# Supplementary material for: The Zn(II)2Cys6 transcription factor DsAce3 is a major activator of cellulases in the white-rot fungus Dichomitus squalens
Source: Appl Environ Microbiol. 2026 Feb 9;92(3):e01548-25. doi: 10.1128/aem.01548-25 (PMC12997857; doi:10.1128/aem.01548-25)
Supplement: Table S1 — Comparative assembly and annotation statistics for v1.0 and v2.0 of Dichomitus squalens CBS 464.89. [file aem.01548-25-s0002.xlsx]

## Sheet: Table S1
Table S1. Comparative assembly and annotation statistics for v1.0 and v2.0 of Dichomitus squalens CBS 464.89. For BUSCO, fungi_odb10 lineage dataset was used.
Metric	D. squalens CBS 464.89 v2.0	D. squalens CBS 464.89 v1.0
Assembly length (bp)	45603164	39597219
% GC	55.4	55.64
# scaffolds	60	467
Scaffold N50	6	44
Scaffold L50 (bp)	3506204	216640
# contigs	61	1147
Contig N50	6	87
Contig L50 (bp)	3282327	116086
# scaffold gaps	1	680
# Repeat-covered regions	3943	3975
Repeat coverage length (bp)	7075199	1946166
# genes	13877	15295
% cds complete genes	0.9718	0.9281
# unique PFAM domains	3316	3300
% CEGMA coverage	0.9978	0.9935
BUSCO Single copy	0.9723	0.9763
BUSCO Duplicated	0.0211	0.0053
BUSCO Fragmented	0.004	0.0106
BUSCO Missing	0.0026	0.0079
