# Supplementary material for: The Zn(II)2Cys6 transcription factor DsAce3 is a major activator of cellulases in the white-rot fungus Dichomitus squalens
Source: Appl Environ Microbiol. 2026 Feb 9;92(3):e01548-25. doi: 10.1128/aem.01548-25 (PMC12997857; doi:10.1128/aem.01548-25)
Supplement: Table S2 — Curated gene lists of predicted carbohydrate-active enzyme (CAZy), transcription factor (TF), sugar transporter (ST), and sugar metabolic genes in Dichomitus squalens CBS 464.89 v2.0 annotated genome at JGI MycoCosm database. [file aem.01548-25-s0003.xlsx]

## Sheet: Table S2
Table S2. Curated gene lists of predicted carbohydrate-active enzyme (CAZy), transcription factor (TF), sugar transporter (ST), and sugar metabolic genes in Dichomitus squalens CBS 464.89 v2.0 annotated genome at JGI MycoCosm database (http://genome.jgi.doe.gov/Dicsqu464_2).
A) Curated gene list of predicted CAZy and expansin encoding genes. Annotation is curated according to Daly et al. (2018), Gonzalez et al. (2024), and this study.
B) Curated gene list of predicted TF encoding genes. Annotation is curated according to Gonzalez et al. (2024), and this study.
C) Curated gene list of predicted ST encoding genes (EC 1.3.1.74). Annotation is curated according to Xu et al. (2024).
D) Curated gene list of predicted sugar metabolic genes. Annotation is curated according to Li et al. (2022).
All protein IDs are according to D. squalens CBS 464.89 v2.0 annotated genome at JGI MycoCosm database (http://genome.jgi.doe.gov/Dicsqu464_2).
References
Daly P, López SC, Peng M, Lancefield CS, Purvine SO, Kim Y-M, Zink EM, Dohnalkova A, Singan VR, Lipzen A, Dilworth D, Wang M, Ng V, Robinson E, Orr G, Baker SE, Bruijnincx PCA, Hildén KS, Grigoriev IV, Mäkelä MR, de Vries RP. 2018. Dichomitus squalens partially tailors its molecular responses to the composition of solid wood. Environ Microbiol 20:4141–4156.
Gonzalez Ramos VM, Mueller A, Peng M, Pawlowski M, Lipzen A, Ng V, Singan V, Wang M, de Vries RP, Grigoriev IV, Kowalczyk JE, Mäkelä MR. 2024. Transcriptional response of the white-rot fungus Dichomitus squalens to polysaccharides reveals a co-expression network of plant biomass conversion related genes. Curr Res Biotechnol 7:100198.
Li J, Chroumpi T, Garrigues S, Kun RS, Meng J, Salazar-Cerezo S, Aguilar-Pontes MV, Zhang Y, Tejomurthula S, Lipzen A, Ng V, Clendinen CS, Tolić N, Grigoriev IV, Tsang A, Mäkelä MR, Snel B, Peng M, de Vries RP. 2022. The sugar metabolic model of Aspergillus niger can only be reliably transferred to fungi of its phylum. J Fungi 8:1315.
Rytioja J, Hildén K, Di Falco M, Zhou M, Aguilar-Pontes MV, Sietiö O-M, Tsang A, de Vries RP, Mäkelä MR. 2017. The molecular response of the white-rot fungus Dichomitus squalens to wood and non-woody biomass as examined by transcriptome and exoproteome analyses. Environ Microbiol 19:1237–1250.
Rytioja J, Hildén K, Hatakka A, Mäkelä MR. 2014. Transcriptional analysis of selected cellulose-acting enzymes encoding genes of the white-rot fungus Dichomitus squalens on spruce wood and microcrystalline cellulose. Fungal Genet Biol 72:91–98.
Rytioja J, Hildén K, Mäkinen S, Vehmaanperä J, Hatakka A, Mäkelä MR. 2015. Saccharification of lignocelluloses by carbohydrate active enzymes of the white rot fungus Dichomitus squalens. PLoS ONE 10:e0145166.
Sun P, Li X, Dilokpimol A, Henrissat B, De Vries RP, Kabel MA, Mäkelä MR. 2022. Fungal glycoside hydrolase family 44 xyloglucanases are restricted to the phylum Basidiomycota and show a distinct xyloglucan cleavage pattern. iScience 25:103666.
Xu L, Li J, Gonzalez Ramos VM, Lyra C, Wiebenga A, Grigoriev IV, de Vries RP, Mäkelä MR, Peng M. 2024. Genome-wide prediction and transcriptome analysis of sugar transporters in four ascomycete fungi. Bioresour Technol 391:130006.

## Sheet: S2 A)
S2 A)	Curated gene list of predicted CAZy and expansin encoding genes.
	Annotation is curated according to Daly et al. (2018), Gonzalez et al. (2024), and this study.
JGI ID	Substrate	Enzyme Code	Gene name	Enzyme name	Family	Reference
2981409	cellulose	BGL		β-1,4-glucosidase	CBM1-GH3
3116572	cellulose	BGL		β-1,4-glucosidase	GH1
3159147	cellulose	BGL		β-1,4-glucosidase	GH1
3026874	cellulose	BGL		β-1,4-glucosidase	GH3
3030643	cellulose	BGL		β-1,4-glucosidase	GH3
3039023	cellulose	BGL		β-1,4-glucosidase	GH3
2980727	cellulose	BGL		β-1,4-glucosidase	GH3
3017927	cellulose	CBH	cel6	cellobiohydrolase	CBM1-GH6	Rytioja et al. (2015)
2970312	cellulose	CBH	cel7a	cellobiohydrolase	GH7	Rytioja et al. (2014)
2976733	cellulose	CBH	cel7c	cellobiohydrolase	GH7	Rytioja et al. (2014)
3092961	cellulose	CBH	cel7b	cellobiohydrolase	GH7	Rytioja et al. (2014)
3236660	cellulose	CBH		cellobiohydrolase	GH7
3136543	cellulose	CDH	cdh	cellobiose dehydrogenase	AA8-AA3_1	Rytioja et al. (2014)
3018232	cellulose	CDH		cellobiose dehydrogenase	AA8-CBM1
2897223	cellulose	EGL		β-1,4-endoglucanase	CBM1-GH5_5
3009139	cellulose	EGL		β-1,4-endoglucanase	CBM1-GH5_5
2882086	cellulose	EGL		β-1,4-endoglucanase	CBM1-GH5_5
3087022	cellulose	EGL		β-1,4-endoglucanase	GH131
2980755	cellulose	EGL		β-1,4-endoglucanase	GH131
3084476	cellulose	EGL		β-1,4-endoglucanase	GH131-CBM1
2998319	cellulose	EGL		β-1,4-endoglucanase	GH45
3097585	cellulose	EGL		β-1,4-endoglucanase	GH45
2597883	cellulose	EGL		β-1,4-endoglucanase	GH45
2987885	cellulose	LPMO		Lytic polysaccharide monooxygenase	AA9
2994501	cellulose	LPMO	lpmo2	Lytic polysaccharide monooxygenase	AA9	Rytioja et al. (2017)
3048067	cellulose	LPMO		Lytic polysaccharide monooxygenase	AA9
3073536	cellulose	LPMO		Lytic polysaccharide monooxygenase	AA9
2999265	cellulose	LPMO		Lytic polysaccharide monooxygenase	AA9
2606114	cellulose	LPMO		Lytic polysaccharide monooxygenase	AA9
2897786	cellulose	LPMO		Lytic polysaccharide monooxygenase	AA9
3106779	cellulose	LPMO	lpmo3	Lytic polysaccharide monooxygenase	AA9-CBM1	Rytioja et al. (2017)
3056369	cellulose	LPMO	lpmo4	Lytic polysaccharide monooxygenase	AA9-CBM1	Rytioja et al. (2017)
3111517	cellulose	N/A			CBM1
2987280	cellulose	N/A			GH1
3042309	cellulose/hemicellulose	BGL/BXL		β-1,4-glucosidase/β-1,4-xylosidase	GH3
3041991	cellulose/hemicellulose	LPMO		Lytic polysaccharide monooxygenase	AA9
3164751	cellulose/hemicellulose	LPMO		Lytic polysaccharide monooxygenase	AA9
3096752	cellulose/hemicellulose	LPMO		Lytic polysaccharide monooxygenase	AA9
2996205	cellulose/hemicellulose	LPMO		Lytic polysaccharide monooxygenase	AA9
3042009	cellulose/hemicellulose	LPMO		Lytic polysaccharide monooxygenase	AA9
2658094	cellulose/hemicellulose	LPMO		Lytic polysaccharide monooxygenase	AA9
3084180	cellulose/hemicellulose	LPMO	lpmo5	Lytic polysaccharide monooxygenase	AA9-CBM1	Rytioja et al. (2017)
3024301	N/A	EXPN		expansin-like	EXPN
3024284	N/A	EXPN		expansin-like	EXPN
2627405	N/A	EXPN		expansin-like	EXPN
3042903	N/A	EXPN		expansin-like	EXPN
3029372	N/A	EXPN		expansin-like	EXPN
3028457	N/A	EXPN		expansin-like	EXPN
3024322	N/A	EXPN		expansin-like	EXPN
2996226	N/A	EXPN		expansin-like	EXPN
2969261	N/A	EXPN		expansin-like	EXPN
2974175	N/A	EXPN		expansin-like	EXPN
3151819	N/A	EXPN		expansin-like	EXPN
2891180	N/A	EXPN		expansin-like	EXPN
3040192	N/A	EXPN		expansin-like	EXPN
2630168	N/A	EXPN		expansin-like	EXPN
3160050	N/A	EXPN		expansin-like	EXPN
3024263	N/A	EXPN		expansin-like	EXPN
2281780	N/A	EXPN		expansin-like	EXPN
3029538	N/A	EXPN		expansin-like	EXPN
2890118	N/A	EXPN		expansin-like	EXPN
2386700	N/A	EXPN		expansin-like	EXPN
3122484	hemicellulose	HAE		hemicellulose acetyl esterase	CBM1-CE16
3030682	hemicellulose	HAE		hemicellulose acetyl esterase	CE16
3145448	hemicellulose	HAE		hemicellulose acetyl esterase	CE16
3016708	hemicellulose	HAE		hemicellulose acetyl esterase	CE16
3021784	hemicellulose	HAE		hemicellulose acetyl esterase	CE16
3088939	hemicellulose	HAE		hemicellulose acetyl esterase	CE16
3088908	hemicellulose	HAE		hemicellulose acetyl esterase	CE16
3117728	hemicellulose	HAE		hemicellulose acetyl esterase	CE16
3117766	hemicellulose	HAE		hemicellulose acetyl esterase	CE16
3075148	hemicellulose	HAE		hemicellulose acetyl esterase	CE16
3109838	hemicellulose	HAE		hemicellulose acetyl esterase	CE16
3181765	hemicellulose	HAE		hemicellulose acetyl esterase	CE16
3088641	inulin	INX		exoinulase	GH32
3218334	inulin	INX		exoinulase	GH32
3056719	lignin	CRO		copper radical oxidase	AA5_1
3012186	lignin	CRO		copper radical oxidase	AA5_1
2999960	lignin	CRO		copper radical oxidase	AA5_1
3056910	lignin	CRO		copper radical oxidase	AA5_1
3179739	lignin	CRO		copper radical oxidase	AA5_1
3018135	lignin	CRO		copper radical oxidase	AA5_1
2962173	lignin	CRO		copper radical oxidase	AA5_1
3005084	lignin	CRO		copper radical oxidase	AA5_1
3069637	lignin	CRO		copper radical oxidase	AA5_1
3008148	lignin	FET		ferroxidase	AA1_2
3039398	lignin	GMC		glucose-methanol-choline oxidoreductase	AA3
2891915	lignin	GMC		glucose-methanol-choline oxidoreductase	AA3
2405893	lignin	GMC		glucose-methanol-choline oxidoreductase	AA3_2
3066745	lignin	GMC		glucose-methanol-choline oxidoreductase	AA3_2
2108244	lignin	GMC		glucose-methanol-choline oxidoreductase	AA3_2
2114029	lignin	GMC		glucose-methanol-choline oxidoreductase	AA3_2
3035305	lignin	GMC		glucose-methanol-choline oxidoreductase	AA3_2
3158808	lignin	GMC		glucose-methanol-choline oxidoreductase	AA3_2
3080610	lignin	GMC		glucose-methanol-choline oxidoreductase	AA3_2
3107002	lignin	GMC		glucose-methanol-choline oxidoreductase	AA3_2
3039621	lignin	GMC		glucose-methanol-choline oxidoreductase	AA3_2
2971322	lignin	GMC		glucose-methanol-choline oxidoreductase	AA3_2
3035316	lignin	GMC		glucose-methanol-choline oxidoreductase	AA3_2
2988267	lignin	GMC		glucose-methanol-choline oxidoreductase	AA3_2
3003996	lignin	GMC		glucose-methanol-choline oxidoreductase	AA3_2
3018839	lignin	GMC		glucose-methanol-choline oxidoreductase	AA3_2
3053490	lignin	GMC		glucose-methanol-choline oxidoreductase	AA3_2
3080630	lignin	GMC		glucose-methanol-choline oxidoreductase	AA3_2
3080826	lignin	GMC		glucose-methanol-choline oxidoreductase	AA3_2
3105570	lignin	GMC		glucose-methanol-choline oxidoreductase	AA3_2
2157675	lignin	GMC		glucose-methanol-choline oxidoreductase	AA3_2
3013719	lignin	GMC		glucose-methanol-choline oxidoreductase	AA3_2
3039532	lignin	GMC		glucose-methanol-choline oxidoreductase	AA3_2
3039648	lignin	GMC		glucose-methanol-choline oxidoreductase	AA3_2
3162380	lignin	GMC		glucose-methanol-choline oxidoreductase	AA3_2
3081744	lignin	GMC		glucose-methanol-choline oxidoreductase	AA3_2
3039830	lignin	GMC		glucose-methanol-choline oxidoreductase	AA3_2
3237241	lignin	GMC		glucose-methanol-choline oxidoreductase	AA3_2
3155748	lignin	GMC		glucose-methanol-choline oxidoreductase	AA3_2
3018824	lignin	GMC		glucose-methanol-choline oxidoreductase	AA3_2
3039775	lignin	GMC		glucose-methanol-choline oxidoreductase	AA3_2
3072779	lignin	GMC		glucose-methanol-choline oxidoreductase	AA3_2
3035108	lignin	GMC		glucose-methanol-choline oxidoreductase	AA3_3
2991587	lignin	GMC		glucose-methanol-choline oxidoreductase	AA3_3
3041478	lignin	GMC		glucose-methanol-choline oxidoreductase	AA3_3
2991648	lignin	GMC		glucose-methanol-choline oxidoreductase	AA3_3
3113265	lignin	LCC	lcc6	laccase	AA1	Rytioja et al. (2017)
3113319	lignin	LCC		laccase	AA1
2968444	lignin	LCC	lcc1	laccase	AA1_1	Rytioja et al. (2017)
3143932	lignin	LCC	lcc10	laccase	AA1_1	Rytioja et al. (2017)
2127972	lignin	LCC	lcc11	laccase	AA1_1	Rytioja et al. (2017)
3163990	lignin	LCC	lcc12	laccase	AA1_1	Rytioja et al. (2017)
3133772	lignin	LCC	lcc2	laccase	AA1_1	Rytioja et al. (2017)
2970251	lignin	LCC	lcc3	laccase	AA1_1	Rytioja et al. (2017)
3144973	lignin	LCC	lcc5	laccase	AA1_1	Rytioja et al. (2017)
2404601	lignin	LCC	lcc7	laccase	AA1_1	Rytioja et al. (2017)
3030760	lignin	LCC	lcc8	laccase	AA1_1	Rytioja et al. (2017)
2312216	lignin	LCC	lcc9	laccase	AA1_1	Rytioja et al. (2017)
2127060	lignin	LCC		laccase	AA1_1
3041928	lignin	LCC		laccase	AA1_1
2326563	lignin	MnP	mnp1	manganese peroxidase	AA2	Rytioja et al. (2017)
3112292	lignin	MnP	mnp2	manganese peroxidase	AA2	Rytioja et al. (2017)
2189205	lignin	MnP	mnp3	manganese peroxidase	AA2	Rytioja et al. (2017)
3111935	lignin	MnP	mnp4	manganese peroxidase	AA2	Rytioja et al. (2017)
2999396	lignin	MnP	mnp5	manganese peroxidase	AA2	Rytioja et al. (2017)
3075236	lignin	MnP	mnp6	manganese peroxidase	AA2	Rytioja et al. (2017)
2988749	lignin	MnP	mnp7	manganese peroxidase	AA2	Rytioja et al. (2017)
3115493	lignin	MnP	mnp8	manganese peroxidase	AA2	Rytioja et al. (2017)
2905429	lignin	MnP	mnp9	manganese peroxidase	AA2	Rytioja et al. (2017)
3228397	lignin	N/A			AA2
2991728	lignin	VP	vp1	versatile peroxidase	AA2	Rytioja et al. (2017)
2990252	lignin	VP	vp3	versatile peroxidase	AA2	Rytioja et al. (2017)
2981641	mannan	AGL		α-1,4-galactosidase	GH27
3104968	mannan	AGL		α-1,4-galactosidase	GH27
2906084	mannan	AGL		α-1,4-galactosidase	GH27
3001306	mannan	AGL		α-1,4-galactosidase	GH27
3070780	mannan	AGL		α-1,4-galactosidase	GH27
2991781	mannan	AGL		α-1,4-galactosidase	GH27
2999656	mannan	MAN		β-1,4-endomannanase	CBM1-GH5_7
2974105	mannan	MAN		β-1,4-endomannanase	GH5_7
3087631	mannan	MND		β-1,4-mannosidase	GH2
3047738	mannan	MND		β-1,4-mannosidase	GH2
3133579	mannan	MND		β-1,4-mannosidase	GH2
2967869	mannan	MND		β-1,4-mannosidase	GH2
3039154	mannan	β-1,3-(gluco)mannanase		β-1,3-mannanase/β-1,3-glucomannanase	GH5_31
3089553	pectin	ABF		arabinofuranosidase	GH43
2618972	pectin	ABN		endorabinase	GH43
3089955	pectin	ABN		endorabinase	GH43
2983384	pectin	ABN		endorabinase	GH43
3115973	pectin	ABN		endorabinase	GH43
2941269	pectin	ABN		endorabinase	GH43
3019448	pectin	ABX		exoarabinase	GH93
3023475	pectin	exo-β-1,3-galactanase		exo-β-1,3-galactanase	GH43-CBM35
3053487	pectin	GAL		β-1,4-endogalactanase	GH53
3087992	pectin	LAC		β-1,4-galactosidase	GH35
3087970	pectin	LAC		β-1,4-galactosidase	GH35
3087851	pectin	LAC		β-1,4-galactosidase	GH35
3112462	pectin	PGA		endopolygalacturonase	GH28
2968747	pectin	PGX		exopolygalacturonase	GH28
3104468	pectin	PGX		exopolygalacturonase	GH28
3122324	pectin	PGX		exopolygalacturonase	GH28
2975440	pectin	PME		pectin methyl esterase	CE8
3085497	pectin	PME		pectin methyl esterase	CE8
2975403	pectin	PME		pectin methyl esterase	CE8
3085284	pectin	RGAE		rhamnogalacturonan acetyl esterase	CE12
3085294	pectin	RGAE		rhamnogalacturonan acetyl esterase	CE12
2979275	pectin	RGL		rhamnogalacturonan lyase	PL4_3
3074877	pectin	RGX		exorhamnogalacturonase	GH28
3112794	pectin	RGX		exorhamnogalacturonase	GH28
3032584	pectin	RHA		α-rhamnosidase	GH78
2891751	pectin	RHA		α-rhamnosidase	GH78
3038033	pectin	RHA		α-rhamnosidase	GH78
2553529	pectin	RHA		α-rhamnosidase	GH78
2994423	pectin	RHG		endorhamnogalacturonase	GH28
3028092	pectin	UGH		unsaturated galacturonyl hydrolase	GH88
3066447	pectin	URGH		unsaturated rhamnogalacturonyl hydrolase	GH105
3010468	pectin/xylan	ABF		arabinofuranosidase	GH51
2953324	pectin/xylan	ABF		arabinofuranosidase	GH51
3088562	pectin/xylan	FAE		feruloyl esterase	None
3086260	pectin/xylan	FAE		feruloyl esterase	None
2970901	pectin/xylan	FAE		feruloyl esterase	None
3061832	pectin/xylan	FAE		feruloyl esterase	None
3039226	pectin/xylan	FAE		feruloyl esterase	None
3062457	pectin/xylan	FAE		feruloyl esterase	None
3085976	pectin/xylan	FAE		feruloyl esterase	None
3030246	starch	AGD		α-glucosidase	GH31
2968216	starch	AGD		α-glucosidase	GH31
2888671	starch	AGD		α-glucosidase	GH31
2082698	starch	AGD		α-glucosidase	GH31
3183848	starch	AGD		α-glucosidase	GH31
3093700	starch	AMG		amylo-α-1,6-glucosidase	GH13_25-GH133
3025719	starch	AMY		α-amylase	GH13_1
2961261	starch	AMY		α-amylase	GH13_1
3058595	starch	AMY		α-amylase	GH13_5
3088097	starch	GLA		glucoamylase	GH15
3078363	starch	GLA		glucoamylase	GH15-CBM20
2414506	starch	N/A			CBM21
2009291	starch	N/A			CBM21
3052553	starch	N/A			CBM48-GH13_8
3035720	xylan	AGU		α-glucuronidase	GH115
3033862	xylan	AGU		α-glucuronidase	GH115
2971419	xylan	BGL		β-1,4-glucosidase	GH3
3072949	xylan	BXL		β-1,4-xylosidase	GH5_22
3072955	xylan	BXL		β-1,4-xylosidase	GH5_22
2990192	xylan	GE		4-O-methyl-glucoronoyl methylesterase	CBM1-CE15
3056252	xylan	GE		4-O-methyl-glucoronoyl methylesterase	CE15
3062667	xylan	LPMO		Lytic polysaccharide monooxygenase	AA14
2896581	xylan	LPMO		Lytic polysaccharide monooxygenase	AA14
2540100	xylan	LPMO		Lytic polysaccharide monooxygenase	AA14
3062652	xylan	LPMO		Lytic polysaccharide monooxygenase	AA14
2991058	xylan	N/A			CE1
3041772	xylan	XLN		β-1,4-endoxylanase	CBM1-GH10
3060598	xylan	XLN		β-1,4-endoxylanase	CBM1-GH10
3241133	xylan	XLN		β-1,4-endoxylanase	CBM1-GH10
3121742	xylan	XLN		β-1,4-endoxylanase	GH10
2989893	xylan	XLN		β-1,4-endoxylanase	GH10
2323020	xyloglucan	AFC		α-L-fucosidase	GH95
3025007	xyloglucan	AXL		α-xylosidase	GH31
3011056	xyloglucan	XEG		xyloglucanase	GH12
2926255	xyloglucan	XEG		xyloglucanase	GH12
2671463	xyloglucan	XEG		xyloglucanase	GH12
3121368	xyloglucan	XEG	xegA	xyloglucanase	GH44	Sun et al. (2022)
2979898	xyloglucan	XEG		xyloglucanase	GH74-CBM1

## Sheet: S2 B)
S2 B)	Curated gene list of predicted TF encoding genes.
	Annotation is curated according to Gonzalez et al. (2024), and this study.
JGI ID	Domain	PFAM family
2980090	ACF	PF10537
3020318	AT hook motif	PF02178
3123548	bZIP	PF00170
2994089	bZIP	PF00170
2458881	bZIP	PF00170
3000629	bZIP	PF00170
3025051	bZIP	PF00170
2893390	bZIP	PF00170
2076856	bZIP	PF00170
3045227	bZIP	PF00170
3021836	bZIP	PF00170
3175488	bZIP	PF00170
3013249	bZIP	PF00170
2192044	bZIP	PF00170
3081913	bZIP	PF00170
2998257	bZIP	PF00170
2993034	bZIP	PF00170
3064026	bZIP	PF00170
3043606	bZIP	PF00170
3026385	C2H2	PF00096
2118323	C2H2	PF00096
3078381	C2H2	PF00096
3037111	C2H2	PF00096
3009328	C2H2	PF00096
2889162	C2H2	PF00096
2953357	C2H2	PF00096
2146342	C2H2	PF00096
2145322	C2H2	PF00096
2145270	C2H2	PF00096
2997465	C2H2	PF00096
2902356	C2H2	PF00096
2994133	C2H2	PF00096
2985151	C2H2	PF00096
2985246	C2H2	PF00096
2895539	C2H2	PF00096
2975771	C2H2	PF00096
2311630	C2H2	PF00096
2313544	C2H2	PF00096
3030866	C2H2	PF00096
2517778	C2H2	PF00096
3055747	C2H2	PF00096
2902623	C2H2	PF00096
2903370	C2H2	PF00096
3022662	C2H2	PF00096
2982798	C2H2	PF00096
2981710	C2H2	PF00096
3139779	C2H2	PF00096
3048901	C2H2	PF00096
2975820	C2H2	PF00096
3060066	C2H2	PF00096
2968387	C2H2	PF00096
3079019	C2H2	PF00096
3093264	C2H2	PF00096
3026856	C2H2	PF00096
3034360	C2H2	PF00096
2113219	C2H2	PF00096
2340909	C2H2	PF00096
3012201	C2H2	PF00096
3108407	C2H2	PF00096
3005920	C2H2	PF00096
3135862	C2H2	PF00096
3086835	C2H2	PF00096
3012914	C2H2	PF00096
2888737	C2H2	PF00096
2464398	C2H2	PF00096
3136238	C2H2	PF00096
3042141	C2H2	PF00096
3019725	C2H2	PF00096
3021431	C2H2	PF00096
2983450	C2H2	PF00096
3155644	C2H2	PF00096
3026702	C2H2	PF00096
2311481	C2H2	PF00096
3031282	C2H2	PF00096
2948736	C2H2	PF00096
3016090	C2H2	PF00096
3159794	C2H2	PF00096
2055427	C2H2	PF00096
2945268	C2H2	PF00096
2991574	C2H2	PF00096
2917245	C2H2	PF00096
2961714	C2H2	PF00096
3065865	C2H2	PF00096
3019004	C2H2	PF00096
3022098	C2H2	PF00096
2994939	C2H2	PF00096
3048598	C2H2	PF00096
3046865	C2H2	PF00096
3046803	C2H2	PF00096
3112857	C2H2	PF00096
3054911	C2H2	PF00096
3001061	C2H2	PF00096
3000085	C2H2	PF00096
3108459	C2H2	PF00096
3027835	C2H2	PF00096
3090320	C2H2	PF00096
3107497	C2H2	PF00096
3103996	C2H2	PF00096
3082302	C2H2	PF00096
3052440	C2H2	PF00096
3052891	C2H2	PF00096
3012006	C2H2	PF00096
3012178	C2H2	PF00096
2938347	C2H2	PF00096
2998563	C2H2	PF00096
3092131	C2H2	PF00096
3095903	C2H2	PF00096
3040227	C2H2	PF00096
3160251	C2H2	PF00096
3014714	C2H2	PF00096
3068998	C2H2	PF00096
3243135	C2H2	PF00096
3176983	C2H2	PF00096
3071259	C2H2	PF00096
2999144	C2H2	PF00096
3042189	C2H2	PF00096
2968402	C2H2	PF00096
2888097	C2H2	PF00096
2971270	C2H2	PF00096
3012761	C2H2	PF00096
3162796	C2H2	PF00096
2898905	C2H2	PF00096
3015670	C2H2	PF00096
3108526	C2H2	PF00096
2146230	C2H2	PF00096
2996859	C2H2	PF00096
2939063	C2H2	PF00096
3072454	C2H2	PF00096
2954165	C2H2	PF00096
2960117	C2H2	PF00096
3100288	C2H2	PF00096
2143272	C2H2	PF00096
2925423	C2H2	PF00096
2069172	C2H2	PF00096
3136235	C2H2	PF00096
3128430	C2H2	PF00096
3022637	C2H2	PF00096
3000195	C2H2	PF00096
3065960	C2H2	PF00096
3171933	C2H2	PF00096
2936262	C2H2	PF00096
2995514	C2H2	PF00096
3000143	C2H2	PF00096
2967742	C2H2	PF00096
3122528	C2H2	PF00096
3064832	C2H2	PF00096
3031298	C2H2	PF00096
2995480	CCAAT-binding	PF02045
3063995	CCHC	PF00098
3017818	CCHC	PF00098
2983844	CCHC	PF00098
3055578	CCHC	PF00098
3000054	CCHC	PF00098
3091513	CCHC	PF00098
2947915	CCHC	PF00098
3044946	CCHC	PF00098
3223003	CCR4-Not complex	PF04054
3025921	CCR4-Not complex	PF04054
3044596	CCR4-Not complex	PF04054
3086110	CCR4-Not complex	PF04054
3177982	CCR4-Not complex	PF04054
3157953	CCR4-Not complex	PF04054
2886126	CCR4-Not complex	PF04054
3110504	Copper fist	PF00649
2987313	Copper fist	PF00649
2108191	Forkhead domain	PF00250
2554766	Forkhead domain	PF00250
3046224	Forkhead domain	PF00250
3048867	Forkhead domain	PF00250
2971869	Forkhead domain	PF00250
2996541	fungal specific	PF04082
2976813	fungal specific	PF04082
3028744	fungal specific	PF04082
2552499	fungal specific	PF04082
2906333	fungal specific	PF04082
3016882	fungal specific	PF04082
2269370	fungal specific	PF04082
3061508	fungal specific	PF04082
3079769	fungal specific	PF04082
3218487	fungal specific	PF04082
3043922	fungal specific	PF04082
3093512	fungal specific	PF04082
2612612	fungal specific	PF04082
3110769	fungal specific	PF04082
3095043	fungal specific	PF04082
3085249	fungal specific	PF04082
3003030	fungal specific	PF04082
2892550	fungal specific	PF04082
2991273	fungal specific	PF04082
2944593	fungal specific	PF04082
3056870	fungal specific	PF04082
2989993	fungal specific	PF04082
3035096	fungal specific	PF04082
2348086	fungal specific	PF04082
3018348	fungal specific	PF04082
3023376	fungal specific	PF04082
2976222	fungal specific	PF04082
2968947	fungal specific	PF04082
3077305	fungal specific	PF04082
3092382	fungal specific	PF04082
3092497	fungal specific	PF04082
3095066	fungal specific	PF04082
3085315	fungal specific	PF04082
2997802	fungal specific	PF04082
2998999	fungal specific	PF04082
2989915	fungal specific	PF04082
3087428	fungal specific	PF04082
3161967	fungal specific	PF04082
2989895	fungal specific	PF04082
3099269	fungal specific	PF04082
3065687	fungal specific	PF04082
3057414	fungal specific	PF04082
3077501	fungal specific	PF04082
2912367	fungal specific	PF04082
3026565	fungal specific	PF04082
2973806	fungal specific	PF04082
3045733	fungal specific	PF04082
3064392	fungal specific	PF04082
2968937	fungal specific	PF04082
2974867	fungal specific	PF04082
2115829	fungal specific	PF04082
3116988	fungal specific	PF04082
3016749	Fungal Zn2/Cys6	PF00172
3044333	Fungal Zn2/Cys6	PF00172
3013850	Fungal Zn2/Cys6	PF00172
2169854	Fungal Zn2/Cys6	PF00172
2089947	Fungal Zn2/Cys6	PF00172
3024739	Fungal Zn2/Cys6	PF00172
3079262	Fungal Zn2/Cys6	PF00172
3082247	Fungal Zn2/Cys6	PF00172
3116506	Fungal Zn2/Cys6	PF00172
3107537	Fungal Zn2/Cys6	PF00172
3017726	Fungal Zn2/Cys6	PF00172
3116101	Fungal Zn2/Cys6	PF00172
3215180	Fungal Zn2/Cys6	PF00172
3022743	Fungal Zn2/Cys6	PF00172
2400167	Fungal Zn2/Cys6	PF00172
2400194	Fungal Zn2/Cys6	PF00172
2995414	Fungal Zn2/Cys6	PF00172
2995676	Fungal Zn2/Cys6	PF00172
3060469	Fungal Zn2/Cys6	PF00172
3033899	Fungal Zn2/Cys6	PF00172
2997724	Fungal Zn2/Cys6	PF00172
2896423	Fungal Zn2/Cys6	PF00172
2007427	Fungal Zn2/Cys6	PF00172
2924956	Fungal Zn2/Cys6	PF00172
3079663	Fungal Zn2/Cys6	PF00172
2285609	Fungal Zn2/Cys6	PF00172
3085257	Fungal Zn2/Cys6	PF00172
2971482	Fungal Zn2/Cys6	PF00172
3107523	Fungal Zn2/Cys6	PF00172
3017715	GATA	PF00320
3093464	GATA	PF00320
2534869	GATA	PF00320
3101035	GATA	PF00320
3088815	GATA	PF00320
2891929	GATA	PF00320
3176748	GATA	PF00320
2980718	GATA	PF00320
3089016	GATA	PF00320
3053901	GATA	PF00320
3060347	GATA	PF00320
3000565	GATA	PF00320
3034846	GATA	PF00320
3094372	GATA	PF00320
3063278	GATA	PF00320
3090822	GATA	PF00320
3018380	GATA	PF00320
3080223	Histone-like (CBF/NF-Y)	PF00808
3014203	Histone-like (CBF/NF-Y)	PF00808
3073235	Histone-like (CBF/NF-Y)	PF00808
3081080	Histone-like (CBF/NF-Y)	PF00808
3045914	Histone-like (CBF/NF-Y)	PF00808
3074795	Histone-like (CBF/NF-Y)	PF00808
3041953	Histone-like (CBF/NF-Y)	PF00808
2972908	HLH	PF00010
3014577	HLH	PF00010
3001530	HLH	PF00010
3105235	HLH	PF00010
2971478	HLH	PF00010
2928480	HLH	PF00010
3050681	HLH	PF00010
3012622	HLH	PF00010
3064106	HLH	PF00010
3235714	HLH	PF00010
3059449	HLH	PF00010
2972823	HLH	PF00010
3112537	HLH	PF00010
3043872	HLH	PF00010
3008284	HLH	PF00010
3051953	HLH	PF00010
3101084	HLH	PF00010
3033409	HLH	PF00010
2989067	HLH	PF00010
3081422	HLH	PF00010
3108893	HMG box	PF00505
3047952	HMG box	PF00505
2149469	HMG box	PF00505
3217540	HMG box	PF00505
3108851	HMG box	PF00505
3173393	HMG box	PF00505
3043080	HMG box	PF00505
2261252	HMG box	PF00505
3003228	HMG box	PF00505
3107984	HMG box	PF00505
3053311	HMG box	PF00505
2988020	HMG box	PF00505
3036162	HMG box	PF00505
3108743	HMG box	PF00505
2070032	HMG box	PF00505
2907110	HMG box	PF00505
2963871	Homeodomain	PF00046
2976611	Homeodomain	PF00046
2968559	Homeodomain	PF00046
3176764	Homeodomain	PF00046
3158321	Homeodomain	PF00046
3025606	HSF	PF00447
3159590	HSF	PF00447
2491636	HSF	PF00447
2891299	HSF	PF00447
3017240	HSF	PF00447
3025511	HSF	PF00447
3029787	HSF	PF00447
3164611	HSF	PF00447
2970360	Myb	PF00249
2897919	Myb	PF00249
3065823	Myb	PF00249
3136614	Myb	PF00249
2592405	Myb	PF00249
3178768	Myb	PF00249
3033913	Myb	PF00249
3069689	Myb	PF00249
2967337	Myb	PF00249
3134087	Myb	PF00249
3105706	Myb	PF00249
3161603	Myb	PF00249
2294294	Myb	PF00249
3100490	Myb	PF00249
3141465	Myb	PF00249
2995899	Myb	PF00249
2993945	Myb	PF00249
3049181	Myb	PF00249
2881962	Myb	PF00249
2893540	Myb	PF00249
2969921	Myb	PF00249
3137998	Myb	PF00249
2095205	Myb	PF00249
2898944	Myb	PF00249
3069756	Myb	PF00249
3070012	Myb	PF00249
3070218	Myb	PF00249
2892585	Myb	PF00249
2888030	Myb	PF00249
3068710	Myb	PF00249
3046033	Myb	PF00249
2952924	Myb	PF00249
2939120	Myb	PF00249
3153039	Myb	PF00249
3069991	Myb	PF00249
2998816	Myb	PF00249
3180629	Myb	PF00249
2884129	Myb	PF00249
2976323	Myb	PF00249
3089067	Myb	PF00249
3162703	Myb	PF00249
3070023	Myb	PF00249
2593575	Myb	PF00249
2947866	Myb	PF00249
3147267	Myb	PF00249
2992863	Myb	PF00249
3054347	Myb	PF00249
3097668	Myb	PF00249
3092845	Myb	PF00249
3070108	Myb	PF00249
3051227	Myb	PF00249
3045830	Myb	PF00249
3114969	Myb	PF00249
2543197	Myb	PF00249
3085144	Myb	PF00249
3070160	Myb	PF00249
2926141	Myb	PF00249
3122033	Myb	PF00249
3027322	Myb	PF00249
2903325	Myb	PF00249
3070099	Myb	PF00249
3243539	Myb	PF00249
3180627	Myb	PF00249
3029966	Myb	PF00249
3076345	Myb	PF00249
3162563	Myb	PF00249
3160590	Myb	PF00249
3162296	Myb	PF00249
3141547	Myb	PF00249
3019380	Myb	PF00249
3153926	Myb	PF00249
2925281	Myb	PF00249
3180587	Myb	PF00249
3162672	Myb	PF00249
3065632	Myb	PF00249
3077463	Myb	PF00249
2923248	Myb	PF00249
2989618	Myb	PF00249
3076713	Myb	PF00249
2619723	Myb	PF00249
3243392	Myb	PF00249
2903999	Myb	PF00249
2947933	Myb	PF00249
2591159	Myb	PF00249
3153061	Myb	PF00249
3243541	Myb	PF00249
3026604	Myb	PF00249
3049168	Myb	PF00249
3029662	Myb	PF00249
3030267	Myb	PF00249
2973139	PAH repeat (Sin3 family co-repressor)	PF02671
3012399	PAH repeat (Sin3 family co-repressor)	PF02671
3050709	RFX	PF02257
2906113	SNF5 / SMARCB1 / INI1	PF04855
3058852	SNF5 / SMARCB1 / INI1	PF04855
2114405	SRF-type	PF00319
3078210	SRF-type	PF00319
3022938	TEA	PF01285
2241822	TEA	PF01285

## Sheet: S2 C)
S2 C)	Curated gene list of predicted ST encoding genes (EC 1.3.1.74).
	Annotation is curated according to Xu et al. (2024).
JGI ID	Predicted transporter
3103150	cellodextrin/lactose
3111780	cellodextrin/lactose
3056734	cellodextrin/lactose
3056702	cellodextrin/lactose
3058622	cellodextrin/lactose
3002296	cellodextrin/lactose
3075051	D-galacturonic, quinic acid
3088408	D-galacturonic, quinic acid
3068058	glucose, pentose
3092199	hexose
2101791	hexose
2966884	hexose
3243512	hexose
2931235	inositol, fructose
3025836	inositol, fructose
2991357	inositol, fructose
3113083	inositol, fructose
3108151	pentose, glycerol, arabitol
2895348	pentose, glycerol, arabitol
3052292	pentose, glycerol, arabitol
3032681	pentose, glycerol, arabitol
3175510	pentose, glycerol, arabitol
3102955	unknown group
3061650	unknown group
3120494	xylose
3061796	xylose
3061753	xylose

## Sheet: S2 D)
S2 D)	Curated gene list of predicted sugar metabolic genes.
	Annotation is curated according to Li et al. (2022).
JGI ID	EC number	Enzyme name	Pathway
2992053	4.1.2.54	2-keto-3-deoxy-L-galactonate aldolase	D-galacturonic acid
3022001	4.1.2.54	2-keto-3-deoxy-L-galactonate aldolase	D-galacturonic acid
3121992	1.1.1.372; 1.1.1.21; 1.1.1.307	aldolase reductase	D-galacturonic acid
3109247	1.1.1.365; 1.1.1.-	D-galacturonate reductase	D-galacturonic acid
2980124	1.1.1.365; 1.1.1.-	D-galacturonic acid reductase	D-galacturonic acid
3099431	4.2.1.140; 4.2.1.146	gluconate/galactonate dehydratase	D-galacturonic acid
3099431	4.2.1.140; 4.2.1.146	gluconate/galactonate dehydratase	D-gluconate
2988267	1.1.3.4	glucose oxidase	D-gluconate
3053490	1.1.3.4	glucose oxidase	D-gluconate
3105570	1.1.3.4	glucose oxidase	D-gluconate
2988267	1.1.3.4	GMC oxidoreductase	D-gluconate
3053490	1.1.3.4	GMC oxidoreductase	D-gluconate
3105570	1.1.3.4	GMC oxidoreductase	D-gluconate
2936381	2.7.1.12	thermoresistant glucokinase-like protein	D-gluconate
3089937	2.7.1.30	glycerol kinase	glycerol
3179252	3.1.3.21	glycerol-1-phosphate phosphohydrolase 2	glycerol
3081800	1.1.5.3	glycerol-3-phosphate dehydrogenase	glycerol
2975528	1.1.1.8	glycerol-3-phosphate dehydrogenase, NAD-dependent	glycerol
3179252	3.1.3.21	HAD hydrolase, subfamily IA, Glycerol-1-phosphate phosphohydrolase 1	glycerol
2966796	5.4.2.12	2,3-bisphosphoglycerate-independent phosphoglycerate mutase	glycolysis
3099057	4.1.2.13	fructose 1,6-biphosphate aldolase	glycolysis
3019022	3.1.3.11	fructose-1,6-bisphosphatase	glycolysis
3043896	2.7.1.2	glucokinase	glycolysis
3059301	2.7.1.11	glucose-6-phosphate isomerase	glycolysis
3006530	5.3.1.9	glucose-6-phosphate isomerase	glycolysis
3035074	1.2.1.12	glyceraldehyde-3-phosphate dehydrogenase	glycolysis
3117286	2.7.1.1; 2.7.1.7	hexokinase	glycolysis
2973690	5.4.2.12	histidine phosphatase superfamily protein, clade 1	glycolysis
3026368	2.7.2.3	phosphoglycerate kinase	glycolysis
2973690	5.4.2.12	phosphoglycerate mutase	glycolysis
2968316	4.2.1.11	phosphopyruvate hydratase	glycolysis
3163688	4.1.2.13	putative fructose-bisphosphate aldolase	glycolysis
3175438	2.7.1.40	pyruvate kinase	glycolysis
3012089	5.3.1.1	triose-phosphate-isomerase	glycolysis
3119969	3.7.1.1	2,3-dimethylmalate lyase	glyoxylate cycle
3020476	2.3.3.1/2.3.3.16	2-methylcitrate synthase McsA, component of the methyl citric acid cycle	glyoxylate cycle
3180277	2.3.3.1/2.3.3.16	2-methylcitrate synthase McsA, component of the methyl citric acid cycle	glyoxylate cycle
3116667	6.2.1.1	acetyl-coenzyme A synthetase	glyoxylate cycle
2981335	4.2.1.3	aconitate hydratase, mitochondrial	glyoxylate cycle
3035034	4.2.1.3	aconitate hydratase, mitochondrial	glyoxylate cycle
3020476	2.3.3.1/2.3.3.16	citrate synthase	glyoxylate cycle
3180277	2.3.3.1/2.3.3.16	citrate synthase	glyoxylate cycle
3034379	1.8.1.4; 1.2.1.-	dihydrolipoamide S-acetyltransferase and lipoamide dehydrogenase	glyoxylate cycle
2974412	1.2.1.-	dihydrolipoyllysine-residue acetyltransferase	glyoxylate cycle
3028213	1.2.1.-	E3-binding domain-containing protein	glyoxylate cycle
2972008	4.1.3.1	isocitrate lyase	glyoxylate cycle
3077377	4.1.3.1	isocitrate lyase	glyoxylate cycle
3026316	1.1.1.37	malate dehydrogenase precursor	glyoxylate cycle
3042519	1.1.1.37	malate dehydrogenase precursor	glyoxylate cycle
3042519	1.1.1.37	malate dehydrogenase, mitochondrial	glyoxylate cycle
3000358	2.3.3.9	malate synthase, glyoxysomal	glyoxylate cycle
3119969	3.7.1.1	oxalaceteate acetylhydrolase	glyoxylate cycle
3092685	6.4.1.1	pyruvate carboxylase	glyoxylate cycle
3017111	1.2.1.-	pyruvate dehydrogenase	glyoxylate cycle
3017111	1.2.1.-	pyruvate dehydrogenase complex, alpha subunits	glyoxylate cycle
3049804	1.2.1.-	pyruvate dehydrogenase E1 component subunit beta, mitochondrial	glyoxylate cycle
3042436	5.1.3.3	aldose 1-epimerase/glucose-6-phosphate 1-epimerase family protein	Leloir
3055390	5.1.3.3	aldose 1-epimerase/glucose-6-phosphate 1-epimerase family protein	Leloir
3110628	5.1.3.3	aldose 1-epimerase/glucose-6-phosphate 1-epimerase family protein	Leloir
3057676	2.7.1.6	galactokinase	Leloir
3026341	2.7.7.12	galactose-1-phosphate uridylyltransferase	Leloir
3061586	5.1.3.2	NAD-dependent epimerase/dehydratase domain-containing protein	Leloir
3163688	5.1.3.2	NAD-dependent epimerase/dehydratase domain-containing protein	Leloir
3013067	5.4.2.2	phosphoglucomutase	Leloir
3156836	5.1.3.2	UDP-glucose 4-epimerase	Leloir
3006785	4.1.2.53	L-2-keto-3-deoxyrhamnonate aldolase;HpcH/HpaI aldolase/citrate lyase domain-containing protein	L-rhamnose
2977979	1.1.1.173	L-rhamnose-1-dehydrogenase	L-rhamnose
3117286	2.7.1.1; 2.7.1.7	hexokinase	mannose
3012128	5.3.1.8	mannose-6-phosphate isomerase	mannose
3092140	5.4.2.8	phosphomannomutase	mannose
3025955	5.4.2.8	phosphoribomutase	mannose
3106724	4.2.1.6	D-galactonate dehydratase	non-phosphorylated DeLey-Doudoroff
2497148	1.1.1.48	D-galactose dehydrogenase	non-phosphorylated DeLey-Doudoroff
2946017	1.1.1.48	D-galactose dehydrogenase	non-phosphorylated DeLey-Doudoroff
3061579	1.1.1.48	D-galactose dehydrogenase	non-phosphorylated DeLey-Doudoroff
3091886	2.7.1.28; 2.7.1.29	dihydroxyacetone kinase	non-phosphorylated DeLey-Doudoroff
3002905	3.1.1.25	1,4-lactonase	non-phosphorylated DeLey-Doudoroff
2141714	1.1.1.-	dehydrogenase	oxidoreductive
3097938	1.1.1.-	dehydrogenase	oxidoreductive
3117286	2.7.1.1; 2.7.1.7	hexokinase	oxidoreductive
3008915	1.1.1.14	sorbitol dehydrogenase	oxidoreductive
3009207	1.1.1.14	sorbitol dehydrogenase	oxidoreductive
3104373	1.1.1.14	sorbitol dehydrogenase	oxidoreductive
3173921	1.1.1.14	sorbitol dehydrogenase	oxidoreductive
3049471	1.1.1.14; 1.1.1.9	sorbitol dehydrogenase	oxidoreductive
3049519	1.1.1.14; 1.1.1.9	sorbitol dehydrogenase	oxidoreductive
2965302	1.1.1.9	sorbitol dehydrogenase	oxidoreductive
2891322	1.1.1.21		oxidoreductive
2899335	1.1.1.21		oxidoreductive
3121992	1.1.1.372; 1.1.1.21; 1.1.1.307	aldolase reductase	pentose catabolic
2291449	1.1.1.21	D-xylose reductase	pentose catabolic
2976383	1.1.1.21	D-xylose reductase	pentose catabolic
3095663	2.7.1.17	D-xylulokinase	pentose catabolic
3049471	1.1.1.9	probable D-xylulose reductase A	pentose catabolic
3049519	1.1.1.9	probable D-xylulose reductase A	pentose catabolic
3049471	1.1.1.14; 1.1.1.9	sorbitol dehydrogenase	pentose catabolic
3049519	1.1.1.14; 1.1.1.9	sorbitol dehydrogenase	pentose catabolic
2965302	1.1.1.9	sorbitol dehydrogenase	pentose catabolic
3063785	1.1.1.307	uronate dehydrogenase	pentose catabolic
3118447	1.1.1.307	uronate dehydrogenase	pentose catabolic
3049471	1.1.1.9	xylitol dehydrogenase	pentose catabolic
3049519	1.1.1.9	xylitol dehydrogenase	pentose catabolic
2891322	1.1.1.21		pentose catabolic
2899335	1.1.1.21		pentose catabolic
2981494	1.1.1.44	6-phosphogluconate dehydrogenase	pentose phosphate
3099009	1.1.1.44	6-phosphogluconate dehydrogenase	pentose phosphate
2991943	1.1.1.44	6-phosphogluconate dehydrogenase domain-containing protein	pentose phosphate
3042354	1.1.1.44	6-phosphogluconate dehydrogenase domain-containing protein	pentose phosphate
2981571	3.1.1.31	6-phosphogluconolactonase	pentose phosphate
3025057	2.2.1.3	dihydroxyacetone synthase	pentose phosphate
3043332	2.7.1.47	FGGY carbohydrate kinase family protein	pentose phosphate
3128022	1.1.1.49	glucose-6-phosphate 1-dehydrogenase	pentose phosphate
2922082	2.2.1.1	putative transketolase	pentose phosphate
3003181	5.1.3.6	ribose-5-phosphate isomerase	pentose phosphate
2975016	5.1.3.1	ribulose-phosphate 3-epimerase	pentose phosphate
3010879	2.2.1.2	transaldolase	pentose phosphate
2978891	2.2.1.2	transaldolase/fructose-6-phosphate aldolase family protein	pentose phosphate
3025057	2.2.1.1	transketolase	pentose phosphate
3020476	2.3.3.1/2.3.3.16	2-methylcitrate synthase McsA, component of the methyl citric acid cycle	tricarboxylic acid cycle
3180277	2.3.3.1/2.3.3.16	2-methylcitrate synthase McsA, component of the methyl citric acid cycle	tricarboxylic acid cycle
3007967	1.2.4.2	2-oxoglutarate dehydrogenase	tricarboxylic acid cycle
3109256	1.2.4.2	2-oxoglutarate dehydrogenase	tricarboxylic acid cycle
3007967	1.2.4.2	2-oxoglutarate dehydrogenase, mitochondrial	tricarboxylic acid cycle
3109256	1.2.4.2	2-oxoglutarate dehydrogenase, mitochondrial	tricarboxylic acid cycle
3105980	2.3.1.61	a dihydrolipoamide S-succinyl transferase	tricarboxylic acid cycle
3116667	6.2.1.1	acetyl-coenzyme A synthetase	tricarboxylic acid cycle
2981335	4.2.1.3	aconitate hydratase, mitochondrial	tricarboxylic acid cycle
3035034	4.2.1.3	aconitate hydratase, mitochondrial	tricarboxylic acid cycle
3020476	2.3.3.1/2.3.3.16	citrate synthase	tricarboxylic acid cycle
3180277	2.3.3.1/2.3.3.16	citrate synthase	tricarboxylic acid cycle
3034379	1.8.1.4; 1.2.1.-	dihydrolipoamide S-acetyltransferase and lipoamide dehydrogenase	tricarboxylic acid cycle
2974412	1.2.1.-	dihydrolipoyllysine-residue acetyltransferase	tricarboxylic acid cycle
3105980	2.3.1.61	dihydrolipoyllysine-residue succinyltransferase component of 2-oxoglutarate dehydrogenase complex, mitochondrial	tricarboxylic acid cycle
3028213	1.2.1.-	E3-binding domain-containing protein	tricarboxylic acid cycle
2981014	4.2.1.2	fumarate hydratase	tricarboxylic acid cycle
2992750	1.3.5.1	fumarate reductase	tricarboxylic acid cycle
3110090	1.3.5.1	fumarate reductase	tricarboxylic acid cycle
3050134	1.1.1.41	isocitrate dehydrogenase [NAD] subunit 2, mitochondrial	tricarboxylic acid cycle
3117069	1.1.1.42	isocitrate dehydrogenase [NADP]	tricarboxylic acid cycle
3026316	1.1.1.37	malate dehydrogenase precursor	tricarboxylic acid cycle
3042519	1.1.1.37	malate dehydrogenase precursor	tricarboxylic acid cycle
3042519	1.1.1.37	malate dehydrogenase, mitochondrial	tricarboxylic acid cycle
3049847	1.1.1.41	NADH+-dependent isocitrate dehydrogenase ispenzymes	tricarboxylic acid cycle
3119969	3.7.1.1	oxalaceteate acetylhydrolase	tricarboxylic acid cycle
3054527	1.3.5.1	polyketide cyclase/dehydrase and lipid transport protein	tricarboxylic acid cycle
3092685	6.4.1.1	pyruvate carboxylase	tricarboxylic acid cycle
3017111	1.2.1.-	pyruvate dehydrogenase	tricarboxylic acid cycle
3017111	1.2.1.-	pyruvate dehydrogenase complex, alpha subunits	tricarboxylic acid cycle
3049804	1.2.1.-	pyruvate dehydrogenase E1 component subunit beta, mitochondrial	tricarboxylic acid cycle
3007450	1.3.5.1	succinate dehydrogenase	tricarboxylic acid cycle
3067243	1.3.5.1	succinate dehydrogenase	tricarboxylic acid cycle
3162421	1.3.5.1	succinate dehydrogenase	tricarboxylic acid cycle
3010107	1.3.5.1	succinate dehydrogenase [ubiquinone] cytochrome b small subunit, mitochondrial	tricarboxylic acid cycle
3027769	1.3.5.1	succinate dehydrogenase [ubiquinone] flavoprotein subunit, mitochondrial	tricarboxylic acid cycle
3077101	1.3.5.1	succinate dehydrogenase/fumarate reductase flavoprotein	tricarboxylic acid cycle
3157194	6.2.1.4;6.2.1.5	succinate--CoA ligase [ADP-forming] subunit alpha, mitochondrial	tricarboxylic acid cycle
2982371	6.2.1.4; 6.2.1.5	succinate--CoA ligase [ADP-forming] subunit beta, mitochondrial	tricarboxylic acid cycle
