# Supplementary material for: The Zn(II)2Cys6 transcription factor DsAce3 is a major activator of cellulases in the white-rot fungus Dichomitus squalens
Source: Appl Environ Microbiol. 2026 Feb 9;92(3):e01548-25. doi: 10.1128/aem.01548-25 (PMC12997857; doi:10.1128/aem.01548-25)
Supplement: Table S3 — Taxonomy, strain ID, and source information for 18 ascomycete and 17 basidiomycete proteomes used in orthology and phylogeny. [file aem.01548-25-s0004.xlsx]

## Sheet: Table S3
Table S3. Taxonomy, strain ID, and source information for 18 ascomycete and 17 basidiomycete proteomes used in orthology and phylogeny.
Strain	TaxID (NCBI)	Phylum	Sub-phylum	Class	Order	Family	Genus	Species	Downloaded file	StrainCode	Reference	Source
Coprinopsis cinerea	240176	Basidiomycota	Agaromycotina	Agaricomycetes	Agaricales	Psathyrellaceae	Coprinopsis	cinerea	Coprinopsis_cinerea.proteins.fasta	Copci1	Stajich JE et al., 2010	MycoCosm
Laccaria bicolor v2.0	486041	Basidiomycota	Agaromycotina	Agaricomycetes	Agaricales	Hydnangiaceae	Laccaria	bicolor	Lacbi2_GeneCatalog_proteins_20110203.aa.fasta	Lacbi2	Martin F et al., 2008	MycoCosm
Pleurotus ostreatus PC15 v2.0	1137138	Basidiomycota	Agaromycotina	Agaricomycetes	Agaricales	Pleurotaceae	Pleurotus	ostreatus	PleosPC15_2_GeneModels_FilteredModels1_aa.fasta	PleosPC15_2	Riley R et al., 2014	MycoCosm
Schizophyllum commune H4-8 v3.0	578458	Basidiomycota	Agaromycotina	Agaricomycetes	Agaricales	Schizophyllaceae	Schizophyllum	commune	Schco3_GeneCatalog_proteins_20130812.aa.fasta	Schco3	Marian IM et al., 2022	MycoCosm
Serpula lacrymans S7.3 v2.0	936435	Basidiomycota	Agaromycotina	Agaricomycetes	Boletales	Serpulaceae	Serpula	lacrymans var. lacrymans	Serpula_lacrymans_S7_3_v2.proteins.fasta	SerlaS7_3_2	Eastwood DC et al., 2011	MycoCosm
Ceriporiopsis (Gelatoporia) subvermispora B	914234	Basidiomycota	Agaromycotina	Agaricomycetes	Polyporales	Gelatoporiaceae	Gelatoporia	subvermispora	Ceriporiopsis_subvermispora.proteins.fasta	Cersu1	Fernandez-Fueyo E et al., 2012	MycoCosm
Dichomitus squalens CBS 464.89 v2.0	114155	Basidiomycota	Agaromycotina	Agaricomycetes	Polyporales	Polyporaceae	Dichomitus	squalens	Dicsqu464_2_GeneModels_FilteredModels2_aa.fasta	Dicsqu464_2	This study	MycoCosm
Fomitopsis schrenkii FP-58527 SS1 v3.0	2126942	Basidiomycota	Agaromycotina	Agaricomycetes	Polyporales	Fomitopsidaceae	Fomitopsis	schrenkii	Fompi3_GeneCatalog_proteins_20120705.aa.fasta	Fompi3	Floudas D et al., 2012	MycoCosm
Ganoderma lucidum G.260125-1 v1.0	1077286	Basidiomycota	Agaromycotina	Agaricomycetes	Polyporales	Polyporaceae	Ganoderma	lucidum	Ganluc1_GeneModels_FilteredModels1_aa.fasta	Ganluc1	Chen S et al., 2012	MycoCosm
Ganoderma sinense ZZ0214-1	1077348	Basidiomycota	Agaromycotina	Agaricomycetes	Polyporales	Polyporaceae	Ganoderma	sinense	Gansi1_GeneModels_AllModels_20210227_aa.fasta	Gansi1	Zhu Y et al., 2015	MycoCosm
Obba rivulosa 3A-2 v1.0	1052685	Basidiomycota	Agaromycotina	Agaricomycetes	Polyporales	Gelatoporiaceae	Obba	rivulosa	Obbri1_GeneCatalog_proteins_20140615.aa.fasta	Obbri1	Miettinen O et al., 2016	MycoCosm
Phanerochaete chrysosporium RP-78 v2.2	273507	Basidiomycota	Agaromycotina	Agaricomycetes	Polyporales	Phanerochaetaceae	Phanerochaete	chrysosporium	Phchr2_GeneCatalog_proteins_20131210.aa.fasta	Phchr2	Ohm RA et al., 2014	MycoCosm
Phlebia radiata Fr. (isolate 79 FBCC0043)	1095763	Basidiomycota	Agaromycotina	Agaricomycetes	Polyporales	Meruliaceae	Phlebia	radiata	Phlrad1_GeneCatalog_proteins_20181020.aa.fasta	Phlrad1	Kuuskeri J et al., 2016	MycoCosm
Postia placenta MAD 698-R v1.0	561896	Basidiomycota	Agaromycotina	Agaricomycetes	Polyporales	Adustoporiaceae	Rhodonia	placenta	Pospl1_FilteredModels2_proteins.fasta	Pospl1	Martinez D et al., 2009	MycoCosm
Pycnoporus cinnabarinus CIRM-BRFM 137 v1.0	1445587	Basidiomycota	Agaromycotina	Agaricomycetes	Polyporales	Polyporaceae	Trametes	cinnabarina	Pycci1_GeneCatalog_proteins_20140109.aa.fasta	Pycci1	Levasseur A et al., 2014	MycoCosm
Trametes versicolor v1.0	717944	Basidiomycota	Agaromycotina	Agaricomycetes	Polyporales	Polyporaceae	Trametes	versicolor	Trave1_GeneCatalog_proteins_20101111.aa.fasta	Trave1	Floudas D et al., 2012	MycoCosm
Alternaria brassicicola	622360	Ascomycota	Pezizomicotina	Dothideomycetes	Pleosporales	Pleosporaceae	Alternaria	brassicicola	A_p.f	Altbr1	Ohm RA et al., 2012	MycoCosm
Aspergillus aculeatus ATCC16872 v1.1	690307	Ascomycota	Pezizomicotina	Eurotiomycetes	Eurotiales	Aspergillaceae	Aspergillus	aculeatus	Aspac1_filtered_proteins.FilteredModels6.fasta	Aspac1	de Vries RP et al., 2017	MycoCosm
Aspergillus niger NRRL3	1451139	Ascomycota	Pezizomicotina	Eurotiomycetes	Eurotiales	Aspergillaceae	Aspergillus	niger	Aspni_NRRL3_1_GeneCatalog_proteins_20140311.aa.fasta	Aspni_NRRL3_1	Vesth TC et al., 2018	MycoCosm
Aspergillus nidulans	227321	Ascomycota	Pezizomicotina	Eurotiomycetes	Eurotiales	Aspergillaceae	Aspergillus	nidulans	Aspnid1_GeneCatalog_proteins_20110130.aa.fasta	Aspnid1	Arnaud MB et al., 2012	MycoCosm
Aspergillus oryzae RIB40	510516	Ascomycota	Pezizomicotina	Eurotiomycetes	Eurotiales	Aspergillaceae	Aspergillus	oryzae	Aspor1_GeneCatalog_proteins_20120808.aa.fasta	Aspor1	Arnaud MB et al., 2012	MycoCosm
Penicillium chrysogenum v1.0	5076	Ascomycota	Pezizomicotina	Eurotiomycetes	Eurotiales	Aspergillaceae	Penicillium	chrysogenum	Pench1_GeneCatalog_proteins_20120123.aa.fasta	Pench1	de Vries RP et al., 2017	MycoCosm
Penicillium oxalicum 114-2	933388	Ascomycota	Pezizomicotina	Eurotiomycetes	Eurotiales	Aspergillaceae	Penicillium	oxalicum	Penox1_GeneCatalog_proteins_20131211.aa.fasta	Penox1	Liu G et al., 2013	MycoCosm
Talaromyces pinophilus strain Y-94 (CBS 136886, FERM BP-5826)	128442	Ascomycota	Pezizomicotina	Eurotiomycetes	Eurotiales	Trichocomaceae	Talaromyces	pinophilus	Talaromyces_pinophilus_proteinModels.fasta	Talpi1	Fujii T et al., 2015	Uniprot
Botrytis cinerea v1.0	332648	Ascomycota	Pezizomicotina	Leotiomycetes	Helotiales	Sclerotiniaceae	Botrytis	cinerea	Botci1_GeneCatalog_proteins_20110903.aa.fasta	Botci1	Staats M et al., 2012	MycoCosm
Botrytis cinerea T4	999810	Ascomycota	Pezizomicotina	Leotiomycetes	Helotiales	Sclerotiniaceae	Botrytis	cinerea	Botcin1_GeneModels_AllModels_20210304_aa.fasta	Botcin1	Amselem J et al., 2011	MycoCosm
Sclerotinia sclerotiorum v1.0	665079	Ascomycota	Pezizomicotina	Leotiomycetes	Helotiales	Sclerotiniaceae	Sclerotinia	sclerotiorum	Sclsc1_GeneCatalog_proteins_20110903.aa.fasta	Sclsc1	Amselem J et al., 2011	MycoCosm
Fusarium graminearum v1.0	229533	Ascomycota	Pezizomicotina	Sordariomycetes	Hypocreales	Nectriaceae	Fusarium	graminearum	Fusgr1_GeneCatalog_proteins_20110524.aa.fasta	Fusgr1	Cuomo CA et al., 2007	MycoCosm
Fusarium oxysporum f. sp. lycopersici 4287 v2	426428	Ascomycota	Pezizomicotina	Sordariomycetes	Hypocreales	Nectriaceae	Fusarium	oxysporum f. sp. lycopersici	Fusox2_GeneCatalog_proteins_20150720.aa.fasta	Fusox2	Ma LJ et al., 2010	MycoCosm
Trichoderma atroviride v2.0	452589	Ascomycota	Pezizomicotina	Sordariomycetes	Hypocreales	Hypocreaceae	Trichoderma	atroviride	Tatroviridev2_FrozenGeneCatalog_20100319.proteins.fasta	Triat2	Kubicek CP et al., 2011	MycoCosm
Trichoderma harzianum CBS 226.95 v1.0	983964	Ascomycota	Pezizomicotina	Sordariomycetes	Hypocreales	Hypocreaceae	Trichoderma	harzianum	Triha1_GeneCatalog_proteins_20120306.aa.fasta	Triha1	Druzhinina IS et al., 2018	MycoCosm
Trichoderma reesei QM6a	431241	Ascomycota	Pezizomicotina	Sordariomycetes	Hypocreales	Hypocreaceae	Trichoderma	reesei	Trire_Chr_GeneCatalog_proteins_20190325.aa.fasta	Trire_Chr	Li WC et al., 2017	MycoCosm
Pyricularia oryzae 70-15 v3.0	242507	Ascomycota	Pezizomicotina	Sordariomycetes	Magnaporthales	Pyriculariaceae	Pyricularia	oryzae	Magor1_GeneModels_ExternalModels_aa.fasta	Magor1	Dean RA et al., 2005	MycoCosm
Neurospora crassa OR74A v2.0	367110	Ascomycota	Pezizomicotina	Sordariomycetes	Sordariales	Sordariaceae	Neurospora	crassa	Neucr2_GeneCatalog_proteins_20130412.aa.fasta	Neucr2	Galagan JE et al., 2003	MycoCosm
Saccharomyces cerevisiae S288C	559292	Ascomycota	Saccharomycotina	Saccharomycetes	Saccharomycetales	Saccharomycetaceae	Saccharomyces	cerevisiae	Sacce1_GeneCatalog_proteins_20101210.aa.fasta	Sacce1	Goffeau A et al., 1996	MycoCosm
Ustilago maydis 521 v2.0	5270	Basidiomycota	Ustilaginomycotina	Ustilaginomycetes	Ustilaginales	Ustilaginaceae	Ustilago	maydis	Ustma2_2_GeneCatalog_proteins_20171117.aa.fasta	Ustma2_2	Kämper J et al., 2006	MycoCosm
References
Amselem J, Cuomo CA, Kan JAL van, Viaud M, Benito EP, Couloux A, Coutinho PM, Vries RP de, Dyer PS, Fillinger S, Fournier E, Gout L, Hahn M, Kohn L, Lapalu N, Plummer KM, Pradier J-M, Quévillon E, Sharon A, Simon A, Have A ten, Tudzynski B, Tudzynski P, Wincker P, Andrew M, Anthouard V, Beever RE, Beffa R, Benoit I, Bouzid O, Brault B, Chen Z, Choquer M, Collémare J, Cotton P, Danchin EG, Silva C…
Arnaud MB, Cerqueira GC, Inglis DO, Skrzypek MS, Binkley J, Chibucos MC, Crabtree J, Howarth C, Orvis J, Shah P, Wymore F, Binkley G, Miyasato SR, Simison M, Sherlock G, Wortman JR. 2012. The Aspergillus Genome Database (AspGD): recent developments in comprehensive multispecies curation, comparative genomics and community resources. Nucleic Acids Res 40:D653-659.
Chen S, Xu J, Liu C, Zhu Y, Nelson DR, Zhou S, Li C, Wang L, Guo X, Sun Y, Luo H, Li Y, Song J, Henrissat B, Levasseur A, Qian J, Li J, Luo X, Shi L, He L, Xiang L, Xu X, Niu Y, Li Q, Han MV, Yan H, Zhang J, Chen H, Lv A, Wang Z, Liu M, Schwartz DC, Sun C. 2012. Genome sequence of the model medicinal mushroom Ganoderma lucidum. Nat Commun 3:913.
Cuomo CA, Güldener U, Xu J-R, Trail F, Turgeon BG, Di Pietro A, Walton JD, Ma L-J, Baker SE, Rep M, Adam G, Antoniw J, Baldwin T, Calvo S, Chang Y-L, DeCaprio D, Gale LR, Gnerre S, Goswami RS, Hammond-Kosack K, Harris LJ, Hilburn K, Kennell JC, Kroken S, Magnuson JK, Mannhaupt G, Mauceli E, Mewes H-W, Mitterbauer R, Muehlbauer G, Münsterkötter M, Nelson D, O’Donnell K, Ouellet T, Qi W, Quesnevill…
de Vries RP, Riley R, Wiebenga A, Aguilar-Osorio G, Amillis S, Uchima CA, Anderluh G, Asadollahi M, Askin M, Barry K, Battaglia E, Bayram Ö, Benocci T, Braus-Stromeyer SA, Caldana C, Cánovas D, Cerqueira GC, Chen F, Chen W, Choi C, Clum A, dos Santos RAC, Damásio AR de L, Diallinas G, Emri T, Fekete E, Flipphi M, Freyberg S, Gallo A, Gournas C, Habgood R, Hainaut M, Harispe ML, Henrissat B, Hildé…
Dean RA, Talbot NJ, Ebbole DJ, Farman ML, Mitchell TK, Orbach MJ, Thon M, Kulkarni R, Xu J-R, Pan H, Read ND, Lee Y-H, Carbone I, Brown D, Oh YY, Donofrio N, Jeong JS, Soanes DM, Djonovic S, Kolomiets E, Rehmeyer C, Li W, Harding M, Kim S, Lebrun M-H, Bohnert H, Coughlan S, Butler J, Calvo S, Ma L-J, Nicol R, Purcell S, Nusbaum C, Galagan JE, Birren BW. 2005. The genome sequence of the rice blast…
Druzhinina IS, Chenthamara K, Zhang J, Atanasova L, Yang D, Miao Y, Rahimi MJ, Grujic M, Cai F, Pourmehdi S, Salim KA, Pretzer C, Kopchinskiy AG, Henrissat B, Kuo A, Hundley H, Wang M, Aerts A, Salamov A, Lipzen A, LaButti K, Barry K, Grigoriev IV, Shen Q, Kubicek CP. 2018. Massive lateral transfer of genes encoding plant cell wall-degrading enzymes to the mycoparasitic fungus Trichoderma from it…
Eastwood DC, Floudas D, Binder M, Majcherczyk A, Schneider P, Aerts A, Asiegbu FO, Baker SE, Barry K, Bendiksby M, Blumentritt M, Coutinho PM, Cullen D, de Vries RP, Gathman A, Goodell B, Henrissat B, Ihrmark K, Kauserud H, Kohler A, LaButti K, Lapidus A, Lavin JL, Lee Y-H, Lindquist E, Lilly W, Lucas S, Morin E, Murat C, Oguiza JA, Park J, Pisabarro AG, Riley R, Rosling A, Salamov A, Schmidt O, …
Fernandez-Fueyo E, Ruiz-Dueñas FJ, Ferreira P, Floudas D, Hibbett DS, Canessa P, Larrondo LF, James TY, Seelenfreund D, Lobos S, Polanco R, Tello M, Honda Y, Watanabe T, Watanabe T, Ryu JS, Kubicek CP, Schmoll M, Gaskell J, Hammel KE, St. John FJ, Vanden Wymelenberg A, Sabat G, Splinter BonDurant S, Syed K, Yadav JS, Doddapaneni H, Subramanian V, Lavín JL, Oguiza JA, Perez G, Pisabarro AG, Ramire…
Floudas D, Binder M, Riley R, Barry K, Blanchette RA, Henrissat B, Martínez AT, Otillar R, Spatafora JW, Yadav JS, Aerts A, Benoit I, Boyd A, Carlson A, Copeland A, Coutinho PM, de Vries RP, Ferreira P, Findley K, Foster B, Gaskell J, Glotzer D, Górecki P, Heitman J, Hesse C, Hori C, Igarashi K, Jurgens JA, Kallen N, Kersten P, Kohler A, Kües U, Kumar TKA, Kuo A, LaButti K, Larrondo LF, Lindquist…
Fujii T, Koike H, Sawayama S, Yano S, Inoue H. 2015. Draft genome sequence of Talaromyces cellulolyticus strain Y-94, a source of lignocellulosic biomass-degrading enzymes. Genome Announc 3:e00014-15.
Galagan JE, Calvo SE, Borkovich KA, Selker EU, Read ND, Jaffe D, FitzHugh W, Ma L-J, Smirnov S, Purcell S, Rehman B, Elkins T, Engels R, Wang S, Nielsen CB, Butler J, Endrizzi M, Qui D, Ianakiev P, Bell-Pedersen D, Nelson MA, Werner-Washburne M, Selitrennikoff CP, Kinsey JA, Braun EL, Zelter A, Schulte U, Kothe GO, Jedd G, Mewes W, Staben C, Marcotte E, Greenberg D, Roy A, Foley K, Naylor J, Stan…
Goffeau A, Barrell BG, Bussey H, Davis RW, Dujon B, Feldmann H, Galibert F, Hoheisel JD, Jacq C, Johnston M, Louis EJ, Mewes HW, Murakami Y, Philippsen P, Tettelin H, Oliver SG. 1996. Life with 6000 Genes. Science 274:546–567.
Kämper J, Kahmann R, Bölker M, Ma L-J, Brefort T, Saville BJ, Banuett F, Kronstad JW, Gold SE, Müller O, Perlin MH, Wösten HAB, de Vries R, Ruiz-Herrera J, Reynaga-Peña CG, Snetselaar K, McCann M, Pérez-Martín J, Feldbrügge M, Basse CW, Steinberg G, Ibeas JI, Holloman W, Guzman P, Farman M, Stajich JE, Sentandreu R, González-Prieto JM, Kennell JC, Molina L, Schirawski J, Mendoza-Mendoza A, Greili…
Kubicek CP, Herrera-Estrella A, Seidl-Seiboth V, Martinez DA, Druzhinina IS, Thon M, Zeilinger S, Casas-Flores S, Horwitz BA, Mukherjee PK, Mukherjee M, Kredics L, Alcaraz LD, Aerts A, Antal Z, Atanasova L, Cervantes-Badillo MG, Challacombe J, Chertkov O, McCluskey K, Coulpier F, Deshpande N, von Döhren H, Ebbole DJ, Esquivel-Naranjo EU, Fekete E, Flipphi M, Glaser F, Gómez-Rodríguez EY, Gruber S…
Kuuskeri J, Häkkinen M, Laine P, Smolander O-P, Tamene F, Miettinen S, Nousiainen P, Kemell M, Auvinen P, Lundell T. 2016. Time-scale dynamics of proteome and transcriptome of the white-rot fungus Phlebia radiata: growth on spruce wood and decay effect on lignocellulose. Biotechnol Biofuels 9:192.
Levasseur A, Lomascolo A, Chabrol O, Ruiz-Dueñas FJ, Boukhris-Uzan E, Piumi F, Kües U, Ram AFJ, Murat C, Haon M, Benoit I, Arfi Y, Chevret D, Drula E, Kwon MJ, Gouret P, Lesage-Meessen L, Lombard V, Mariette J, Noirot C, Park J, Patyshakuliyeva A, Sigoillot JC, Wiebenga A, Wösten HAB, Martin F, Coutinho PM, de Vries RP, Martínez AT, Klopp C, Pontarotti P, Henrissat B, Record E. 2014. The genome o…
Li W-C, Huang C-H, Chen C-L, Chuang Y-C, Tung S-Y, Wang T-F. 2017. Trichoderma reesei complete genome sequence, repeat-induced point mutation, and partitioning of CAZyme gene clusters. Biotechnol Biofuels 10:170.
Liu G, Zhang L, Wei X, Zou G, Qin Y, Ma L, Li J, Zheng H, Wang S, Wang C, Xun L, Zhao G-P, Zhou Z, Qu Y. 2013. Genomic and secretomic analyses reveal unique features of the lignocellulolytic enzyme system of Penicillium decumbens. PLOS ONE 8:e55185.
Ma L-J, van der Does HC, Borkovich KA, Coleman JJ, Daboussi M-J, Di Pietro A, Dufresne M, Freitag M, Grabherr M, Henrissat B, Houterman PM, Kang S, Shim W-B, Woloshuk C, Xie X, Xu J-R, Antoniw J, Baker SE, Bluhm BH, Breakspear A, Brown DW, Butchko RAE, Chapman S, Coulson R, Coutinho PM, Danchin EGJ, Diener A, Gale LR, Gardiner DM, Goff S, Hammond-Kosack KE, Hilburn K, Hua-Van A, Jonkers W, Kazan …
Marian IM, Vonk PJ, Valdes ID, Barry K, Bostock B, Carver A, Daum C, Lerner H, Lipzen A, Park H, Schuller MBP, Tegelaar M, Tritt A, Schmutz J, Grimwood J, Lugones LG, Choi I-G, Wösten HAB, Grigoriev IV, Ohm RA. 2022. The transcription factor Roc1 Is a key regulator of cellulose degradation in the wood-decaying mushroom Schizophyllum commune. mBio 13:e00628-22.
Martin F, Aerts A, Ahrén D, Brun A, Danchin EGJ, Duchaussoy F, Gibon J, Kohler A, Lindquist E, Pereda V, Salamov A, Shapiro HJ, Wuyts J, Blaudez D, Buée M, Brokstein P, Canbäck B, Cohen D, Courty PE, Coutinho PM, Delaruelle C, Detter JC, Deveau A, DiFazio S, Duplessis S, Fraissinet-Tachet L, Lucic E, Frey-Klett P, Fourrey C, Feussner I, Gay G, Grimwood J, Hoegger PJ, Jain P, Kilaru S, Labbé J, Li…
Martinez D, Challacombe J, Morgenstern I, Hibbett D, Schmoll M, Kubicek CP, Ferreira P, Ruiz-Duenas FJ, Martinez AT, Kersten P, Hammel KE, Vanden Wymelenberg A, Gaskell J, Lindquist E, Sabat G, Splinter BonDurant S, Larrondo LF, Canessa P, Vicuna R, Yadav J, Doddapaneni H, Subramanian V, Pisabarro AG, Lavín JL, Oguiza JA, Master E, Henrissat B, Coutinho PM, Harris P, Magnuson JK, Baker SE, Bruno …
Miettinen O, Riley R, Barry K, Cullen D, de Vries RP, Hainaut M, Hatakka A, Henrissat B, Hildén K, Kuo R, LaButti K, Lipzen A, Mäkelä MR, Sandor L, Spatafora JW, Grigoriev IV, Hibbett DS. 2016. Draft genome sequence of the white-rot fungus Obba rivulosa 3A-2. Genome Announc 4:10.1128/genomea.00976-16.
Ohm RA, Feau N, Henrissat B, Schoch CL, Horwitz BA, Barry KW, Condon BJ, Copeland AC, Dhillon B, Glaser F, Hesse CN, Kosti I, LaButti K, Lindquist EA, Lucas S, Salamov AA, Bradshaw RE, Ciuffetti L, Hamelin RC, Kema GHJ, Lawrence C, Scott JA, Spatafora JW, Turgeon BG, Wit PJGM de, Zhong S, Goodwin SB, Grigoriev IV. 2012. Diverse lifestyles and strategies of plant pathogenesis encoded in the genome…
Ohm RA, Riley R, Salamov A, Min B, Choi I-G, Grigoriev IV. 2014. Genomics of wood-degrading fungi. Fungal Genet Biol 72:82–90.
Riley R, Salamov AA, Brown DW, Nagy LG, Floudas D, Held BW, Levasseur A, Lombard V, Morin E, Otillar R, Lindquist EA, Sun H, LaButti KM, Schmutz J, Jabbour D, Luo H, Baker SE, Pisabarro AG, Walton JD, Blanchette RA, Henrissat B, Martin F, Cullen D, Hibbett DS, Grigoriev IV. 2014. Extensive sampling of basidiomycete genomes demonstrates inadequacy of the white-rot/brown-rot paradigm for wood decay…
Staats M, van Kan JAL. 2012. Genome update of Botrytis cinerea strains B05.10 and T4. Eukaryot Cell 11:1413–1414.
Stajich JE, Wilke SK, Ahrén D, Au CH, Birren BW, Borodovsky M, Burns C, Canbäck B, Casselton LA, Cheng CK, Deng J, Dietrich FS, Fargo DC, Farman ML, Gathman AC, Goldberg J, Guigó R, Hoegger PJ, Hooker JB, Huggins A, James TY, Kamada T, Kilaru S, Kodira C, Kües U, Kupfer D, Kwan HS, Lomsadze A, Li W, Lilly WW, Ma L-J, Mackey AJ, Manning G, Martin F, Muraguchi H, Natvig DO, Palmerini H, Ramesh MA, …
Vesth TC, Nybo JL, Theobald S, Frisvad JC, Larsen TO, Nielsen KF, Hoof JB, Brandl J, Salamov A, Riley R, Gladden JM, Phatale P, Nielsen MT, Lyhne EK, Kogle ME, Strasser K, McDonnell E, Barry K, Clum A, Chen C, LaButti K, Haridas S, Nolan M, Sandor L, Kuo A, Lipzen A, Hainaut M, Drula E, Tsang A, Magnuson JK, Henrissat B, Wiebenga A, Simmons BA, Mäkelä MR, de Vries RP, Grigoriev IV, Mortensen UH, …
Zhu Y, Xu J, Sun C, Zhou S, Xu H, Nelson DR, Qian J, Song J, Luo H, Xiang L, Li Y, Xu Z, Ji A, Wang L, Lu S, Hayward A, Sun W, Li X, Schwartz DC, Wang Y, Chen S. 2015. Chromosome-level genome map provides insights into diverse defense mechanisms in the medicinal fungus Ganoderma sinense. Sci Rep 5:11087.
