# Supplementary material for: The Zn(II)2Cys6 transcription factor DsAce3 is a major activator of cellulases in the white-rot fungus Dichomitus squalens
Source: Appl Environ Microbiol. 2026 Feb 9;92(3):e01548-25. doi: 10.1128/aem.01548-25 (PMC12997857; doi:10.1128/aem.01548-25)
Supplement: Table S4 — List of selected Zn(II)2Cys6 fungal transcription factors (TFs) controlling plant biomass modifying enzymes in filamentous fungi. [file aem.01548-25-s0005.xlsx]

## Sheet: Table S4
Table S4. List of selected Zn(II)2Cys6 fungal transcription factors (TFs) controlling plant biomass modifying enzymes in filamentous fungi.
Species	Name	Label	Nutrient related function	Reference
Trichoderma reesei	Ace2	Trire Ace2	Cellulose utilization	10.1074/jbc.M003624200
Trichoderma reesei	Ace3	Trire Ace3	Cellulose utilization	10.1186/1754-6834-7-14; 10.1074/jbc.RA119.008497
Aspergillus nidulans	AmyR	Aspnid AmyR	Starch utilization	10.1007/s002940000175
Aspergillus niger	AmyR	Aspni AmyR	Starch utilization	10.1007/s00253-011-3550-6
Aspergillus oryzae	AmyR	Aspor AmyR	Starch utilization	10.1007/s004380051129
Magnaporthe oryzae	ARA1	Magor ARA1	L-Arabinose utilization	10.1002/1873-3468.12070
Neurospora crassa	Ara-1	Neucr Ara-1	L-Arabinose utilization	10.1073/pnas.1915611117
Aspergillus nidulans	AraR	Aspnid AraR	L-Arabinose utilization	10.1371/journal.pone.0143200
Aspergillus niger	AraR	Aspni AraR	L-Arabinose utilization	10.3114/sim.2011.69.03
Trichoderma reesei	BglR	Trire BglR	D-Glucose sensing	10.1016/j.fgb.2012.02.009
Neurospora crassa	CLR-1	Neucr CLR-1	Cellulose utilization	10.1073/pnas.1200785109
Trichoderma reesei	CLR-1	Trire CLR-1	Cellulose utilization	10.1016/j.fgb.2019.103315
Neurospora crassa	CLR-2	Neucr CLR-2	Cellulose utilization	10.1073/pnas.1200785109
Trichoderma reesei	CLR-2	Trire CLR-2	Cellulose utilization	10.1186/1754-6834-7-14
Aspergillus nidulans	ClrA	Aspnid ClrA	Cellulose utilization	10.1073/pnas.1200785109
Aspergillus niger	ClrA	Aspni ClrA	Cellulose utilization	10.1186/1471-2164-15-214
Aspergillus nidulans	ClrB	Aspnid ClrB	Cellulose utilization	10.1073/pnas.1200785109
Aspergillus niger	ClrB	Aspni ClrB	Cellulose utilization	10.1186/1471-2164-15-214
Penicillium oxalicum	ClrB	Penox ClrB	Cellulose utilization	10.1371/journal.pgen.1005509
Neurospora crassa	Col-26	Neucr Col-26	D-Glucose sensing	10.1371/journal.pgen.1004500
Aspergillus nidulans	GaaR	Aspnid GaaR	D-Galacturonic acid utilization	10.1534/genetics.116.194050
Aspergillus niger	GaaR	Aspni GaaR	D-Galacturonic acid utilization	10.1002/1873-3468.12211
Botrytis cinerea	GaaR	Botci GaaR	D-Galacturonic acid utilization	10.1111/mmi.13314
Aspergillus nidulans	GalR	Aspnid GalR	D-Galactose utilization	10.1128/AEM.05290-11
Aspergillus nidulans	GalX	Aspnid GalX	D-Galactose utilization	10.1128/AEM.05290-11
Aspergillus niger	GalX	Aspni GalX	D-Galactose utilization	10.1016/j.febslet.2012.09.029
Aspergillus niger	InuR	Aspni InuR	Inulin utilization	10.1007/s00438-007-0290-5
Aspergillus oryzae	MalR	Aspor MalR	Maltose utilization	10.1016/j.fgb.2009.10.005
Neurospora crassa	PDR-1	Neucr PDR-1	Pectin utilization	10.1186/s13068-017-0807-z
Neurospora crassa	PDR-2	Neucr PDR-2	Pectin utilization	10.1073/pnas.1915611117
Aspergillus niger	RhaR	Aspni RhaR	L-Rhamnose utilization	10.1007/s00253-014-5607-9
Schizophyllum commune	Roc1	Schco Roc1	Cellulose utilization	10.1128/mbio.00628-22
Aspergillus nidulans	XlnR	Aspnid XlnR	(Hemi)-cellulose utilization	10.1371/journal.pone.0143200
Aspergillus niger	XlnR	Aspni XlnR	(Hemi)-cellulose utilization	10.1046/j.1365-2958.1998.00666.x
Aspergillus oryzae	XlnR	Aspor XlnR	(Hemi)-cellulose utilization	10.1016/S0014-5793(02)03328-8
Fusarium graminearum	XlnR	Fusgr XlnR	(Hemi)-cellulose utilization	10.1007/s00294-007-0154-x
Fusarium oxysporum f.sp. lycopersici	XlnR	Fusox XlnR	(Hemi)-cellulose utilization	10.1094 / MPMI -20-8-0977
Penicillium oxalicum	XlnR	Penox XlnR	(Hemi)-cellulose utilization	10.1111/jam.15276
Penicillum canescens	XlnR	Penca XlnR	(Hemi)-cellulose utilization	10.1134/S0003683806060081
Magnaporthe oryzae	XLR1	Magor XLR1	(Hemi)-cellulose utilization	10.1016/j.fgb.2013.06.005
Neurospora crassa	XLR1	Neucr XLR1	(Hemi)-cellulose utilization	10.1128/ec.05327-11
Trichoderma atroviride	XYR1	Triat XYR1	(Hemi)-cellulose utilization	10.1128/aem.00930-14
Trichoderma harzianum	XYR1	Triha XYR1	(Hemi)-cellulose utilization	10.3389/fgene.2022.807243
Trichoderma reesei	XYR1	Trire XYR1	(Hemi)-cellulose utilization	10.1128/ec.00211-06
