# Supplementary material for: The Zn(II)2Cys6 transcription factor DsAce3 is a major activator of cellulases in the white-rot fungus Dichomitus squalens
Source: Appl Environ Microbiol. 2026 Feb 9;92(3):e01548-25. doi: 10.1128/aem.01548-25 (PMC12997857; doi:10.1128/aem.01548-25)
Supplement: Table S5 — Gene expression levels on plant biomass-derived mono-, short oligo-, and polysaccharides, and lactose cultivations of Dichomitus squalens CBS 464.89 and Dsace3MUTA compared to D-glucose. [file aem.01548-25-s0006.xlsx]

## Sheet: Table S5
Table S5. Gene expression levels on plant biomass-derived mono-, short oligo- and polysaccharides, and lactose cultivations of Dichomitus squalens CBS 464.89 and Dsace3MUTA compared to D-glucose.
a JGI IDs correspond to D. squalens CBS 464.89 v2.0 annotated genome at the JGI MycoCosm database (http://genome.jgi.doe.gov/Dicsqu464_2). b DEseq2 normalized counts c DEseq2 variance stabililizing transformed counts d Overexpressed: > 2.5 FC, FDR < 0.05, No. of counts > 10 Underexpressed: < 0.4 FC, FDR < 0.05, No. of counts > 10 Non-significant: FDR > 0.05 or 2.5 > FC > 0.4 FC Lowly expressed: A…
JGI IDa	Functional predictions						CBS 464.89																											Dsace3MUTA
							D-glucose			lactose						cellobiose						cellulose						xylan						D-glucose			lactose						cellobiose						cellulose
	Group	CAZy substrate / ST specificity	Enzyme code	CAZy family	TF family	Pathway	No. of countsb	FPKMs	VST countsc	No. of countsb	FPKMs	VST countsc	FC	FDR	Expressiond	No. of countsb	FPKMs	VST countsc	FC	FDR	Expression	No. of countsb	FPKMs	VST countsc	FC	FDR	Expression	No. of countsb	FPKMs	VST countsc	FC	FDR	Expression	No. of countsb	FPKMs	VST countsc	No. of counts	FPKMs	VST counts	FC	FDR	Expression	No. of countsb	FPKMs	VST countsc	FC	FDR	Expression	No. of countsb
2981409	CAZy	cellulose	BGL	CBM1-GH3	N/A	N/A	364.764	5.19	8.606	426.219	6.233	8.804	1.031	0.836	Non-significant	2504.37	33.06	11.136	6.571	0	Overexpressed	5024.88	65.193	12.269	13.313	0	Overexpressed	572.348	8.287	9.135	1.212	0.246	Non-significant	358.035	5.133	8.573	554.117	8.15	9.173	1.172	0.215	Non-significant	439.989	6.35	8.851	1.17	0.399	Non-significant	776.014
3116572	CAZy	cellulose	BGL	GH1	N/A	N/A	479.959	8.563	8.967	2437.22	44.8	11.256	4.909	0	Overexpressed	12209	203.03	13.485	25.138	0	Overexpressed	8630.94	140.637	13.072	17.725	0	Overexpressed	579.303	10.51	9.174	1.079	0.611	Non-significant	168.479	3.037	7.573	171.578	3.173	7.614	1.001	1	Non-significant	327.389	5.907	8.457	1.819	0	Non-significant	432.452
3159147	CAZy	cellulose	BGL	GH1	N/A	N/A	1183.28	11.307	10.233	1985.44	19.513	10.962	1.618	0	Non-significant	2252.92	20.09	11.121	1.864	0	Non-significant	1630.53	14.22	10.692	1.326	0.042	Non-significant	1267.2	12.32	10.334	1.049	0.768	Non-significant	1012.6	9.76	10.014	1349.77	13.337	10.424	1.237	0.104	Non-significant	1233.07	11.827	10.28	1.197	0.121	Non-significant	868.747
2980727	CAZy	cellulose	BGL	GH3	N/A	N/A	1743.07	22.68	10.788	1148.11	15.33	10.195	0.803	0.156	Non-significant	1605.48	19.563	10.66	0.952	0.815	Non-significant	1569.18	18.637	10.631	0.946	0.898	Non-significant	1293.6	17.12	10.352	0.873	0.368	Non-significant	1804.51	23.67	10.779	1636.26	22.02	10.693	0.981	0.917	Non-significant	1391.65	18.287	10.466	0.814	0.218	Non-significant	3379.28
3026874	CAZy	cellulose	BGL	GH3	N/A	N/A	759.515	12.373	9.556	2280.74	38.287	11.161	2.816	0	Overexpressed	2758.51	41.947	11.362	3.46	0	Overexpressed	4423.4	65.647	12.046	5.604	0	Overexpressed	429.272	7.123	8.822	0.666	0.055	Non-significant	935.533	15.38	9.569	522.465	8.823	9.094	0.948	0.31	Non-significant	921.052	14.99	9.835	0.992	0.974	Non-significant	571.453
3030643	CAZy	cellulose	BGL	GH3	N/A	N/A	1339.39	24.5	10.404	6859.5	129.037	12.747	5.007	0	Overexpressed	9201.27	157.16	13.141	6.774	0	Overexpressed	4697.62	78.433	12.202	3.396	0	Overexpressed	974.326	18.113	9.89	0.82	0.212	Non-significant	1447.49	26.7	10.327	597.651	11.317	9.282	0.927	0.099	Non-significant	2570.32	46.273	11.15	1.424	0.144	Non-significant	646.047
3039023	CAZy	cellulose	BGL	GH3	N/A	N/A	7405.98	97.917	12.832	5407.08	73.223	12.396	0.967	0.712	Non-significant	11262.3	139.18	13.458	1.222	0.332	Non-significant	6397.64	76.953	12.626	0.961	0.927	Non-significant	5641.32	75.577	12.305	0.955	0.696	Non-significant	15096.6	201.013	13.865	9672.61	131.667	13.218	0.971	0.618	Non-significant	4109.54	54.957	12.003	0.313	0	Underexpressed	11846.5
3017927	CAZy	cellulose	CBH	CBM1-GH6	N/A	N/A	467.257	16.84	8.886	487.599	18.033	8.897	1.008	0.968	Non-significant	15062.9	501.987	13.717	31.424	0	Overexpressed	59711.9	1953.62	15.858	125.291	0	Overexpressed	589.131	21.48	9.233	1.06	0.664	Non-significant	467.249	16.92	8.876	344.093	12.753	8.526	0.963	0.663	Non-significant	947.047	34.6	9.881	1.841	0.005	Non-significant	749.345
2970312	CAZy	cellulose	CBH	GH7	N/A	N/A	175.745	5.217	7.636	130.572	3.98	7.239	0.952	0.655	Non-significant	10375.2	285.517	13.197	57.811	0	Overexpressed	43745.3	1182.94	15.417	244.638	0	Overexpressed	314.42	9.473	8.386	1.357	0.137	Non-significant	184.874	5.523	7.692	212.988	6.53	7.891	1.013	0.921	Non-significant	295.949	8.97	8.264	1.394	0.128	Non-significant	568.538
2976733	CAZy	cellulose	CBH	GH7	N/A	N/A	204.721	6.93	7.841	640.804	22.417	9.085	2.682	0.002	Overexpressed	76777.7	2413.75	16.071	367.56	0	Overexpressed	346663	10701.3	18.389	1662.47	0	Overexpressed	243.511	8.387	8.066	1.033	0.801	Non-significant	192.933	6.583	7.74	203.096	7.103	7.829	1.013	0.96	Non-significant	189.954	6.507	7.739	0.979	0.913	Non-significant	193.917
3092961	CAZy	cellulose	CBH	GH7	N/A	N/A	134.314	4.673	7.309	676.292	24.243	9.29	4.75	0	Overexpressed	3182.71	103.093	11.581	23.145	0	Overexpressed	92692.3	2940.65	16.483	682.219	0	Overexpressed	100.074	3.537	6.939	0.922	0.544	Non-significant	156.616	5.493	7.471	129.878	4.66	7.252	0.973	0.808	Non-significant	104.344	3.703	6.992	0.711	0.06	Non-significant	80.248
3236660	CAZy	cellulose	CBH	GH7	N/A	N/A	1.412	0.177	4.048	0	0	3.672	0.991	NC	Lowly expressed	0.184	0.02	3.771	0.965	NC	Lowly expressed	1.104	0.123	4.016	0.997	0.989	Non-significant	0.794	0.1	3.878	0.996	NC	Lowly expressed	0.989	0.123	3.901	2.665	0.34	4.316	1.003	NC	Lowly expressed	0	0	3.672	0.954	NC	Lowly expressed	0
3136543	CAZy	cellulose	CDH	AA8-AA3_1	N/A	N/A	2943.05	27.953	11.535	2913.66	28.42	11.521	0.999	0.996	Non-significant	9187.4	81.23	13.104	3.075	0	Overexpressed	16287	141.093	13.993	5.465	0	Overexpressed	2813.23	27.17	11.469	0.98	0.91	Non-significant	2866.66	27.45	11.497	2755.3	27.033	11.441	0.982	0.943	Non-significant	2522.32	24.213	11.312	0.89	0.217	Non-significant	3255.4
3018232	CAZy	cellulose	CDH	AA8-CBM1	N/A	N/A	69.695	2.627	6.539	80.306	3.11	6.701	1.022	0.888	Non-significant	39.338	1.413	5.812	0.692	0.115	Non-significant	107.481	3.697	7.035	1.227	0.439	Non-significant	98.742	3.79	6.892	1.093	0.482	Non-significant	66.972	2.547	6.476	76.757	2.997	6.619	1.007	0.952	Non-significant	84.824	3.293	6.704	1.144	0.54	Non-significant	109.529
2882086	CAZy	cellulose	EGL	CBM1-GH5_5	N/A	N/A	1026.43	13.287	10.037	1173.97	15.63	10.215	1.037	0.823	Non-significant	12749.4	153.26	13.477	12.191	0	Overexpressed	20418.3	241.267	14.28	19.528	0	Overexpressed	964.294	12.687	9.949	0.981	0.915	Non-significant	955.778	12.473	9.932	995.648	13.32	9.996	1.016	0.955	Non-significant	1251.2	16.27	10.305	1.281	0.023	Non-significant	794.165
2897223	CAZy	cellulose	EGL	CBM1-GH5_5	N/A	N/A	56.087	2.15	6.31	109.702	4.323	7.046	1.578	0.06	Non-significant	5020.36	178.633	12.111	87.662	0	Overexpressed	12499.9	436.513	13.6	218.236	0	Overexpressed	50.864	1.98	6.179	0.981	0.894	Non-significant	55.768	2.157	6.293	59.637	2.36	6.355	1.008	0.974	Non-significant	45.7	1.79	6.074	0.887	0.565	Non-significant	76.418
3009139	CAZy	cellulose	EGL	CBM1-GH5_5	N/A	N/A	109.55	3.54	7.064	123.608	4.103	7.204	1.028	0.875	Non-significant	2774.08	83.247	11.234	24.861	0	Overexpressed	3745.38	110.3	11.872	33.591	0	Overexpressed	159.642	5.243	7.523	1.175	0.297	Non-significant	117.298	3.82	7.143	96.571	3.22	6.912	0.968	0.8	Non-significant	79.054	2.61	6.659	0.727	0.067	Non-significant	105.762
2980755	CAZy	cellulose	EGL	GH131	N/A	N/A	116.631	3.723	7.129	127.48	4.173	7.247	1.014	0.93	Non-significant	1595.88	47.18	10.441	13.3	0	Overexpressed	3669.12	106.74	11.848	30.73	0	Overexpressed	123.417	4	7.2	1.019	0.92	Non-significant	111.785	3.597	7.086	146.501	4.837	7.413	1.025	0.785	Non-significant	176.933	5.723	7.644	1.374	0.14	Non-significant	232.989
3087022	CAZy	cellulose	EGL	GH131	N/A	N/A	84.111	4.017	6.75	157.625	7.75	7.442	1.445	0.095	Non-significant	826.811	36.663	9.573	9.439	0	Overexpressed	5548.2	241.84	12.437	64.312	0	Overexpressed	89.282	4.34	6.8	1.016	0.923	Non-significant	74.035	3.567	6.576	75.962	3.743	6.638	1.006	0.982	Non-significant	140.139	6.797	7.347	1.788	0.003	Non-significant	57.748
3084476	CAZy	cellulose	EGL	GH131-CBM1	N/A	N/A	109.653	3.763	7.058	125.922	4.437	7.23	1.032	0.837	Non-significant	3362.92	107.047	11.543	30.19	0	Overexpressed	16195.9	506.297	13.969	145.524	0	Overexpressed	117.75	4.107	7.146	1.024	0.888	Non-significant	112.502	3.893	7.088	117.602	4.17	7.139	1.009	0.977	Non-significant	108.115	3.78	7.036	0.987	0.938	Non-significant	96.979
2597883	CAZy	cellulose	EGL	GH45	N/A	N/A	264.832	13.09	8.13	248.857	12.59	8.092	0.993	0.966	Non-significant	431.264	19.993	8.816	1.351	0.163	Non-significant	7388.96	331.63	12.853	27.009	0	Overexpressed	336.174	16.797	8.4	1.061	0.666	Non-significant	256.715	12.75	8.095	334.393	16.99	8.481	1.022	0.807	Non-significant	836.449	42.39	9.641	2.92	0	Overexpressed	777.658
2998319	CAZy	cellulose	EGL	GH45	N/A	N/A	2616.8	109.877	11.356	1896.73	81.75	10.906	0.913	0.438	Non-significant	1074.31	42.337	10.1	0.448	0	Non-significant	2672.56	102.527	11.39	1.012	0.994	Non-significant	5409.35	231.35	12.28	1.865	0.006	Non-significant	2506.76	106.15	11.272	4264.45	185.323	12.055	1.455	0.084	Non-significant	4624.14	195.85	12.18	1.716	0.004	Non-significant	8416.84
3097585	CAZy	cellulose	EGL	GH45	N/A	N/A	119.889	7.137	7.106	255.006	15.533	8.092	1.123	0.138	Non-significant	3577.99	197.13	11.674	28.482	0	Overexpressed	9209.42	498.28	13.162	74.108	0	Overexpressed	147.102	8.847	7.255	1.033	0.781	Non-significant	160.628	9.603	7.505	82.377	5.03	6.687	0.898	0.145	Non-significant	136.595	8.217	7.329	0.912	0.673	Non-significant	78.516
2606114	CAZy	cellulose	LPMO	AA9	N/A	N/A	34.455	1.147	5.833	63.488	2.163	6.444	1.638	0.016	Non-significant	38.297	1.193	5.926	1.08	0.705	Non-significant	46.565	1.413	6.112	1.208	0.458	Non-significant	34.908	1.18	5.814	1.006	0.973	Non-significant	25.903	0.87	5.538	54.326	1.867	6.279	1.074	0.152	Non-significant	58.267	1.967	6.35	1.967	0.015	Non-significant	33.964
2897786	CAZy	cellulose	LPMO	AA9	N/A	N/A	33.768	2.043	5.802	19.187	1.193	5.346	0.842	0.176	Non-significant	99.026	5.557	6.851	2.731	0	Overexpressed	35.525	1.96	5.859	1.022	0.98	Non-significant	19.263	1.183	5.336	0.776	0.173	Non-significant	30.431	1.853	5.644	28.114	1.76	5.64	0.993	0.964	Non-significant	15.825	0.96	5.201	0.644	0.075	Non-significant	38.204
2987885	CAZy	cellulose	LPMO	AA9	N/A	N/A	2444.58	84.977	11.269	4334.59	154.717	12.088	1.701	0	Non-significant	2069.77	67.573	11.026	0.883	0.343	Non-significant	2486.74	78.83	11.294	1.012	0.987	Non-significant	2064.67	72.91	11.018	0.902	0.463	Non-significant	2369.97	82.993	11.225	2962.79	106.157	11.529	1.113	0.391	Non-significant	2570.48	90.383	11.342	1.071	0.624	Non-significant	2085.08
2994501	CAZy	cellulose	LPMO	AA9	N/A	N/A	88.303	3.887	6.803	186.247	8.44	7.652	1.847	0.01	Non-significant	2337.63	95.527	11.085	25.937	0	Overexpressed	11140.8	447.23	13.446	124.44	0	Overexpressed	98.021	4.39	6.92	1.03	0.843	Non-significant	76.899	3.41	6.641	124.214	5.647	7.21	1.375	0.11	Non-significant	79.176	3.553	6.664	1.027	0.896	Non-significant	108.256
2999265	CAZy	cellulose	LPMO	AA9	N/A	N/A	7946.91	260.46	12.951	8397.35	282.49	13.028	1.037	0.845	Non-significant	9348.98	288.243	13.191	1.165	0.17	Non-significant	6601.5	197.763	12.693	0.855	0.294	Non-significant	6516.18	217.313	12.67	0.862	0.199	Non-significant	8929.32	295.413	13.128	9923.33	336.363	13.278	1.039	0.818	Non-significant	11775.6	389.287	13.522	1.282	0.038	Non-significant	12933.3
3048067	CAZy	cellulose	LPMO	AA9	N/A	N/A	26.261	1.113	5.596	75.104	3.307	6.386	2.041	0.048	Non-significant	5023.77	198.49	12.133	183.304	0	Overexpressed	14369.3	558.49	13.797	526.607	0	Overexpressed	51.831	2.237	6.191	1.105	0.281	Non-significant	31.175	1.337	5.745	16.123	0.71	5.206	0.961	0.391	Non-significant	43.856	1.857	6.027	1.215	0.374	Non-significant	37.5
3073536	CAZy	cellulose	LPMO	AA9	N/A	N/A	1746.65	62.417	10.775	1021.84	37.327	9.954	0.959	0.538	Non-significant	1406.45	47.857	10.187	0.939	0.75	Non-significant	1175.49	38.32	10.153	0.92	0.738	Non-significant	1098.16	39.75	9.825	0.948	0.554	Non-significant	1609.17	57.88	10.591	1200.38	44.267	10.259	0.991	0.898	Non-significant	1183.87	44.023	9.712	0.905	0.637	Non-significant	929.385
3056369	CAZy	cellulose	LPMO	AA9-CBM1	N/A	N/A	195.275	6.917	7.771	267.099	9.717	8.173	1.059	0.592	Non-significant	9637.55	316.14	13.061	48.305	0	Overexpressed	45974.2	1483.89	15.477	231.459	0	Overexpressed	193.137	6.957	7.713	0.998	0.997	Non-significant	138.72	4.943	7.321	183.846	6.72	7.701	1.024	0.782	Non-significant	163.53	5.94	7.466	1.105	0.67	Non-significant	179.118
3106779	CAZy	cellulose	LPMO	AA9-CBM1	N/A	N/A	60.331	1.873	6.373	65.715	2.097	6.464	1.014	0.942	Non-significant	3508.63	100.553	11.489	57.248	0	Overexpressed	34796.7	981.53	15.037	565.944	0	Overexpressed	66.202	2.087	6.49	1.022	0.883	Non-significant	70.183	2.193	6.55	69.581	2.23	6.532	1	1	Non-significant	79.981	2.527	6.687	1.101	0.627	Non-significant	86.703
3111517	CAZy	cellulose	N/A	CBM1	N/A	N/A	30.926	1.687	5.737	76.995	4.317	6.641	2.202	0.003	Non-significant	2335.16	118.063	11.031	74.312	0	Overexpressed	11059.8	549.183	13.416	352.761	0	Overexpressed	35.469	1.963	5.858	1.035	0.815	Non-significant	27.836	1.53	5.604	25.077	1.41	5.556	0.993	0.974	Non-significant	17.497	0.963	5.274	0.754	0.205	Non-significant	23.818
2987280	CAZy	cellulose	N/A	GH1	N/A	N/A	1402.39	40.077	10.465	909.267	26.713	9.867	0.773	0.126	Non-significant	1312.07	35.357	10.369	0.963	0.854	Non-significant	2171.14	56.713	11.101	1.395	0.136	Non-significant	1804.38	52.493	10.834	1.125	0.439	Non-significant	1541.47	44.493	10.606	1219.16	36.137	10.264	0.914	0.447	Non-significant	2745.66	79.177	11.426	1.718	0	Non-significant	2905.38
3042309	CAZy	cellulose/hemicellulose	BGL/BXL	GH3	N/A	N/A	783.045	13.113	9.659	1198.38	20.62	10.255	1.207	0.199	Non-significant	3107.02	48.45	11.556	3.797	0	Overexpressed	3850.12	58.823	11.915	4.713	0	Overexpressed	1746.01	29.683	10.668	2.015	0.001	Non-significant	591.702	9.99	9.254	551.075	9.533	9.17	0.983	0.934	Non-significant	965.871	16.453	9.944	1.569	0.002	Non-significant	1237.59
2658094	CAZy	cellulose/hemicellulose	LPMO	AA9	N/A	N/A	25.521	0.877	5.564	22.568	0.797	5.461	0.984	0.926	Non-significant	59.362	1.883	6.289	2.031	0.007	Non-significant	696.985	21.743	9.484	26.406	0	Overexpressed	15.391	0.533	5.161	0.889	0.329	Non-significant	27.007	0.93	5.599	22.846	0.807	5.472	0.987	0.878	Non-significant	22.212	0.777	5.444	0.898	0.63	Non-significant	19.508
2996205	CAZy	cellulose/hemicellulose	LPMO	AA9	N/A	N/A	44.043	2	6.059	55.055	2.577	6.248	1.044	0.733	Non-significant	190.898	8.187	7.665	4.081	0	Overexpressed	8512.52	353.927	13.041	190.348	0	Overexpressed	49.121	2.273	6.154	1.03	0.851	Non-significant	44.413	2.033	6.062	54.676	2.57	6.247	1.022	0.836	Non-significant	68.441	3.163	6.52	1.358	0.153	Non-significant	50.954
3041991	CAZy	cellulose/hemicellulose	LPMO	AA9	N/A	N/A	25.386	1.14	5.544	129.214	6.02	6.968	4.336	0	Overexpressed	11705	488.85	13.215	446.582	0	Overexpressed	33607.7	1381.21	15.035	1283.09	0	Overexpressed	26.091	1.19	5.577	1.003	0.977	Non-significant	23.557	1.07	5.48	42.783	1.993	6.015	1.047	0.395	Non-significant	25.209	1.16	5.553	1.041	0.861	Non-significant	63.773
3042009	CAZy	cellulose/hemicellulose	LPMO	AA9	N/A	N/A	79.736	3.49	6.69	109.929	4.943	7.015	1.057	0.577	Non-significant	1097.53	44.643	9.965	13.292	0	Overexpressed	7252.07	289.433	12.827	89.121	0	Overexpressed	80.67	3.59	6.699	1.004	0.979	Non-significant	50.8	2.237	6.172	89.833	4.067	6.828	1.072	0.273	Non-significant	58.174	2.573	6.332	1.073	0.759	Non-significant	122.179
3096752	CAZy	cellulose/hemicellulose	LPMO	AA9	N/A	N/A	0.621	0.033	3.93	45.529	2.567	5.813	46.581	0	Overexpressed	7268.19	365.537	12.467	9370.6	0	Overexpressed	37005.9	1835.96	15.173	48862.3	0	Overexpressed	1.205	0.067	3.925	1.009	0.811	Non-significant	0	0	3.672	2.746	0.153	4.331	1.009	NC	Lowly expressed	3.16	0.18	4.349	1.174	NC	Lowly expressed	3.382
3164751	CAZy	cellulose/hemicellulose	LPMO	AA9	N/A	N/A	21.356	0.857	5.4	19.985	0.82	5.369	0.993	0.979	Non-significant	288.71	10.683	8.032	12.607	0	Overexpressed	792.834	28.763	9.612	35.352	0	Overexpressed	10.759	0.437	4.917	0.911	0.309	Non-significant	9.84	0.397	4.885	19.48	0.803	5.356	1.029	0.533	Non-significant	14.561	0.587	5.147	1.165	0.485	Non-significant	10.255
3084180	CAZy	cellulose/hemicellulose	LPMO	AA9-CBM1	N/A	N/A	65.787	2.12	6.473	66.036	2.187	6.443	1.002	0.995	Non-significant	2598.44	77.507	11.155	38.522	0	Overexpressed	16891	495.263	14.019	252.641	0	Overexpressed	70.659	2.313	6.55	1.018	0.908	Non-significant	70.663	2.29	6.55	54.277	1.807	6.279	0.97	0.737	Non-significant	82.214	2.713	6.695	1.108	0.624	Non-significant	93.537
3122484	CAZy	hemicellulose	HAE	CBM1-CE16	N/A	N/A	23.45	0.727	5.474	91.82	2.937	6.828	3.405	0	Overexpressed	5123.28	147.617	12.048	211.211	0	Overexpressed	12954.3	367.167	13.638	534.562	0	Overexpressed	27.931	0.88	5.624	1.027	0.827	Non-significant	22.14	0.693	5.443	24.409	0.787	5.529	1.001	0.995	Non-significant	19.678	0.617	5.361	0.919	0.707	Non-significant	23.913
3016708	CAZy	hemicellulose	HAE	CE16	N/A	N/A	985.764	30.517	9.97	571.39	18.107	9.212	0.676	0.048	Non-significant	1470.91	42.313	10.481	1.364	0.099	Non-significant	943.461	26.61	9.914	0.981	0.982	Non-significant	1618.17	50.79	10.648	1.43	0.069	Non-significant	965.372	30.077	9.949	726.902	23.257	9.536	0.921	0.435	Non-significant	2634.92	82.46	11.375	2.638	0	Overexpressed	2511.9
3021784	CAZy	hemicellulose	HAE	CE16	N/A	N/A	432.373	18.377	8.831	426.031	18.603	8.817	0.994	0.982	Non-significant	428.102	17.057	8.82	0.996	0.98	Non-significant	405.261	15.727	8.749	0.95	0.869	Non-significant	513.362	22.2	9.071	1.145	0.269	Non-significant	444.555	19.06	8.87	363.951	16.01	8.594	0.92	0.481	Non-significant	543.289	23.14	9.128	1.194	0.169	Non-significant	460.915
3030682	CAZy	hemicellulose	HAE	CE16	N/A	N/A	128.565	7.213	7.255	173.477	9.99	7.63	1.165	0.27	Non-significant	145.744	7.69	7.403	1.102	0.586	Non-significant	150.415	7.7	7.449	1.108	0.737	Non-significant	122.825	7	7.165	0.984	0.928	Non-significant	130.684	7.393	7.27	122.758	7.103	7.187	0.997	0.993	Non-significant	153.459	8.697	7.475	1.157	0.354	Non-significant	108.281
3075148	CAZy	hemicellulose	HAE	CE16	N/A	N/A	446.439	12.77	8.881	387.481	11.38	8.686	0.943	0.714	Non-significant	437.219	11.723	8.852	0.989	0.96	Non-significant	462.715	12.07	8.929	1.027	0.966	Non-significant	1688.67	49.027	10.693	3.715	0	Overexpressed	477.89	13.773	8.967	451.204	13.34	8.893	0.99	0.965	Non-significant	908.845	26.513	9.843	1.805	0	Non-significant	998.718
3088908	CAZy	hemicellulose	HAE	CE16	N/A	N/A	925.372	35.543	9.83	469.829	18.437	8.943	0.752	0.116	Non-significant	673.513	24.06	9.423	0.86	0.451	Non-significant	719.67	25.117	9.535	0.918	0.783	Non-significant	3902.08	151.533	11.83	3.836	0	Overexpressed	1080.31	41.657	10.101	764.975	30.187	9.608	0.958	0.587	Non-significant	3087.79	120.89	11.554	2.635	0	Overexpressed	2942.26
3088939	CAZy	hemicellulose	HAE	CE16	N/A	N/A	253.473	8.9	8.103	211.774	7.623	7.883	0.971	0.832	Non-significant	359.779	11.73	8.513	1.229	0.314	Non-significant	420.99	13.49	8.785	1.346	0.271	Non-significant	487.44	17.35	8.843	1.556	0.071	Non-significant	204.856	7.24	7.819	287.286	10.423	8.272	1.079	0.4	Non-significant	539.16	19.17	9.137	2.517	0	Overexpressed	2265.69
3109838	CAZy	hemicellulose	HAE	CE16	N/A	N/A	212.028	9.103	7.881	245.962	10.84	8.078	1.106	0.44	Non-significant	236.182	9.533	8.016	1.105	0.432	Non-significant	210.944	8.257	7.878	1.001	0.997	Non-significant	281.779	12.287	8.26	1.28	0.036	Non-significant	222.204	9.61	7.928	246.381	10.91	8.072	1.031	0.859	Non-significant	360.973	15.633	8.592	1.567	0	Non-significant	271.757
3117728	CAZy	hemicellulose	HAE	CE16	N/A	N/A	1183.27	37.787	10.239	1150.9	37.733	10.2	0.985	0.957	Non-significant	1230.77	36.803	10.293	1.043	0.732	Non-significant	830.949	24.237	9.723	0.722	0.001	Non-significant	1167.81	37.9	10.219	0.996	0.979	Non-significant	1228.53	39.56	10.289	1388.07	45.82	10.464	1.061	0.68	Non-significant	2193.71	70.563	11.111	1.761	0	Non-significant	1975.05
3117766	CAZy	hemicellulose	HAE	CE16	N/A	N/A	1446.42	49.83	10.52	1532.75	54.233	10.605	1.044	0.795	Non-significant	1329.47	42.853	10.396	0.932	0.521	Non-significant	1772.33	55.71	10.811	1.205	0.098	Non-significant	1917.09	67.177	10.917	1.297	0.005	Non-significant	1531.59	53.19	10.595	1705.68	60.767	10.753	1.051	0.731	Non-significant	1536.51	53.277	10.603	1.003	0.974	Non-significant	1665.89
3145448	CAZy	hemicellulose	HAE	CE16	N/A	N/A	264.951	4.323	8.163	192.071	3.223	7.757	0.937	0.528	Non-significant	128.824	1.977	7.259	0.554	0.01	Non-significant	234.584	3.5	8.016	0.95	0.909	Non-significant	905.149	15.063	9.799	3.177	0	Overexpressed	263.385	4.343	8.152	299.181	5.06	8.335	1.022	0.884	Non-significant	637.34	10.45	9.35	2.296	0	Non-significant	653.61
3181765	CAZy	hemicellulose	HAE	CE16	N/A	N/A	95.801	3.177	6.893	107.615	3.66	7.033	1.037	0.83	Non-significant	91.521	2.84	6.852	0.977	0.917	Non-significant	80.392	2.43	6.697	0.906	0.755	Non-significant	484.725	16.32	8.985	4.948	0	Overexpressed	103.424	3.45	6.981	112.049	3.833	7.089	1.009	0.967	Non-significant	62.087	2.11	6.369	0.707	0.121	Non-significant	110.246
3088641	CAZy	inulin	INX	GH32	N/A	N/A	127.62	4.2	7.243	163.292	5.513	7.553	1.16	0.27	Non-significant	111.859	3.443	7.083	0.906	0.53	Non-significant	134.304	4.033	7.31	1.04	0.935	Non-significant	125.258	4.19	7.209	0.995	0.982	Non-significant	117.971	3.91	7.143	131.839	4.477	7.279	1.018	0.915	Non-significant	105.458	3.507	7.019	0.916	0.663	Non-significant	97.841
3218334	CAZy	inulin	INX	GH32	N/A	N/A	75.232	2.203	6.622	97.92	2.957	6.904	1.097	0.471	Non-significant	62.249	1.71	6.421	0.879	0.487	Non-significant	88.172	2.357	6.806	1.094	0.789	Non-significant	92.834	2.77	6.819	1.098	0.537	Non-significant	74.574	2.203	6.612	74.512	2.257	6.612	0.998	0.995	Non-significant	112.547	3.37	7.064	1.362	0.114	Non-significant	85.063
2962173	CAZy	lignin	CRO	AA5_1	N/A	N/A	15.886	0.503	5.207	8.156	0.267	4.791	0.841	0.153	Non-significant	11.907	0.36	5.01	0.858	0.45	Non-significant	10.767	0.313	4.935	0.836	0.506	Non-significant	11.823	0.38	4.993	0.936	0.603	Non-significant	12.591	0.403	5.01	15.082	0.493	5.138	1.009	0.931	Non-significant	19.619	0.643	5.296	1.213	0.383	Non-significant	13.622
2999960	CAZy	lignin	CRO	AA5_1	N/A	N/A	1022.57	19.553	10.016	322.337	6.337	8.438	0.339	0	Underexpressed	645.286	11.703	9.295	0.71	0.082	Non-significant	549.492	9.587	9.151	0.605	0.031	Non-significant	560.532	10.903	9.156	0.634	0.034	Non-significant	1360.95	26.267	10.31	646.082	12.813	9.369	0.567	0.045	Non-significant	2598.71	51.26	11.24	1.681	0.02	Non-significant	632.836
3005084	CAZy	lignin	CRO	AA5_1	N/A	N/A	22338.8	459.6	14.448	18447.4	389.437	14.17	0.878	0.234	Non-significant	22470.9	433.61	14.457	1.006	0.941	Non-significant	23309.9	437.45	14.509	1.039	0.914	Non-significant	23990.1	502.067	14.543	1.057	0.701	Non-significant	22822.4	473.48	14.478	19990.6	424.877	14.288	0.953	0.742	Non-significant	19564.4	407.19	14.256	0.876	0.315	Non-significant	25006.4
3012186	CAZy	lignin	CRO	AA5_1	N/A	N/A	262.27	7.88	8.091	125.534	3.877	7.227	0.861	0.124	Non-significant	103.887	2.96	6.929	0.484	0.013	Non-significant	219.323	6.027	7.93	0.95	0.895	Non-significant	690.447	21.137	9.451	2.155	0.017	Non-significant	307.371	9.333	8.116	1076.47	33.517	10.075	3.057	0.001	Overexpressed	3956.86	120.553	11.958	12.151	0	Overexpressed	2821.65
3018135	CAZy	lignin	CRO	AA5_1	N/A	N/A	67.828	1.487	6.515	61.009	1.373	6.401	0.967	0.861	Non-significant	43.509	0.897	6.054	0.696	0.03	Non-significant	74.944	1.497	6.625	1.069	0.861	Non-significant	77.36	1.723	6.662	1.069	0.673	Non-significant	61.679	1.36	6.402	71.457	1.617	6.562	1.025	0.849	Non-significant	61.962	1.373	6.418	1.018	0.937	Non-significant	90.309
3056719	CAZy	lignin	CRO	AA5_1	N/A	N/A	346.958	10.037	8.491	52.628	1.57	6.244	0.177	0	Underexpressed	35.687	0.97	5.863	0.117	0	Underexpressed	56.442	1.497	6.316	0.19	0	Underexpressed	2370.1	70.16	10.931	6.036	0	Overexpressed	282.153	8.263	8.167	204.275	6.16	7.74	0.987	0.854	Non-significant	3035.35	88.92	11.576	9.524	0	Overexpressed	58.213
3056910	CAZy	lignin	CRO	AA5_1	N/A	N/A	114.743	3.323	7.119	119.101	3.54	7.161	1.006	0.977	Non-significant	114.872	3.127	7.111	1.003	0.988	Non-significant	136.823	3.613	7.331	1.059	0.875	Non-significant	1017.1	30.033	9.752	8.368	0	Overexpressed	119.358	3.483	7.164	158.465	4.747	7.509	1.015	0.852	Non-significant	3731.82	111.157	11.775	29.419	0	Overexpressed	185.113
3069637	CAZy	lignin	CRO	AA5_1	N/A	N/A	28095.4	356.88	14.77	29255.7	381.08	14.792	1.011	0.963	Non-significant	50307.9	600.08	15.604	1.633	0.016	Non-significant	42839.9	496.5	15.377	1.336	0.237	Non-significant	26474.5	342.303	14.694	0.983	0.923	Non-significant	26296.8	337.16	14.677	14261.3	187.313	13.798	0.618	0.033	Non-significant	15959.5	206.313	13.953	0.66	0.023	Non-significant	11965
3179739	CAZy	lignin	CRO	AA5_1	N/A	N/A	102.563	2.813	6.944	30.55	0.86	5.724	0.401	0.024	Non-significant	50.323	1.3	6.192	0.737	0.172	Non-significant	35.458	0.887	5.854	0.48	0.072	Non-significant	727.635	20.31	9.455	6.232	0	Overexpressed	95.908	2.657	6.681	74.474	2.127	6.448	0.993	0.925	Non-significant	2849.59	77.567	11.398	25.981	0	Overexpressed	54.311
3008148	CAZy	lignin	FET	AA1_2	N/A	N/A	1137.26	24.11	10.181	1145.41	24.9	10.188	1	0.992	Non-significant	2634.71	52.03	11.342	2.152	0	Non-significant	657.747	12.727	9.414	0.669	0.085	Non-significant	579.149	12.453	9.184	0.58	0.015	Non-significant	1229.32	26.25	10.288	1380.77	30.13	10.419	1.015	0.926	Non-significant	1081.11	23.09	10.064	0.925	0.72	Non-significant	1051.4
2891915	CAZy	lignin	GMC	AA3	N/A	N/A	296.715	8.463	8.326	336.718	9.873	8.498	1.061	0.715	Non-significant	326.043	8.697	8.444	1.083	0.626	Non-significant	372.41	9.693	8.629	1.192	0.39	Non-significant	377.231	10.947	8.651	1.175	0.266	Non-significant	332.073	9.56	8.456	203.615	6.003	7.83	0.695	0.046	Non-significant	410.6	11.8	8.758	1.207	0.222	Non-significant	262.25
3039398	CAZy	lignin	GMC	AA3	N/A	N/A	10.961	1.157	4.935	7.543	0.813	4.754	0.967	0.717	Non-significant	5.954	0.59	4.635	0.761	0.215	Non-significant	9.918	0.947	4.903	0.981	0.981	Non-significant	12.443	1.327	5.011	1.028	0.827	Non-significant	4.465	0.473	4.507	6.29	0.68	4.658	1.008	0.898	Non-significant	16.681	1.767	5.236	2.407	0.037	Non-significant	6.804
2108244	CAZy	lignin	GMC	AA3_2	N/A	N/A	1808.47	38.697	10.837	1174.31	25.757	10.228	0.946	0.516	Non-significant	2836.05	56.637	11.468	1.255	0.283	Non-significant	2454.7	47.773	11.264	1.106	0.735	Non-significant	1941.51	42.18	10.926	1.014	0.926	Non-significant	1771.12	38.163	10.785	1705.55	37.57	10.725	1	0.993	Non-significant	847.734	18.493	9.692	0.551	0.012	Non-significant	1800.34
2114029	CAZy	lignin	GMC	AA3_2	N/A	N/A	138.217	3.017	7.325	143.738	3.217	7.392	1.011	0.963	Non-significant	281.823	5.73	8.215	1.9	0.001	Non-significant	129.382	2.57	7.261	0.967	0.958	Non-significant	168.313	3.73	7.563	1.081	0.603	Non-significant	134.797	2.96	7.271	157.706	3.55	7.506	1.035	0.769	Non-significant	207.947	4.563	7.858	1.487	0.018	Non-significant	182.496
2157675	CAZy	lignin	GMC	AA3_2	N/A	N/A	3209.17	64.91	11.643	2604.93	54.167	11.353	0.947	0.687	Non-significant	2772.3	52.577	11.449	0.913	0.65	Non-significant	3679.2	67.91	11.854	1.087	0.844	Non-significant	4453.73	91.78	12.062	1.17	0.314	Non-significant	3199.12	65.297	11.618	2482.98	51.91	11.288	0.902	0.395	Non-significant	3531.39	72.05	11.792	1.092	0.575	Non-significant	2980.23
2405893	CAZy	lignin	GMC	AA3_2	N/A	N/A	244.925	5.433	8.074	298.196	6.79	8.336	1.165	0.157	Non-significant	231.086	4.8	7.998	0.955	0.729	Non-significant	287.601	5.82	8.287	1.15	0.354	Non-significant	298.276	6.727	8.331	1.179	0.141	Non-significant	215.593	4.823	7.868	266.173	6.093	8.178	1.103	0.422	Non-significant	262.245	5.887	8.166	1.184	0.194	Non-significant	285.199
2971322	CAZy	lignin	GMC	AA3_2	N/A	N/A	969.952	22.267	9.952	1400.04	33	10.471	1.21	0.199	Non-significant	1141.29	24.397	10.147	1.126	0.521	Non-significant	667.945	13.98	9.436	0.772	0.244	Non-significant	833.475	19.453	9.711	0.943	0.71	Non-significant	978.813	22.637	9.96	816.836	19.347	9.714	0.962	0.754	Non-significant	563.316	13.147	9.163	0.614	0.002	Non-significant	949.495
2988267	CAZy	lignin	GMC	AA3_2	N/A	N/A	451.855	9.547	8.896	371.252	8.04	8.614	0.956	0.741	Non-significant	748.502	14.777	9.555	1.492	0.05	Non-significant	350.775	6.767	8.552	0.876	0.647	Non-significant	313.625	6.733	8.398	0.861	0.324	Non-significant	457.819	9.76	8.893	501.233	10.953	9.036	1.023	0.904	Non-significant	679.992	14.637	9.446	1.423	0.017	Non-significant	410.099
3003996	CAZy	lignin	GMC	AA3_2	N/A	N/A	1468.54	29.39	10.53	707.919	14.56	9.491	0.522	0	Non-significant	2630.74	49.373	11.361	1.684	0.003	Non-significant	743.314	13.587	9.585	0.546	0.001	Non-significant	1228.74	25.01	10.263	0.928	0.625	Non-significant	2018.23	40.77	10.985	851.722	17.647	9.764	0.45	0	Non-significant	1847.02	36.953	10.827	0.936	0.729	Non-significant	1148.51
3013719	CAZy	lignin	GMC	AA3_2	N/A	N/A	395.396	9.527	8.711	528.951	13.077	9.108	1.089	0.479	Non-significant	436.366	9.827	8.824	1.074	0.752	Non-significant	268.372	5.907	8.194	0.782	0.323	Non-significant	518.835	12.74	8.967	1.119	0.459	Non-significant	400.918	9.753	8.7	588.718	14.693	9.237	1.042	0.537	Non-significant	519.596	12.74	9.082	1.19	0.41	Non-significant	735.388
3018824	CAZy	lignin	GMC	AA3_2	N/A	N/A	332.56	6.147	8.466	352.952	6.703	8.556	1.023	0.928	Non-significant	445.829	7.69	8.827	1.272	0.144	Non-significant	362.653	6.12	8.599	1.057	0.895	Non-significant	450.136	8.467	8.869	1.213	0.228	Non-significant	483.943	9.017	8.946	387.663	7.413	8.684	0.961	0.715	Non-significant	288.066	5.41	8.278	0.646	0.015	Non-significant	392.679
3018839	CAZy	lignin	GMC	AA3_2	N/A	N/A	819.286	16.263	9.722	301.695	6.15	8.338	0.405	0	Non-significant	774.297	14.337	9.609	0.974	0.904	Non-significant	440.731	7.98	8.857	0.613	0.05	Non-significant	737.946	14.87	9.404	0.97	0.855	Non-significant	952.103	19.043	9.829	522.123	10.71	9.094	0.93	0.213	Non-significant	587.334	11.727	9.251	0.714	0.127	Non-significant	1241.62
3035305	CAZy	lignin	GMC	AA3_2	N/A	N/A	387.972	7.933	8.69	469.692	9.85	8.944	1.119	0.413	Non-significant	280.934	5.393	8.256	0.758	0.039	Non-significant	424.358	7.92	8.811	1.071	0.83	Non-significant	480.587	10	8.958	1.161	0.285	Non-significant	360.359	7.43	8.582	405.35	8.573	8.749	1.062	0.666	Non-significant	321.204	6.67	8.431	0.911	0.396	Non-significant	430.264
3035316	CAZy	lignin	GMC	AA3_2	N/A	N/A	816.788	17.427	9.696	728.912	15.947	9.537	0.985	0.93	Non-significant	723.781	14.423	9.505	0.951	0.814	Non-significant	569.164	11.093	9.191	0.867	0.597	Non-significant	684.984	14.887	9.352	0.966	0.795	Non-significant	1044.26	22.457	9.959	689.122	15.197	9.48	0.959	0.535	Non-significant	444.992	9.727	8.83	0.486	0.004	Non-significant	527.043
3039532	CAZy	lignin	GMC	AA3_2	N/A	N/A	1362.8	35.057	10.436	1318.37	34.763	10.373	0.989	0.967	Non-significant	832.091	20.17	9.721	0.649	0.003	Non-significant	1409.82	33.097	10.487	1.026	0.971	Non-significant	1585.57	41.433	10.644	1.093	0.564	Non-significant	1839.31	47.7	10.864	2003.26	53.293	10.982	1.034	0.857	Non-significant	1811.04	47.28	10.836	0.989	0.947	Non-significant	1718.81
3039621	CAZy	lignin	GMC	AA3_2	N/A	N/A	241.055	4.693	8.037	140.379	2.797	7.362	0.642	0.01	Non-significant	194.308	3.553	7.77	0.862	0.351	Non-significant	190.308	3.367	7.738	0.857	0.501	Non-significant	185.876	3.667	7.683	0.871	0.361	Non-significant	300.419	5.887	8.334	282.86	5.68	8.265	0.99	0.968	Non-significant	243.01	4.817	8.052	0.849	0.334	Non-significant	274.098
3039648	CAZy	lignin	GMC	AA3_2	N/A	N/A	149.077	3.423	7.438	148.584	3.507	7.428	1.001	0.997	Non-significant	178.709	3.837	7.659	1.17	0.274	Non-significant	135.137	2.833	7.316	0.933	0.836	Non-significant	174.247	4.07	7.627	1.104	0.491	Non-significant	145.92	3.377	7.406	140.413	3.33	7.363	0.996	0.993	Non-significant	214.713	4.953	7.893	1.425	0.011	Non-significant	195.279
3039775	CAZy	lignin	GMC	AA3_2	N/A	N/A	5117.44	99.143	12.323	3120.54	62.147	11.615	0.668	0.012	Non-significant	6289.35	114.117	12.614	1.18	0.303	Non-significant	3912.35	69.173	11.94	0.825	0.367	Non-significant	4192.95	82.57	11.993	0.902	0.492	Non-significant	4893.72	95.663	12.253	3799.21	76.243	11.894	0.851	0.211	Non-significant	4919.39	96.827	12.255	1.007	0.97	Non-significant	3210.17
3039830	CAZy	lignin	GMC	AA3_2	N/A	N/A	4809.02	99.117	12.232	3517.03	74.31	11.783	0.804	0.094	Non-significant	7248.35	139.71	12.822	1.461	0.004	Non-significant	4434.6	83.29	12.121	0.945	0.878	Non-significant	4237.5	88.677	12.047	0.932	0.641	Non-significant	5152.52	106.987	12.336	4147.48	88.223	12.024	0.885	0.326	Non-significant	5273.69	110.157	12.369	1.024	0.88	Non-significant	3994
3053490	CAZy	lignin	GMC	AA3_2	N/A	N/A	6736.25	119.33	12.691	5332.79	96.97	12.377	0.956	0.724	Non-significant	8010.37	132.667	12.954	1.113	0.627	Non-significant	4402.09	71.243	12.096	0.792	0.369	Non-significant	5434.49	98.053	12.351	0.945	0.685	Non-significant	7326.22	130.9	12.706	3277.8	60.023	11.689	0.512	0.012	Non-significant	3764.84	68	11.871	0.575	0.009	Non-significant	3037.16
3066745	CAZy	lignin	GMC	AA3_2	N/A	N/A	1650.69	30.517	10.696	1125	21.303	10.164	0.814	0.16	Non-significant	1221.61	21.153	10.273	0.802	0.201	Non-significant	1358.44	22.907	10.424	0.889	0.676	Non-significant	1131.45	21.207	10.139	0.797	0.161	Non-significant	1269.07	23.62	10.337	1405.67	26.827	10.478	1.029	0.87	Non-significant	2032.11	38.333	10.975	1.542	0.002	Non-significant	1883.56
3072779	CAZy	lignin	GMC	AA3_2	N/A	N/A	424.18	11.65	8.776	358.438	10.08	8.574	0.959	0.78	Non-significant	651.675	16.77	9.401	1.398	0.083	Non-significant	428.453	10.713	8.824	1.007	0.996	Non-significant	461.345	12.84	8.824	1.032	0.853	Non-significant	468.041	12.943	8.929	328.578	9.287	8.442	0.936	0.438	Non-significant	354.927	9.86	8.569	0.809	0.265	Non-significant	286.23
3080610	CAZy	lignin	GMC	AA3_2	N/A	N/A	392.932	8.6	8.704	404.646	9.107	8.698	1.01	0.969	Non-significant	394.203	8.04	8.627	1.01	0.973	Non-significant	346.206	6.913	8.532	0.935	0.864	Non-significant	367.713	8.19	8.614	0.973	0.902	Non-significant	362.647	8.01	8.593	479.266	10.86	8.968	1.111	0.376	Non-significant	393.016	8.68	8.705	1.067	0.711	Non-significant	558.321
3080630	CAZy	lignin	GMC	AA3_2	N/A	N/A	1353.36	28.477	10.424	927.047	20.017	9.89	0.742	0.033	Non-significant	1295.84	25.523	10.303	0.971	0.88	Non-significant	1297.33	24.917	10.366	0.978	0.963	Non-significant	1577.57	33.767	10.644	1.108	0.507	Non-significant	1395.44	29.607	10.433	893.309	19.447	9.842	0.729	0.083	Non-significant	1363.88	29.21	10.43	0.988	0.946	Non-significant	1529.91
3080826	CAZy	lignin	GMC	AA3_2	N/A	N/A	2368.83	53.37	11.22	1727.39	39.923	10.769	0.785	0.07	Non-significant	1136.32	24	10.171	0.497	0	Non-significant	2091.79	42.987	11.047	0.912	0.727	Non-significant	3062.89	70.14	11.592	1.219	0.145	Non-significant	2151.83	48.877	11.087	2288.28	53.267	11.172	1.018	0.937	Non-significant	2578.27	58.6	11.337	1.162	0.274	Non-significant	3173.93
3081744	CAZy	lignin	GMC	AA3_2	N/A	N/A	924.999	16.793	9.885	623.061	11.597	9.335	0.753	0.064	Non-significant	626.443	10.67	9.335	0.723	0.033	Non-significant	788.929	13.057	9.66	0.904	0.704	Non-significant	977.051	18.01	9.96	1.031	0.865	Non-significant	884.042	16.177	9.805	895.754	16.8	9.846	1.005	0.993	Non-significant	1164.31	21.347	10.215	1.281	0.073	Non-significant	1776.8
3105570	CAZy	lignin	GMC	AA3_2	N/A	N/A	4137.26	83.663	12.02	2958.3	61.423	11.542	0.794	0.096	Non-significant	6166.69	117.07	12.589	1.433	0.01	Non-significant	5058.87	93.34	12.303	1.164	0.476	Non-significant	4677.28	96.243	12.182	1.083	0.638	Non-significant	4108.13	83.773	11.996	2959.93	61.917	11.542	0.806	0.145	Non-significant	3717.89	75.62	11.86	0.909	0.598	Non-significant	3132.89
3107002	CAZy	lignin	GMC	AA3_2	N/A	N/A	134.035	2.553	7.308	136.325	2.663	7.328	1.009	0.972	Non-significant	117.275	2.1	7.138	0.902	0.501	Non-significant	140.261	2.437	7.361	1.037	0.942	Non-significant	145.865	2.823	7.411	1.054	0.746	Non-significant	143.786	2.763	7.368	125.27	2.467	7.22	0.963	0.781	Non-significant	180.29	3.47	7.676	1.204	0.228	Non-significant	181.597
3155748	CAZy	lignin	GMC	AA3_2	N/A	N/A	23.33	0.563	5.496	19.15	0.477	5.34	0.964	0.783	Non-significant	16.497	0.373	5.219	0.821	0.327	Non-significant	18.328	0.407	5.3	0.903	0.75	Non-significant	25.732	0.637	5.551	1.029	0.856	Non-significant	22.429	0.55	5.447	22.38	0.563	5.465	1.003	0.994	Non-significant	38.196	0.943	5.927	1.517	0.075	Non-significant	34.951
3158808	CAZy	lignin	GMC	AA3_2	N/A	N/A	0	0	3.672	0	0	3.672	NC	NC	Lowly expressed	0	0	3.672	NC	NC	Lowly expressed	0	0	3.672	NC	NC	Lowly expressed	0	0	3.672	NC	NC	Lowly expressed	0	0	3.672	0	0	3.672	NC	NC	Lowly expressed	0	0	3.672	NC	NC	Lowly expressed	0
3162380	CAZy	lignin	GMC	AA3_2	N/A	N/A	48.061	1.67	6.151	64.413	2.297	6.45	1.178	0.241	Non-significant	42.501	1.39	6.032	0.915	0.608	Non-significant	47.078	1.5	6.121	0.99	0.995	Non-significant	63.886	2.26	6.448	1.205	0.231	Non-significant	57.59	2.023	6.34	56.293	2.027	6.303	0.997	0.993	Non-significant	75.934	2.69	6.628	1.229	0.292	Non-significant	85.271
3237241	CAZy	lignin	GMC	AA3_2	N/A	N/A	94.143	6.887	6.85	73.765	5.517	6.594	0.952	0.697	Non-significant	63.145	4.333	6.436	0.774	0.212	Non-significant	62.557	4.167	6.421	0.797	0.381	Non-significant	117.115	8.687	7.121	1.071	0.626	Non-significant	95.729	7.047	6.874	75.276	5.69	6.606	0.963	0.687	Non-significant	95.594	7.05	6.9	0.985	0.947	Non-significant	66.426
2991587	CAZy	lignin	GMC	AA3_3	N/A	N/A	111.876	2.2	7.066	82.051	1.653	6.727	0.972	0.763	Non-significant	463.286	8.4	8.524	3.555	0	Overexpressed	199.695	3.567	7.707	1.208	0.426	Non-significant	106.141	2.123	7.018	0.994	0.963	Non-significant	133.465	2.643	7.234	114.573	2.333	7.104	0.986	0.909	Non-significant	116.784	2.333	7.126	0.931	0.745	Non-significant	132.35
2991648	CAZy	lignin	GMC	AA3_3	N/A	N/A	3850.28	83.123	11.909	2176.34	48.167	11.099	0.87	0.191	Non-significant	3434.36	69.427	11.731	0.951	0.818	Non-significant	3112.77	61.333	11.615	0.924	0.82	Non-significant	6524.93	142.92	12.591	1.219	0.217	Non-significant	5372.65	116.897	12.386	4656.81	103.87	12.193	0.977	0.872	Non-significant	11961.9	256.853	13.481	2.088	0	Non-significant	12780.2
3035108	CAZy	lignin	GMC	AA3_3	N/A	N/A	294.563	6.2	8.312	231.715	5.01	7.999	0.892	0.402	Non-significant	186.874	3.683	7.717	0.677	0.01	Non-significant	201.397	3.873	7.819	0.736	0.1	Non-significant	334.534	7.17	8.438	1.072	0.663	Non-significant	263.066	5.583	8.161	339.357	7.393	8.505	1.064	0.573	Non-significant	294.624	6.3	8.315	1.089	0.631	Non-significant	514.134
3041478	CAZy	lignin	GMC	AA3_3	N/A	N/A	19017.2	421.403	14.192	7932.84	180.223	12.926	0.5	0.014	Non-significant	7263.43	151.7	12.752	0.44	0.002	Non-significant	22235.9	449.137	14.44	1.061	0.885	Non-significant	55924.6	1256.26	15.746	2.61	0.001	Overexpressed	21142.7	471.837	14.259	21275.8	486.827	14.37	1.001	0.997	Non-significant	84905.4	1883.65	16.356	3.806	0	Overexpressed	64897.3
3113265	CAZy	lignin	LCC	AA1	N/A	N/A	250.883	5.063	8.099	188.692	3.907	7.733	0.813	0.103	Non-significant	226.58	4.283	7.972	0.921	0.573	Non-significant	218.623	4.023	7.927	0.898	0.637	Non-significant	204.722	4.203	7.842	0.871	0.309	Non-significant	286.972	5.84	8.268	174.898	3.643	7.621	0.704	0.078	Non-significant	135.913	2.787	7.321	0.5	0	Non-significant	238.221
3113319	CAZy	lignin	LCC	AA1	N/A	N/A	103.314	4.757	6.993	88.214	4.17	6.81	0.931	0.594	Non-significant	82.664	3.587	6.716	0.835	0.198	Non-significant	91.264	3.837	6.849	0.915	0.744	Non-significant	98.944	4.633	6.941	0.98	0.91	Non-significant	95.398	4.427	6.893	107.798	5.137	7.04	1.019	0.921	Non-significant	116.045	5.43	7.128	1.162	0.386	Non-significant	111.518
2127060	CAZy	lignin	LCC	AA1_1	N/A	N/A	9.967	0.753	4.881	6.032	0.463	4.599	0.965	0.636	Non-significant	2.68	0.187	4.289	0.377	0.018	Underexpressed	7.84	0.537	4.772	0.954	0.895	Non-significant	8.512	0.647	4.808	0.986	0.902	Non-significant	2.966	0.223	4.063	15.814	1.223	5.173	1.028	0.196	Non-significant	6.411	0.473	4.644	1.155	0.391	Non-significant	8.385
2127972	CAZy	lignin	LCC	AA1_1	N/A	N/A	169.064	4.067	7.597	139.139	3.44	7.344	0.897	0.414	Non-significant	134.719	3.033	7.309	0.827	0.156	Non-significant	174.152	3.82	7.635	1.024	0.97	Non-significant	190.283	4.657	7.744	1.081	0.599	Non-significant	136.111	3.303	7.325	201.162	5	7.819	1.314	0.108	Non-significant	204.184	4.943	7.832	1.445	0.011	Non-significant	249.2
2312216	CAZy	lignin	LCC	AA1_1	N/A	N/A	379.498	8.873	8.656	385.052	9.253	8.679	1.009	0.973	Non-significant	289.58	6.343	8.296	0.792	0.064	Non-significant	400.52	8.547	8.732	1.044	0.913	Non-significant	485.757	11.563	8.98	1.215	0.139	Non-significant	349.232	8.237	8.547	412.276	9.977	8.77	1.085	0.523	Non-significant	494.271	11.743	9.016	1.389	0.001	Non-significant	463.841
2404601	CAZy	lignin	LCC	AA1_1	N/A	N/A	206.87	3.73	7.829	153.253	2.827	7.474	0.901	0.408	Non-significant	126.095	2.133	7.225	0.67	0.03	Non-significant	148.776	2.44	7.434	0.805	0.368	Non-significant	205.118	3.743	7.82	1	0.999	Non-significant	218.707	3.963	7.899	190.495	3.537	7.747	0.986	0.921	Non-significant	159.747	2.907	7.495	0.811	0.309	Non-significant	245.023
2968444	CAZy	lignin	LCC	AA1_1	N/A	N/A	314.062	8.367	8.384	299.021	8.203	8.331	0.979	0.942	Non-significant	337.885	8.443	8.501	1.063	0.719	Non-significant	388.382	9.443	8.686	1.174	0.455	Non-significant	326.548	8.863	8.435	1.023	0.899	Non-significant	327.02	8.793	8.442	302.663	8.36	8.348	0.976	0.887	Non-significant	328.855	8.883	8.466	1.004	0.992	Non-significant	321.813
2970251	CAZy	lignin	LCC	AA1_1	N/A	N/A	203.327	4.98	7.827	235.233	5.92	8.014	1.007	0.946	Non-significant	1151.37	25.98	9.515	4.494	0.001	Overexpressed	258.318	5.763	8.134	1.04	0.907	Non-significant	734.892	18.26	9.14	2.383	0.047	Non-significant	246.836	6.1	8.062	155.285	3.93	7.484	0.812	0.191	Non-significant	211.078	5.263	7.872	0.888	0.538	Non-significant	265.101
3030760	CAZy	lignin	LCC	AA1_1	N/A	N/A	330.313	8.357	8.472	226.629	5.89	7.969	0.781	0.111	Non-significant	171.601	4.073	7.613	0.551	0	Non-significant	237.842	5.493	8.036	0.781	0.229	Non-significant	627.016	16.12	9.348	1.799	0	Non-significant	287.277	7.33	8.235	284.355	7.44	8.271	0.998	0.996	Non-significant	205.58	5.273	7.845	0.769	0.13	Non-significant	230.116
3041928	CAZy	lignin	LCC	AA1_1	N/A	N/A	352.291	9.29	8.558	354.908	9.623	8.54	1.007	0.984	Non-significant	273.217	6.74	8.214	0.817	0.16	Non-significant	222.125	5.343	7.946	0.67	0.01	Non-significant	372.251	9.967	8.62	1.036	0.849	Non-significant	380.529	10.113	8.652	436.746	11.91	8.845	1.029	0.864	Non-significant	405.372	10.797	8.749	1.047	0.81	Non-significant	620.767
3133772	CAZy	lignin	LCC	AA1_1	N/A	N/A	141.807	4	7.374	112.984	3.28	7.099	0.851	0.179	Non-significant	156.868	4.15	7.503	1.097	0.461	Non-significant	137.874	3.557	7.341	0.982	0.973	Non-significant	183.14	5.257	7.688	1.236	0.069	Non-significant	132.509	3.773	7.279	101.421	2.957	6.965	0.925	0.484	Non-significant	162.185	4.63	7.544	1.175	0.295	Non-significant	102.166
3143932	CAZy	lignin	LCC	AA1_1	N/A	N/A	159.179	4.32	7.511	177.309	4.943	7.656	1.065	0.693	Non-significant	224.724	5.7	7.953	1.379	0.004	Non-significant	156.939	3.883	7.504	0.992	0.995	Non-significant	159.653	4.41	7.516	1.005	0.977	Non-significant	170.942	4.673	7.599	193.796	5.443	7.756	1.027	0.869	Non-significant	165.014	4.523	7.567	0.968	0.862	Non-significant	164.802
3144973	CAZy	lignin	LCC	AA1_1	N/A	N/A	116.393	3.303	7.133	135.818	3.953	7.316	1.095	0.516	Non-significant	105.265	2.8	7.008	0.927	0.605	Non-significant	150.718	3.893	7.453	1.247	0.175	Non-significant	142.349	4.1	7.373	1.161	0.277	Non-significant	112.843	3.223	7.08	147.266	4.31	7.424	1.109	0.379	Non-significant	91.866	2.64	6.854	0.86	0.342	Non-significant	167.232
3163990	CAZy	lignin	LCC	AA1_1	N/A	N/A	45.945	1.203	6.107	42.34	1.14	6.017	0.981	0.93	Non-significant	35.596	0.877	5.855	0.845	0.378	Non-significant	56.186	1.347	6.314	1.115	0.732	Non-significant	54.887	1.467	6.255	1.066	0.671	Non-significant	53.235	1.41	6.257	48.891	1.33	6.165	0.99	0.954	Non-significant	53.099	1.413	6.255	0.999	0.997	Non-significant	80.887
2189205	CAZy	lignin	MnP	AA2	N/A	N/A	96.171	2.873	6.902	92.433	2.837	6.863	0.988	0.962	Non-significant	79.519	2.237	6.687	0.87	0.427	Non-significant	94.367	2.57	6.883	0.988	0.993	Non-significant	118.744	3.61	7.144	1.116	0.476	Non-significant	91.551	2.76	6.847	103.809	3.207	6.996	1.016	0.923	Non-significant	95.383	2.897	6.891	1.027	0.917	Non-significant	96.829
2326563	CAZy	lignin	MnP	AA2	N/A	N/A	90.388	2.79	6.832	124.166	3.933	7.208	1.214	0.183	Non-significant	95.055	2.733	6.88	1.046	0.819	Non-significant	113.364	3.187	7.101	1.179	0.478	Non-significant	140.762	4.417	7.336	1.445	0.027	Non-significant	90.925	2.827	6.837	111.935	3.567	7.087	1.048	0.667	Non-significant	85.661	2.67	6.776	0.965	0.866	Non-significant	70.945
2905429	CAZy	lignin	MnP	AA2	N/A	N/A	179.011	6.86	7.635	175.008	6.873	7.638	0.996	0.988	Non-significant	247.089	8.827	8.07	1.283	0.179	Non-significant	164.882	5.743	7.562	0.96	0.938	Non-significant	177.06	6.873	7.637	0.999	0.998	Non-significant	202.293	7.793	7.799	185.757	7.333	7.697	0.987	0.946	Non-significant	200.803	7.82	7.804	1.004	0.99	Non-significant	203.17
2988749	CAZy	lignin	MnP	AA2	N/A	N/A	280.776	9.303	8.094	36.935	1.26	5.867	0.17	0.001	Underexpressed	157.14	4.993	7.096	0.88	0.43	Non-significant	178.9	5.4	7.443	0.938	0.779	Non-significant	2077.78	69.963	11.013	5.844	0.001	Overexpressed	423.829	14.187	8.245	335.358	11.573	8.251	0.996	0.958	Non-significant	8422.77	284.11	13.012	15.127	0	Overexpressed	2938.84
2999396	CAZy	lignin	MnP	AA2	N/A	N/A	519.499	19.42	9.04	71.68	2.747	6.517	0.161	0	Underexpressed	160.651	5.723	7.259	0.407	0.013	Non-significant	277.109	9.453	8.061	0.85	0.451	Non-significant	7147.37	272.543	12.739	12.491	0	Overexpressed	591.959	22.367	9.113	292.271	11.38	8.166	0.98	0.578	Non-significant	6515.57	249.9	12.618	9.241	0	Overexpressed	680.939
3075236	CAZy	lignin	MnP	AA2	N/A	N/A	126.036	5.067	7.23	103.971	4.287	6.999	0.948	0.713	Non-significant	298.817	11.253	8.331	2.247	0	Non-significant	131.65	4.827	7.279	1.026	0.973	Non-significant	116.472	4.757	7.132	0.975	0.883	Non-significant	122.472	4.96	7.187	112.21	4.657	7.092	0.99	0.956	Non-significant	190.111	7.73	7.747	1.427	0.06	Non-significant	88.434
3111935	CAZy	lignin	MnP	AA2	N/A	N/A	1174.24	40.24	10.213	170.471	5.973	7.565	0.921	0.005	Non-significant	80.477	2.587	6.698	0.085	0	Underexpressed	365.309	11.34	8.517	0.831	0.214	Non-significant	21361.1	745.577	13.89	15.274	0	Overexpressed	786.583	27.157	9.352	994.399	35.337	9.811	1.006	0.941	Non-significant	17926.6	625.397	14.103	19.573	0	Overexpressed	119.801
3112292	CAZy	lignin	MnP	AA2	N/A	N/A	1719.84	55.997	10.72	284.899	9.493	8.192	0.191	0	Underexpressed	3047.96	92.163	11.374	1.28	0.239	Non-significant	675.652	20.047	9.397	0.543	0.097	Non-significant	4908.98	162.623	12.26	2.182	0.033	Non-significant	1291.19	42.453	10.32	780.646	26.41	9.571	0.976	0.637	Non-significant	3136.13	104.457	11.581	1.865	0.036	Non-significant	516.229
3115493	CAZy	lignin	MnP	AA2	N/A	N/A	43.251	1.327	6.049	34.04	1.073	5.813	0.971	0.793	Non-significant	83.861	2.407	6.718	1.595	0.064	Non-significant	33.665	0.943	5.814	0.921	0.802	Non-significant	32.625	1.02	5.774	0.948	0.662	Non-significant	49.198	1.523	6.144	40.772	1.293	5.987	0.993	0.933	Non-significant	57.635	1.803	6.326	1.086	0.721	Non-significant	21.389
3228397	CAZy	lignin	N/A	AA2	N/A	N/A	73.374	5.03	6.6	69.635	4.917	6.536	0.988	0.961	Non-significant	67.293	4.35	6.489	0.951	0.814	Non-significant	85.3	5.343	6.771	1.089	0.811	Non-significant	148.403	10.367	7.386	1.861	0.002	Non-significant	87.888	6.08	6.803	87.81	6.233	6.802	0.997	0.993	Non-significant	129.281	9.02	7.257	1.366	0.076	Non-significant	125.995
2990252	CAZy	lignin	VP	AA2	N/A	N/A	2082.38	66.35	10.3	423.561	13.823	8.616	0.966	0.157	Non-significant	4635.35	137.053	11.838	1.1	0.437	Non-significant	233.399	6.863	7.78	0.844	0.028	Non-significant	1693.4	55.223	10.189	0.993	0.915	Non-significant	1715.37	55.297	9.571	169.191	5.57	7.562	0.965	0.003	Non-significant	248.957	8.173	8.038	0.211	0.003	Underexpressed	134.186
2991728	CAZy	lignin	VP	AA2	N/A	N/A	33.785	1.017	5.817	19.113	0.593	5.327	0.751	0.127	Non-significant	32.198	0.913	5.742	0.977	0.918	Non-significant	24.728	0.677	5.541	0.852	0.552	Non-significant	25.187	0.77	5.559	0.914	0.517	Non-significant	25.213	0.763	5.555	26.719	0.833	5.604	1.002	0.994	Non-significant	50.332	1.547	6.172	1.682	0.035	Non-significant	33.061
2906084	CAZy	mannan	AGL	GH27	N/A	N/A	308.096	5.677	8.38	344.585	6.51	8.522	1.064	0.702	Non-significant	347.416	6.003	8.539	1.114	0.447	Non-significant	256.339	4.313	8.127	0.865	0.469	Non-significant	273.415	5.12	8.219	0.932	0.637	Non-significant	266.678	4.953	8.173	352.885	6.72	8.561	1.156	0.276	Non-significant	342.471	6.39	8.52	1.255	0.101	Non-significant	318.801
2981641	CAZy	mannan	AGL	GH27	N/A	N/A	5222.75	133.88	12.346	4270.5	112.293	12.068	0.921	0.556	Non-significant	3031.16	73.207	11.544	0.612	0.002	Non-significant	5166.29	120.743	12.339	0.996	0.996	Non-significant	9535.52	248.04	13.197	1.723	0.001	Non-significant	4805.65	124.083	12.23	4601.16	121.73	12.175	0.994	0.985	Non-significant	9417.06	247.213	13.147	1.816	0.002	Non-significant	7459.56
2991781	CAZy	mannan	AGL	GH27	N/A	N/A	2837.14	81.543	11.42	676.047	19.913	9.398	0.302	0.005	Underexpressed	589.831	15.957	9.184	0.254	0.001	Underexpressed	5730	149.52	12.429	1.219	0.367	Non-significant	6426.71	186.57	12.313	1.129	0.193	Non-significant	4172.7	120.607	11.712	1731.62	51.273	10.775	0.953	0.169	Non-significant	7747.55	226.46	12.893	1.411	0.157	Non-significant	3335.03
3001306	CAZy	mannan	AGL	GH27	N/A	N/A	4413.53	129.733	12.06	4860.03	146.283	12.252	1.014	0.939	Non-significant	8049.86	220.48	12.96	1.5	0.09	Non-significant	8181.55	218.787	12.998	1.457	0.195	Non-significant	6474.05	192.377	12.313	1.097	0.452	Non-significant	3420.38	101.047	11.733	1565.92	47.323	10.605	0.552	0.043	Non-significant	6186.02	184.54	12.584	1.581	0.042	Non-significant	3371.63
3070780	CAZy	mannan	AGL	GH27	N/A	N/A	385.398	9.66	8.678	2242.98	57.833	11.14	5.414	0	Overexpressed	5923.23	138.097	12.415	14.759	0	Overexpressed	19741.3	451.677	14.27	49.729	0	Overexpressed	539.853	13.733	8.903	1.085	0.511	Non-significant	234.006	5.913	7.943	180.701	4.683	7.681	0.956	0.638	Non-significant	298.529	7.577	8.337	1.188	0.348	Non-significant	215.398
3104968	CAZy	mannan	AGL	GH27	N/A	N/A	112.287	2.937	7.093	87.363	2.35	6.789	0.876	0.32	Non-significant	86.14	2.113	6.777	0.803	0.138	Non-significant	112.28	2.677	7.092	1.004	0.996	Non-significant	101.219	2.687	6.97	0.949	0.748	Non-significant	105.93	2.793	7.023	120.859	3.263	7.181	1.02	0.887	Non-significant	164.672	4.323	7.528	1.432	0.055	Non-significant	132.798
2999656	CAZy	mannan	MAN	CBM1-GH5_7	N/A	N/A	440.407	11.793	8.863	828.164	22.78	9.735	1.149	0.164	Non-significant	6309.25	156.58	12.331	13.669	0	Overexpressed	13240.1	323.197	13.692	28.917	0	Overexpressed	523.029	14.213	8.963	1.036	0.791	Non-significant	249.674	6.737	8.091	294.502	8.15	8.318	1.037	0.791	Non-significant	329.917	8.95	8.471	1.255	0.151	Non-significant	706.071
2974105	CAZy	mannan	MAN	GH5_7	N/A	N/A	812.284	18.88	9.695	1272.7	30.35	10.342	1.138	0.25	Non-significant	2488.92	54.16	11.286	2.846	0	Overexpressed	1445.69	30.647	10.522	1.518	0.117	Non-significant	907.222	21.377	9.632	1.031	0.836	Non-significant	732.023	17.147	9.536	572.281	13.75	9.219	0.94	0.564	Non-significant	1451.27	34.13	10.526	1.9	0	Non-significant	1659.35
2967869	CAZy	mannan	MND	GH2	N/A	N/A	6065.14	95.17	12.556	1763.27	28.377	10.801	0.322	0	Underexpressed	4140.89	61.09	12.005	0.804	0.285	Non-significant	6476.11	92.58	12.656	1.03	0.97	Non-significant	12174.9	193.59	13.44	1.674	0.047	Non-significant	7881.73	124.61	12.871	3573.12	57.967	11.801	0.502	0.004	Non-significant	21158.7	337.387	14.353	2.529	0	Overexpressed	8209.64
3047738	CAZy	mannan	MND	GH2	N/A	N/A	2179.31	29.437	11.085	2894.95	40.213	11.511	1.083	0.511	Non-significant	4411.83	55.7	12.092	1.861	0.003	Non-significant	4106.29	50.657	12.012	1.693	0.027	Non-significant	2711.24	37.307	11.394	1.078	0.586	Non-significant	1792.81	24.443	10.819	1989.37	27.8	10.974	1.014	0.938	Non-significant	1136.68	15.607	10.117	0.711	0.093	Non-significant	3153.78
3087631	CAZy	mannan	MND	GH2	N/A	N/A	758.766	11.747	9.606	605.255	9.627	9.3	0.943	0.651	Non-significant	989.175	14.417	9.976	1.208	0.322	Non-significant	589.801	8.33	9.263	0.869	0.609	Non-significant	1362.85	21.487	10.398	1.601	0.026	Non-significant	761.505	11.89	9.612	636.946	10.18	9.362	0.98	0.87	Non-significant	375.607	5.937	8.608	0.551	0.008	Non-significant	889.103
3133579	CAZy	mannan	MND	GH2	N/A	N/A	274.908	4.73	8.222	218.531	3.857	7.921	0.864	0.245	Non-significant	254.477	4.107	8.121	0.944	0.702	Non-significant	315.103	4.937	8.409	1.12	0.597	Non-significant	349.394	6.097	8.541	1.21	0.142	Non-significant	276.986	4.797	8.23	267.225	4.74	8.19	0.994	0.988	Non-significant	611.7	10.713	9.287	2.145	0	Non-significant	427.315
3039154	CAZy	mannan	β-1,3-(gluco)mannanase	GH5_31	N/A	N/A	429.468	14.083	8.82	950.852	31.983	9.916	2.096	0	Non-significant	240.057	7.39	8.048	0.602	0.003	Non-significant	467.429	14.02	8.936	1.055	0.901	Non-significant	381.989	12.74	8.668	0.955	0.77	Non-significant	387.019	12.807	8.654	454.462	15.413	8.902	1.043	0.746	Non-significant	507.753	16.817	9.056	1.27	0.118	Non-significant	600.473
3089553	CAZy	pectin	ABF	GH43	N/A	N/A	785.448	28.143	9.661	450.637	16.573	8.889	0.8	0.151	Non-significant	940.357	31.403	9.864	1.115	0.619	Non-significant	627.888	20.53	9.351	0.913	0.774	Non-significant	1057.99	38.513	10.069	1.092	0.511	Non-significant	764.924	27.637	9.6	673.218	24.973	9.433	0.977	0.876	Non-significant	1685.68	61.047	10.733	2.101	0	Non-significant	3462.14
2618972	CAZy	pectin	ABN	GH43	N/A	N/A	226.246	8.43	7.966	183.656	7.017	7.701	0.956	0.731	Non-significant	293.521	10.22	8.303	1.183	0.392	Non-significant	259.022	8.81	8.142	1.069	0.874	Non-significant	241.1	9.123	8.05	1.021	0.903	Non-significant	237.536	8.923	8.022	308.03	11.867	8.377	1.025	0.794	Non-significant	359.183	13.553	8.558	1.321	0.198	Non-significant	1114.24
2941269	CAZy	pectin	ABN	GH43	N/A	N/A	31.869	1.193	5.764	28.507	1.093	5.665	0.993	0.96	Non-significant	80.561	2.793	6.591	1.685	0.076	Non-significant	30.046	1.027	5.709	0.99	0.993	Non-significant	33.257	1.263	5.769	1.007	0.966	Non-significant	35.855	1.35	5.87	25.107	0.967	5.513	0.973	0.692	Non-significant	32.207	1.23	5.764	0.948	0.819	Non-significant	26.496
2983384	CAZy	pectin	ABN	GH43	N/A	N/A	378.262	9.303	8.65	388.368	9.793	8.691	1.017	0.948	Non-significant	333.799	7.713	8.482	0.905	0.458	Non-significant	390.032	8.747	8.696	1.028	0.956	Non-significant	366.145	9.143	8.611	0.989	0.933	Non-significant	378.85	9.387	8.656	387.537	9.833	8.685	1.005	0.988	Non-significant	314.038	7.843	8.376	0.867	0.414	Non-significant	427.637
3089955	CAZy	pectin	ABN	GH43	N/A	N/A	12.468	0.607	5.017	18.378	0.917	5.304	1.086	0.39	Non-significant	13.266	0.603	5.084	1.053	0.815	Non-significant	12.349	0.543	5.034	1.011	0.996	Non-significant	16.124	0.79	5.191	1.076	0.566	Non-significant	10.829	0.527	4.954	12.966	0.65	5.069	1.006	0.954	Non-significant	16.84	0.827	5.242	1.227	0.364	Non-significant	14.406
3115973	CAZy	pectin	ABN	GH43	N/A	N/A	86.29	3.043	6.758	141.539	5.14	7.373	1.28	0.147	Non-significant	131.641	4.367	7.281	1.353	0.134	Non-significant	744.206	24.013	9.577	8.307	0	Overexpressed	562.328	20.217	9.167	6.26	0	Overexpressed	66.071	2.353	6.474	85.45	3.127	6.768	1.013	0.876	Non-significant	162.747	5.957	7.373	1.951	0.024	Non-significant	235.013
3019448	CAZy	pectin	ABX	GH93	N/A	N/A	221.559	4.91	7.943	237.994	5.42	8.036	1.021	0.925	Non-significant	141.737	2.97	7.34	0.705	0.06	Non-significant	200.071	4.053	7.784	0.948	0.904	Non-significant	355.308	8.017	8.571	1.411	0.071	Non-significant	181.818	4.067	7.67	349.851	8.017	8.545	1.699	0.028	Non-significant	442.417	9.953	8.833	2.283	0	Non-significant	827.57
3023475	CAZy	pectin	exo-β-1,3-galactanase	GH43-CBM35	N/A	N/A	2392.63	59.253	11.194	1625.78	41.257	10.611	0.943	0.526	Non-significant	302.899	7.06	8.351	0.137	0	Underexpressed	1847.15	41.9	10.845	0.912	0.771	Non-significant	7767.4	195.76	12.923	2.886	0	Overexpressed	1726.07	43.147	10.759	2031.45	51.97	10.995	1.012	0.92	Non-significant	3009.95	76.667	11.484	1.442	0.119	Non-significant	7525.85
3053487	CAZy	pectin	GAL	GH53	N/A	N/A	175.415	7.217	7.641	131.376	5.553	7.282	0.848	0.235	Non-significant	230.305	8.87	7.988	1.262	0.12	Non-significant	355.229	13.347	8.562	1.94	0	Non-significant	286.096	11.97	8.278	1.533	0.005	Non-significant	192.415	7.987	7.758	160.504	6.83	7.531	0.971	0.812	Non-significant	219.479	9.073	7.922	1.108	0.596	Non-significant	247.321
3087851	CAZy	pectin	LAC	GH35	N/A	N/A	10199.8	138.36	13.32	3446.87	47.81	11.704	0.446	0.027	Non-significant	1120.67	14.337	10.05	0.123	0	Underexpressed	10398.2	128.923	13.334	1.006	0.996	Non-significant	54132	746.747	15.706	4.638	0	Overexpressed	10655.5	145.737	13.269	11861.3	166.54	13.514	1.009	0.952	Non-significant	26289.3	367.037	14.572	2.159	0.003	Non-significant	59915.1
3087970	CAZy	pectin	LAC	GH35	N/A	N/A	1192.96	16.373	10.25	989.941	13.94	9.986	0.871	0.173	Non-significant	1116.48	14.387	10.153	0.95	0.655	Non-significant	1157.53	14.493	10.207	0.979	0.959	Non-significant	1237.39	17.263	10.301	1.031	0.827	Non-significant	1190.07	16.467	10.236	1099.15	15.583	10.134	0.968	0.864	Non-significant	1229.1	17.17	10.282	1.028	0.848	Non-significant	1260.5
3087992	CAZy	pectin	LAC	GH35	N/A	N/A	527.329	6.787	9.095	282.763	3.74	8.264	0.822	0.142	Non-significant	170.781	2.063	7.609	0.365	0	Underexpressed	337.214	3.963	8.5	0.813	0.427	Non-significant	5342.55	69.99	12.354	9.64	0	Overexpressed	306.951	3.987	8.341	865.647	11.53	9.794	2.33	0.019	Non-significant	705.282	9.403	9.296	1.929	0.017	Non-significant	1801.78
3112462	CAZy	pectin	PGA	GH28	N/A	N/A	329.511	8.123	8.441	691.535	17.55	9.459	1.748	0.031	Non-significant	342.106	7.92	8.515	1.014	0.928	Non-significant	6286.14	141.84	12.611	18.43	0	Overexpressed	3149.58	79.067	11.61	9.141	0	Overexpressed	187.385	4.67	7.717	315.014	8.053	8.406	1.259	0.172	Non-significant	483.624	12.2	8.969	2.401	0	Non-significant	548.13
2968747	CAZy	pectin	PGX	GH28	N/A	N/A	314.098	7.393	8.405	168.758	4.077	7.593	0.619	0.024	Non-significant	131.327	2.91	7.263	0.455	0	Non-significant	237.257	5.1	8.03	0.853	0.549	Non-significant	5247.38	125.5	12.356	16.421	0	Overexpressed	376.956	8.943	8.649	278.647	6.783	8.242	0.969	0.666	Non-significant	1172.14	28.263	10.173	2.9	0	Overexpressed	1891.94
3104468	CAZy	pectin	PGX	GH28	N/A	N/A	334.195	9.74	8.487	415.904	12.463	8.78	1.089	0.521	Non-significant	283.282	7.77	8.259	0.891	0.517	Non-significant	396.351	10.543	8.719	1.118	0.701	Non-significant	871.305	25.827	9.797	2.517	0	Overexpressed	366.647	10.78	8.607	424.683	12.81	8.809	1.031	0.827	Non-significant	519.649	15.457	9.07	1.348	0.067	Non-significant	440.802
3122324	CAZy	pectin	PGX	GH28	N/A	N/A	367.398	11.49	8.588	362.96	11.673	8.598	0.998	0.996	Non-significant	306.573	9	8.372	0.899	0.592	Non-significant	2788.77	79.897	11.447	7.329	0	Overexpressed	3382.68	107.76	11.734	8.945	0	Overexpressed	201.991	6.39	7.768	356.15	11.56	8.548	1.052	0.331	Non-significant	1123.9	36.197	10.085	5.163	0	Overexpressed	847.219
2975403	CAZy	pectin	PME	CE8	N/A	N/A	322.248	9.617	8.426	793.207	24.293	9.564	2.232	0.001	Non-significant	290.817	8.14	8.282	0.946	0.797	Non-significant	773.427	21.12	9.613	2.185	0.001	Non-significant	5152.14	156.433	12.289	15.61	0	Overexpressed	196.895	5.933	7.789	725.64	22.433	9.55	3.443	0	Overexpressed	337.393	10.31	8.469	1.559	0.027	Non-significant	828.348
2975440	CAZy	pectin	PME	CE8	N/A	N/A	214.46	6.133	7.886	206.778	6.073	7.844	0.991	0.969	Non-significant	140.616	3.763	7.362	0.723	0.08	Non-significant	185.11	4.837	7.71	0.919	0.82	Non-significant	922.261	26.867	9.868	4.158	0	Overexpressed	161.34	4.657	7.523	228.251	6.753	7.978	1.102	0.338	Non-significant	314.775	9.147	8.406	1.825	0	Non-significant	580.178
3085497	CAZy	pectin	PME	CE8	N/A	N/A	600.671	16.717	9.288	644.242	18.407	9.386	1.034	0.876	Non-significant	487.315	12.73	9	0.844	0.262	Non-significant	565.206	14.357	9.204	0.961	0.932	Non-significant	2744.33	77.637	11.428	4.538	0	Overexpressed	583.814	16.377	9.24	819.233	23.57	9.72	1.051	0.538	Non-significant	1221.03	34.897	10.204	1.915	0.002	Non-significant	1919.72
3085284	CAZy	pectin	RGAE	CE12	N/A	N/A	13.692	0.853	5.098	18.142	1.157	5.268	1.022	0.802	Non-significant	80.307	4.657	6.671	5.147	0	Overexpressed	280.08	15.917	8.219	19.019	0	Overexpressed	654.444	41.307	9.3	45.403	0	Overexpressed	11.71	0.733	5	15.436	0.993	5.171	1.008	0.921	Non-significant	73.944	4.727	6.53	5.237	0	Overexpressed	96.483
3085294	CAZy	pectin	RGAE	CE12	N/A	N/A	311.305	14.92	8.391	276.987	13.627	8.236	0.962	0.825	Non-significant	229.932	10.36	7.988	0.792	0.163	Non-significant	1009.55	44.19	10.013	3.137	0	Overexpressed	2880.52	140.493	11.484	9.135	0	Overexpressed	299.763	14.487	8.336	325.539	16.13	8.453	1.011	0.954	Non-significant	770.402	37.933	9.557	2.394	0	Non-significant	810.758
2979275	CAZy	pectin	RGL	PL4_3	N/A	N/A	182.495	3.21	7.686	163.368	2.953	7.55	0.963	0.836	Non-significant	197.822	3.263	7.795	1.067	0.723	Non-significant	179.981	2.887	7.675	0.994	0.996	Non-significant	188.789	3.37	7.674	1.019	0.92	Non-significant	176.349	3.127	7.647	181.606	3.3	7.686	1.011	0.967	Non-significant	255.157	4.553	8.122	1.406	0.016	Non-significant	236.968
3074877	CAZy	pectin	RGX	GH28	N/A	N/A	739.216	20.117	9.571	276.372	7.707	8.231	0.419	0.001	Non-significant	363.254	9.293	8.583	0.564	0.013	Non-significant	600.531	14.907	9.288	0.913	0.79	Non-significant	3800.48	104.853	11.807	4.88	0	Overexpressed	825.058	22.62	9.677	623.721	17.52	9.336	0.96	0.654	Non-significant	2996.63	83.317	11.521	3.456	0	Overexpressed	2119.74
3112794	CAZy	pectin	RGX	GH28	N/A	N/A	302.791	6.55	8.352	280.576	6.21	8.249	0.98	0.926	Non-significant	119.645	2.44	7.128	0.421	0	Non-significant	220.94	4.36	7.932	0.811	0.37	Non-significant	727.455	15.98	9.535	2.28	0	Non-significant	334.892	7.293	8.462	608.741	13.6	9.303	1.633	0.02	Non-significant	425.645	9.327	8.81	1.215	0.27	Non-significant	1287.73
2553529	CAZy	pectin	RHA	GH78	N/A	N/A	41.02	2.793	5.999	32.837	2.293	5.789	0.946	0.684	Non-significant	22.796	1.457	5.473	0.616	0.018	Non-significant	60.903	3.787	6.395	1.325	0.232	Non-significant	63.399	4.383	6.434	1.324	0.128	Non-significant	49.436	3.39	6.18	59.276	4.17	6.366	1.02	0.874	Non-significant	47.763	3.31	6.138	0.978	0.924	Non-significant	72.562
2891751	CAZy	pectin	RHA	GH78	N/A	N/A	259.846	7.117	8.153	281.666	7.923	8.246	1.023	0.907	Non-significant	201.203	5.183	7.81	0.839	0.334	Non-significant	288.878	7.213	8.289	1.063	0.883	Non-significant	482.329	13.41	8.973	1.697	0.007	Non-significant	353.746	9.767	8.539	335.799	9.507	8.492	0.992	0.979	Non-significant	456.21	12.597	8.909	1.229	0.241	Non-significant	712.685
3032584	CAZy	pectin	RHA	GH78	N/A	N/A	355.939	9.3	8.566	306.455	8.213	8.372	0.953	0.733	Non-significant	210.071	5.157	7.868	0.632	0.005	Non-significant	332.588	7.923	8.482	0.961	0.938	Non-significant	412.072	10.937	8.769	1.079	0.629	Non-significant	332.337	8.75	8.468	484.108	13.07	8.99	1.143	0.259	Non-significant	588.693	15.597	9.256	1.673	0.003	Non-significant	1053.88
3038033	CAZy	pectin	RHA	GH78	N/A	N/A	458.28	10.813	8.901	164.185	3.963	7.56	0.39	0	Underexpressed	237.552	5.273	7.991	0.576	0.008	Non-significant	316.245	6.773	8.394	0.798	0.368	Non-significant	2288.35	54.73	11.134	4.787	0	Overexpressed	386.741	9.177	8.685	282.411	6.86	8.255	0.97	0.715	Non-significant	695.197	16.797	9.413	1.551	0.054	Non-significant	1229.43
2994423	CAZy	pectin	RHG	GH28	N/A	N/A	173.901	4.96	7.612	229.654	6.743	7.973	1.067	0.583	Non-significant	330.809	8.843	8.443	1.703	0.016	Non-significant	2842.95	74.113	11.478	15.891	0	Overexpressed	776.212	22.51	9.544	4.228	0	Overexpressed	150.66	4.34	7.436	171.719	5.077	7.609	1.033	0.861	Non-significant	198.711	5.753	7.802	1.264	0.098	Non-significant	250.331
3028092	CAZy	pectin	UGH	GH88	N/A	N/A	1626	52.283	10.679	1647.81	54.357	10.706	1.006	0.985	Non-significant	1616.8	48.783	10.673	1.001	0.996	Non-significant	1816.79	53.203	10.847	1.058	0.883	Non-significant	1348.27	43.94	10.32	0.934	0.652	Non-significant	1874.91	60.68	10.889	2204.54	73.043	11.114	1.035	0.801	Non-significant	2111.99	69.193	11.037	1.11	0.609	Non-significant	1346.12
3066447	CAZy	pectin	URGH	GH1N/A5	N/A	N/A	54.336	2.227	6.28	27.029	1.137	5.621	0.558	0.007	Non-significant	69.885	2.673	6.539	1.209	0.29	Non-significant	35.371	1.323	5.853	0.74	0.197	Non-significant	752.404	31.34	9.563	13.643	0	Overexpressed	42.456	1.753	5.987	42.793	1.813	6.023	0.996	0.988	Non-significant	210.886	8.84	7.843	4.57	0	Overexpressed	135.705
2953324	CAZy	pectin/xylan	ABF	GH51	N/A	N/A	464.531	13.123	8.892	412.482	12.003	8.769	0.96	0.805	Non-significant	1114.45	29.437	10.12	2.314	0	Non-significant	524.105	13.53	9.1	1.083	0.816	Non-significant	910.183	26.177	9.856	1.852	0	Non-significant	303.14	8.65	8.344	233.437	6.83	8.01	0.896	0.37	Non-significant	479.402	13.67	8.973	1.515	0.002	Non-significant	318.559
3010468	CAZy	pectin/xylan	ABF	GH51	N/A	N/A	1398.36	22.717	10.458	965.509	16.127	9.929	0.901	0.364	Non-significant	1667.95	25.283	10.626	1.115	0.581	Non-significant	5326.03	79.02	12.385	3.594	0	Overexpressed	8999.41	148.723	13.137	6.198	0	Overexpressed	780.452	12.8	9.628	1324.77	22.283	10.396	1.258	0.169	Non-significant	2300.87	38.047	11.175	2.753	0	Overexpressed	4829.03
2970901	CAZy	pectin/xylan	FAE	None	N/A	N/A	1361.16	31.647	10.431	512.344	12.22	9.07	0.422	0.001	Non-significant	580.275	12.687	9.229	0.479	0.002	Non-significant	1198.04	25.433	10.248	0.949	0.904	Non-significant	4751.92	112.157	12.206	3.256	0	Overexpressed	1522.46	35.693	10.471	1325.35	31.84	10.399	0.98	0.886	Non-significant	5402.06	127.763	12.384	3.387	0	Overexpressed	7318.87
3039226	CAZy	pectin/xylan	FAE	None	N/A	N/A	1382.26	35.713	10.451	644.311	17.057	9.382	0.521	0.003	Non-significant	577.403	13.953	9.207	0.456	0	Non-significant	1050.49	24.727	10.066	0.854	0.576	Non-significant	1350.78	35.397	10.381	0.995	0.977	Non-significant	1365.59	35.537	10.392	1646.95	43.877	10.703	1.022	0.849	Non-significant	4086.84	107.953	11.957	2.765	0	Overexpressed	4298.51
3061832	CAZy	pectin/xylan	FAE	None	N/A	N/A	196.391	3.73	7.786	176.964	3.457	7.638	0.965	0.847	Non-significant	154.518	2.747	7.479	0.834	0.268	Non-significant	252.604	4.377	8.114	1.204	0.399	Non-significant	332.245	6.41	8.468	1.582	0.006	Non-significant	230.435	4.41	7.993	267.357	5.257	8.176	1.046	0.754	Non-significant	310.446	5.98	8.382	1.317	0.035	Non-significant	218.258
3062457	CAZy	pectin/xylan	FAE	None	N/A	N/A	119.622	2.853	7.158	132.719	3.243	7.294	1.052	0.758	Non-significant	98.929	2.203	6.937	0.863	0.323	Non-significant	140.777	3.05	7.365	1.134	0.588	Non-significant	118.909	2.877	7.154	1.004	0.987	Non-significant	103.319	2.48	6.981	138.277	3.397	7.345	1.091	0.415	Non-significant	74.932	1.797	6.619	0.762	0.096	Non-significant	86.149
3085976	CAZy	pectin/xylan	FAE	None	N/A	N/A	815.024	21.77	9.714	564.193	15.503	9.185	0.902	0.367	Non-significant	1285.59	32.09	10.34	1.407	0.093	Non-significant	969.664	23.643	9.933	1.091	0.804	Non-significant	948.771	25.773	9.927	1.047	0.744	Non-significant	920.299	24.8	9.839	787.243	21.757	9.661	0.963	0.787	Non-significant	1168.05	31.45	10.217	1.229	0.181	Non-significant	1889.25
3086260	CAZy	pectin/xylan	FAE	None	N/A	N/A	1395.09	29.713	10.471	1559.25	34.14	10.604	1.025	0.888	Non-significant	777.578	15.643	9.552	0.633	0.03	Non-significant	3791.44	73.773	11.89	2.516	0	Overexpressed	821.542	17.81	9.706	0.719	0.108	Non-significant	908.467	19.527	9.774	1949.86	42.943	10.948	1.835	0.03	Non-significant	2603.87	55.707	11.337	2.635	0	Overexpressed	2483.23
3088562	CAZy	pectin/xylan	FAE	None	N/A	N/A	97.17	2.293	6.921	85.784	2.083	6.769	0.972	0.866	Non-significant	74.577	1.647	6.605	0.842	0.366	Non-significant	119.237	2.57	7.161	1.122	0.72	Non-significant	140.137	3.37	7.344	1.204	0.257	Non-significant	94.092	2.24	6.867	103.542	2.527	6.986	1.008	0.954	Non-significant	153.073	3.63	7.461	1.469	0.059	Non-significant	68.876
2082698	CAZy	starch	AGD	GH31	N/A	N/A	1267.26	20.243	10.312	679.557	11.14	9.454	0.625	0.031	Non-significant	1744.08	26.017	10.779	1.25	0.252	Non-significant	1204.63	17.527	10.255	0.983	0.98	Non-significant	1657.63	26.833	10.555	1.108	0.476	Non-significant	1660.75	26.73	10.701	1194.68	19.7	10.249	0.918	0.386	Non-significant	3651.07	58.35	11.813	2.075	0	Non-significant	2392.23
2888671	CAZy	starch	AGD	GH31	N/A	N/A	134.576	2.48	7.311	106.226	2.01	7.023	0.942	0.645	Non-significant	67.147	1.167	6.484	0.553	0.004	Non-significant	153.9	2.583	7.474	1.075	0.858	Non-significant	227.057	4.253	7.941	1.463	0.064	Non-significant	144.918	2.69	7.381	160.114	3.05	7.512	1.006	0.968	Non-significant	108.491	2.047	6.989	0.849	0.451	Non-significant	260.689
2968216	CAZy	starch	AGD	GH31	N/A	N/A	5540.76	85.577	12.439	3355.22	53.063	11.706	0.896	0.265	Non-significant	4805.57	69.99	12.172	0.935	0.756	Non-significant	4353	61.3	12.096	0.91	0.77	Non-significant	5507.2	86.34	12.396	1	0.999	Non-significant	6122.69	95.23	12.566	5337.29	85.04	12.385	0.986	0.921	Non-significant	4198.57	66.31	11.946	0.773	0.22	Non-significant	13538.1
3030246	CAZy	starch	AGD	GH31	N/A	N/A	1185.58	22.15	10.175	909.795	17.38	9.859	0.944	0.64	Non-significant	1028.48	17.953	10.028	0.927	0.715	Non-significant	860.283	14.63	9.782	0.845	0.539	Non-significant	1047.93	19.813	9.923	0.966	0.833	Non-significant	1577.08	29.637	10.626	1569.51	30.153	10.615	1	1	Non-significant	1238.24	23.393	10.293	0.832	0.295	Non-significant	1724.52
3183848	CAZy	starch	AGD	GH31	N/A	N/A	3546.07	58.503	11.79	3543.44	59.967	11.795	1.002	0.996	Non-significant	3558.06	55.177	11.791	1.007	0.97	Non-significant	3408.76	51.263	11.743	0.978	0.98	Non-significant	3273.72	54.85	11.67	0.968	0.851	Non-significant	3592.43	59.743	11.82	3475.65	59.19	11.769	0.992	0.976	Non-significant	2340.82	39.133	11.207	0.672	0.001	Non-significant	2783.45
3093700	CAZy	starch	AMG	GH13_25-GH133	N/A	N/A	6822.16	70.813	12.739	7134.43	76.153	12.797	1.013	0.954	Non-significant	5183.79	50.233	12.3	0.818	0.275	Non-significant	10348.6	97.93	13.333	1.378	0.148	Non-significant	5986.33	63.157	12.536	0.952	0.758	Non-significant	6688.85	70.05	12.705	5313.09	57.017	12.382	0.965	0.727	Non-significant	3850.71	39.947	11.881	0.631	0.016	Non-significant	4971.39
2961261	CAZy	starch	AMY	GH13_1	N/A	N/A	252.349	7.217	8.115	182.584	5.36	7.689	0.803	0.119	Non-significant	191.192	5.15	7.742	0.795	0.113	Non-significant	297.191	7.76	8.328	1.134	0.596	Non-significant	350.745	10.19	8.547	1.299	0.074	Non-significant	291.202	8.397	8.294	253.632	7.49	8.117	0.961	0.795	Non-significant	477.92	13.837	8.971	1.587	0	Non-significant	685.055
3025719	CAZy	starch	AMY	GH13_1	N/A	N/A	3490.67	68.01	11.774	1728	34.55	10.77	0.51	0	Non-significant	3763.3	68.56	11.875	1.075	0.59	Non-significant	3517.71	62.5	11.783	1.01	0.995	Non-significant	4728.65	93.763	12.205	1.305	0.021	Non-significant	3619.85	71.153	11.831	3060.48	61.69	11.586	0.912	0.452	Non-significant	5238.88	102.997	12.36	1.425	0	Non-significant	6408.19
3058595	CAZy	starch	AMY	GH13_5	N/A	N/A	448.118	8.73	8.826	422.285	8.427	8.799	0.989	0.961	Non-significant	512.499	9.39	9.049	1.087	0.684	Non-significant	336.501	5.977	8.498	0.864	0.604	Non-significant	381.524	7.533	8.583	0.957	0.76	Non-significant	507.449	9.957	9.055	475.035	9.54	8.961	0.981	0.939	Non-significant	438.919	8.687	8.842	0.885	0.372	Non-significant	353.82
3088097	CAZy	starch	GLA	GH15	N/A	N/A	1062.12	14.783	10.086	1067.49	15.263	10.094	1.004	0.98	Non-significant	1336.79	17.39	10.4	1.25	0.008	Non-significant	989.262	12.56	9.985	0.942	0.782	Non-significant	998.482	14.127	9.997	0.957	0.749	Non-significant	1021.69	14.333	10.026	931.141	13.383	9.899	0.972	0.879	Non-significant	955.433	13.38	9.93	0.946	0.732	Non-significant	924.931
3078363	CAZy	starch	GLA	GH15-CBM2N/A	N/A	N/A	3584.44	93.6	11.814	4314.88	115.74	12.083	1.068	0.6	Non-significant	5590.67	137.013	12.421	1.477	0.016	Non-significant	9593.66	228.753	13.23	2.578	0	Overexpressed	3093.03	82.07	11.555	0.934	0.671	Non-significant	2968.22	78.187	11.547	2926.06	78.94	11.523	1.001	0.995	Non-significant	3523.28	94.26	11.746	1.157	0.373	Non-significant	4305.51
2009291	CAZy	starch	N/A	CBM21	N/A	N/A	12585.7	246.897	13.619	10001.6	201.65	13.279	0.939	0.637	Non-significant	5407.76	100.007	12.373	0.467	0	Non-significant	12601.4	225.687	13.623	1.003	0.996	Non-significant	14339.4	286.35	13.781	1.046	0.755	Non-significant	12506.2	247.557	13.598	10408.7	211.217	13.349	0.981	0.866	Non-significant	6551.26	128.173	12.624	0.594	0.019	Non-significant	14180.4
2414506	CAZy	starch	N/A	CBM21	N/A	N/A	4533.45	94.2	12.154	3643.41	77.673	11.838	0.969	0.802	Non-significant	3821.52	74.64	11.9	0.929	0.72	Non-significant	5741.27	108.673	12.484	1.09	0.795	Non-significant	4639.84	98	12.187	1.006	0.969	Non-significant	4959.89	103.893	12.279	3568.71	76.517	11.795	0.976	0.731	Non-significant	930.927	19.723	9.842	0.206	0	Underexpressed	3700.3
3052553	CAZy	starch	N/A	CBM48-GH13_8	N/A	N/A	3408.74	68.763	11.737	3389.41	70.32	11.735	0.998	0.999	Non-significant	4498.06	84.563	12.018	1.188	0.371	Non-significant	4727.56	87.113	12.214	1.188	0.501	Non-significant	2805.58	57.553	11.441	0.947	0.7	Non-significant	3415.52	69.543	11.746	2783.95	58.123	11.45	0.977	0.84	Non-significant	2922.47	58.65	11.438	0.907	0.655	Non-significant	2413.91
3033862	CAZy	xylan	AGU	GH115	N/A	N/A	157.473	2.057	7.507	159.663	2.14	7.523	1.005	0.981	Non-significant	136.439	1.673	7.33	0.905	0.579	Non-significant	177.069	2.11	7.652	1.08	0.827	Non-significant	585.158	7.76	9.21	3.623	0	Overexpressed	161.732	2.13	7.54	132.43	1.783	7.29	0.979	0.849	Non-significant	351.778	4.67	8.545	1.97	0.002	Non-significant	300.264
3035720	CAZy	xylan	AGU	GH115	N/A	N/A	308.163	3.823	8.369	273.253	3.48	8.218	0.961	0.82	Non-significant	266.701	3.107	8.185	0.903	0.577	Non-significant	396.855	4.49	8.72	1.198	0.436	Non-significant	414.799	5.223	8.766	1.205	0.24	Non-significant	303.631	3.797	8.351	291.946	3.743	8.3	0.99	0.971	Non-significant	379.697	4.773	8.659	1.218	0.183	Non-significant	365.22
2971419	CAZy	xylan	BGL	GH3	N/A	N/A	326.568	6.463	8.454	351.038	7.15	8.546	1.013	0.936	Non-significant	438.775	8.107	8.819	1.224	0.285	Non-significant	711.342	12.873	9.522	1.99	0.002	Non-significant	828.271	16.67	9.679	2.361	0	Non-significant	302.348	6.037	8.351	376.264	7.71	8.645	1.019	0.849	Non-significant	220.842	4.39	7.894	0.823	0.358	Non-significant	1134.68
3072949	CAZy	xylan	BXL	GH5_22	N/A	N/A	324.666	9.24	8.334	465.917	13.65	8.924	1.087	0.432	Non-significant	2957.54	79.18	11.537	8.779	0	Overexpressed	2817.17	73.253	11.472	8.291	0	Overexpressed	695.126	20.13	9.468	1.862	0.014	Non-significant	202.885	5.823	7.777	162.962	4.8	7.549	0.972	0.784	Non-significant	321.424	9.39	8.372	1.424	0.076	Non-significant	213.624
3072955	CAZy	xylan	BXL	GH5_22	N/A	N/A	36.392	1.18	5.859	32.971	1.1	5.77	0.983	0.922	Non-significant	55.002	1.677	6.288	1.317	0.177	Non-significant	81.237	2.403	6.716	1.979	0.007	Non-significant	94.653	3.127	6.855	2.356	0	Non-significant	27.143	0.887	5.567	22.548	0.753	5.451	0.994	0.954	Non-significant	35.634	1.19	5.825	1.137	0.567	Non-significant	37.441
2990192	CAZy	xylan	GE	CBM1-CE15	N/A	N/A	686.395	20.747	9.455	474.608	14.7	8.96	0.879	0.293	Non-significant	268.193	7.573	8.171	0.422	0	Non-significant	1612.09	44.353	10.672	2.179	0	Non-significant	1908.45	58.493	10.898	2.613	0	Overexpressed	596.889	18.15	9.255	816.294	25.427	9.71	1.026	0.742	Non-significant	922.996	28.627	9.71	1.317	0.215	Non-significant	2048.61
3056252	CAZy	xylan	GE	CE15	N/A	N/A	98.308	2.71	6.925	57.51	1.623	6.322	0.724	0.101	Non-significant	82.168	2.117	6.716	0.898	0.599	Non-significant	156.996	3.947	7.502	1.393	0.177	Non-significant	1144.61	32.087	10.179	11.356	0	Overexpressed	109.289	3.04	7.047	131.329	3.747	7.277	1.023	0.846	Non-significant	190.427	5.37	7.72	1.595	0.022	Non-significant	309.57
2540100	CAZy	xylan	LPMO	AA14	N/A	N/A	2636.78	72.93	11.377	2588.01	73.453	11.348	0.994	0.983	Non-significant	3213.15	83.307	11.655	1.189	0.216	Non-significant	2807.02	70.78	11.462	1.05	0.902	Non-significant	2027.74	56.987	10.999	0.831	0.191	Non-significant	3014.05	84.027	11.564	2722.17	77.72	11.42	0.949	0.749	Non-significant	2490.59	69.66	11.297	0.841	0.076	Non-significant	2595.14
2896581	CAZy	xylan	LPMO	AA14	N/A	N/A	23.2	1.077	5.482	38.562	1.833	5.926	1.218	0.17	Non-significant	17.788	0.77	5.289	0.876	0.51	Non-significant	31.906	1.347	5.742	1.177	0.55	Non-significant	33.91	1.59	5.82	1.144	0.344	Non-significant	34.461	1.603	5.82	33.032	1.577	5.784	1.002	0.995	Non-significant	20.938	0.987	5.402	0.725	0.134	Non-significant	53.652
3062652	CAZy	xylan	LPMO	AA14	N/A	N/A	1603.53	33.567	10.667	3058.69	65.833	11.561	1.866	0	Non-significant	1115.3	21.883	10.155	0.723	0.004	Non-significant	1631.45	31.16	10.692	1.015	0.984	Non-significant	1088.26	23.15	10.112	0.716	0.004	Non-significant	1334.27	28.133	10.398	1527.89	32.98	10.592	1.058	0.691	Non-significant	1081.9	22.827	10.11	0.828	0.112	Non-significant	948.121
3062667	CAZy	xylan	LPMO	AA14	N/A	N/A	515.473	18.207	9.072	818.476	29.68	9.715	1.55	0	Non-significant	459.347	15.26	8.913	0.91	0.419	Non-significant	560.389	18.077	9.193	1.076	0.756	Non-significant	403.048	14.48	8.738	0.824	0.079	Non-significant	566.799	20.187	9.202	589.707	21.553	9.259	1.012	0.974	Non-significant	469.213	16.757	8.948	0.841	0.125	Non-significant	471.331
2991058	CAZy	xylan	N/A	CE1	N/A	N/A	0	0	3.672	0	0	3.672	NC	NC	Lowly expressed	0	0	3.672	NC	NC	Lowly expressed	0	0	3.672	NC	NC	Lowly expressed	0	0	3.672	NC	NC	Lowly expressed	0	0	3.672	0	0	3.672	NC	NC	Lowly expressed	0	0	3.672	NC	NC	Lowly expressed	0
3041772	CAZy	xylan	XLN	CBM1-GH1N/A	N/A	N/A	250.269	7.707	8.016	84.296	2.653	6.758	0.418	0.011	Non-significant	723.706	20.843	9.527	2.435	0.004	Non-significant	2628.44	73.46	11.364	9.753	0	Overexpressed	591.666	18.39	8.979	1.787	0.059	Non-significant	254.795	7.877	8.094	145.842	4.62	7.409	0.972	0.563	Non-significant	1420.3	44.79	10.366	4.919	0	Overexpressed	1330.22
3060598	CAZy	xylan	XLN	CBM1-GH1N/A	N/A	N/A	21.467	0.773	5.426	21.744	0.797	5.438	1.001	0.99	Non-significant	267.474	8.863	7.902	11.769	0	Overexpressed	1666.02	54.34	10.714	75.221	0	Overexpressed	16.315	0.593	5.192	0.962	0.735	Non-significant	18.66	0.673	5.31	14.938	0.55	5.163	0.992	0.938	Non-significant	16.932	0.62	5.242	0.976	0.924	Non-significant	19.613
3241133	CAZy	xylan	XLN	CBM1-GH1N/A	N/A	N/A	47.209	1.44	6.137	154.406	4.86	7.383	2.805	0.002	Overexpressed	3451.78	97.88	11.61	70.863	0	Overexpressed	11784.9	328.15	13.52	243.001	0	Overexpressed	60.381	1.873	6.321	1.045	0.711	Non-significant	33.401	1.027	5.744	30.528	0.96	5.722	0.99	0.946	Non-significant	23.415	0.72	5.5	0.782	0.249	Non-significant	55.452
2989893	CAZy	xylan	XLN	GH1N/A	N/A	N/A	33.295	1.323	5.788	16.041	0.653	5.212	0.959	0.429	Non-significant	5.067	0.19	4.495	0.205	0.001	Underexpressed	8.235	0.3	4.743	0.372	0.05	Underexpressed	28.082	1.137	5.557	0.986	0.892	Non-significant	15.666	0.627	5.148	73.588	3.017	6.602	1.044	0.05	Non-significant	416.409	17.193	8.43	22.67	0	Overexpressed	163.922
3121742	CAZy	xylan	XLN	GH1N/A	N/A	N/A	67.554	2.407	6.511	94.029	3.45	6.88	1.106	0.374	Non-significant	565.093	18.75	9.131	8.174	0	Overexpressed	585.767	19.06	9.253	8.433	0	Overexpressed	328.455	11.903	8.416	4.69	0	Overexpressed	69.306	2.493	6.531	78.47	2.897	6.674	1.011	0.945	Non-significant	143.265	5.22	7.369	1.823	0.009	Non-significant	181.908
2323020	CAZy	xyloglucan	AFC	GH95	N/A	N/A	8275.85	123.683	13.019	6334.44	97.107	12.63	0.864	0.35	Non-significant	4409.27	62.02	12.089	0.567	0	Non-significant	9899.72	135.14	13.274	1.126	0.64	Non-significant	12733	193.503	13.632	1.426	0.039	Non-significant	7117.22	107.24	12.802	8501.99	131.3	13.057	1.027	0.828	Non-significant	7686.47	117.677	12.839	1.058	0.797	Non-significant	20636
3025007	CAZy	xyloglucan	AXL	GH31	N/A	N/A	2331.9	40.707	11.135	2069.27	37.083	11.015	0.979	0.907	Non-significant	2693.61	44.353	11.389	1.088	0.699	Non-significant	4463.75	71.137	12.126	1.63	0.077	Non-significant	7932.64	141.05	12.941	3.131	0	Overexpressed	2049.73	36.103	10.964	1837.33	33.197	10.861	0.992	0.956	Non-significant	1741.57	31.447	10.596	0.917	0.705	Non-significant	2295.83
2671463	CAZy	xyloglucan	XEG	GH12	N/A	N/A	513.265	17.797	9.071	470.848	16.753	8.951	0.951	0.755	Non-significant	600.333	19.543	9.281	1.16	0.182	Non-significant	539.309	17.073	9.14	1.045	0.894	Non-significant	506.503	17.863	9.051	0.996	0.981	Non-significant	533.671	18.66	9.122	662.804	23.783	9.419	1.104	0.419	Non-significant	972.393	34.35	9.948	1.778	0	Non-significant	934.474
2926255	CAZy	xyloglucan	XEG	GH12	N/A	N/A	38.347	1.92	5.932	58.364	3	6.325	1.065	0.474	Non-significant	6458.32	298.843	12.311	165.326	0	Overexpressed	18688.7	850.657	14.172	479.351	0	Overexpressed	44.38	2.253	6.073	1.029	0.828	Non-significant	44.134	2.22	6.021	46.883	2.42	6.128	1.009	0.961	Non-significant	37.9	1.913	5.924	0.917	0.684	Non-significant	40.922
3011056	CAZy	xyloglucan	XEG	GH12	N/A	N/A	68.801	3.707	6.529	92.652	5.137	6.789	1.047	0.671	Non-significant	1651.84	82.727	10.572	23.198	0	Overexpressed	7887.73	387.657	12.946	111.816	0	Overexpressed	123.796	6.763	7.168	1.241	0.179	Non-significant	60.187	3.263	6.385	78.387	4.353	6.672	1.024	0.784	Non-significant	87.094	4.647	6.734	1.27	0.263	Non-significant	82.552
3121368	CAZy	xyloglucan	XEG	GH44	N/A	N/A	368.029	7.993	8.614	421.597	9.423	8.796	1.029	0.855	Non-significant	7137.45	144.027	12.615	18.959	0	Overexpressed	45718.3	906.413	15.463	122.39	0	Overexpressed	417.217	9.233	8.763	1.038	0.804	Non-significant	337.801	7.407	8.485	338.225	7.597	8.505	1.001	0.998	Non-significant	286.068	6.32	8.272	0.875	0.43	Non-significant	373.359
2979898	CAZy	xyloglucan	XEG	GH74-CBM1	N/A	N/A	90.754	1.653	6.807	404.811	7.647	8.437	3.962	0	Overexpressed	17485.9	296.63	13.899	187.53	0	Overexpressed	34899.6	582.493	15.081	375.941	0	Overexpressed	110.034	2.047	7.06	1.034	0.785	Non-significant	46.36	0.853	6.117	58.929	1.117	6.328	1.028	0.786	Non-significant	87.804	1.643	6.78	1.71	0.012	Non-significant	78.412
2281780	expansins	N/A	EXPN	N/A	N/A	N/A	17.838	1.187	5.29	29.349	2.003	5.686	1.239	0.166	Non-significant	15.816	0.987	5.199	0.949	0.811	Non-significant	27.795	1.683	5.638	1.312	0.296	Non-significant	39.437	2.67	5.96	1.985	0.005	Non-significant	29.383	1.97	5.691	46.883	3.233	6.077	1.03	0.631	Non-significant	36.885	2.473	5.896	1.133	0.57	Non-significant	57.668
2386700	expansins	N/A	EXPN	N/A	N/A	N/A	19828.7	680.873	14.275	19397.7	683.48	14.237	0.994	0.984	Non-significant	19613.6	632.217	14.26	0.996	0.992	Non-significant	18055.4	565.29	14.128	0.945	0.893	Non-significant	17612.4	614.303	14.055	0.95	0.753	Non-significant	21952.8	760.513	14.416	23602.6	837.993	14.527	1.029	0.901	Non-significant	24212.3	841.88	14.553	1.093	0.531	Non-significant	18171
2627405	expansins	N/A	EXPN	N/A	N/A	N/A	464.026	21.57	8.933	391.404	18.573	8.552	0.988	0.926	Non-significant	435.389	19.11	8.755	0.985	0.945	Non-significant	160.023	6.78	7.497	0.503	0.095	Non-significant	221.385	10.447	7.929	0.914	0.284	Non-significant	306.437	14.347	8.3	1149.52	55.157	10.187	3.359	0	Overexpressed	418.012	19.82	8.767	1.206	0.381	Non-significant	846.04
2630168	expansins	N/A	EXPN	N/A	N/A	N/A	1298.08	102.783	10.364	710.076	57.973	9.418	0.928	0.305	Non-significant	314.296	23.487	8.375	0.283	0	Underexpressed	352.362	25.49	8.545	0.323	0.001	Underexpressed	875.176	70.63	9.674	0.937	0.546	Non-significant	1658.91	132.63	10.612	2006.95	165.07	10.912	1.011	0.918	Non-significant	4490.77	359.76	12.116	2.232	0.008	Non-significant	815.99
2890118	expansins	N/A	EXPN	N/A	N/A	N/A	251.982	27.977	8.048	104.518	11.88	7.008	0.502	0.016	Non-significant	116.526	12.173	7.108	0.551	0.021	Non-significant	271.742	27.453	8.203	1.028	0.965	Non-significant	267.999	30.113	8.071	1.015	0.924	Non-significant	317.127	35.407	8.417	228.184	26.133	7.982	0.833	0.207	Non-significant	326.445	36.56	8.457	1.025	0.896	Non-significant	297.729
2891180	expansins	N/A	EXPN	N/A	N/A	N/A	521.48	62.637	9.064	276.805	34.273	8.217	0.614	0.024	Non-significant	262.765	29.587	8.145	0.561	0.005	Non-significant	831.356	91.277	9.74	1.396	0.171	Non-significant	481.903	58.927	8.951	0.977	0.889	Non-significant	613.213	74.457	9.279	553.244	69.003	9.149	0.988	0.943	Non-significant	372.783	44.46	8.541	0.683	0.068	Non-significant	859.759
2969261	expansins	N/A	EXPN	N/A	N/A	N/A	2631.97	127.993	11.376	5247.31	262.213	12.355	1.851	0.001	Non-significant	2138.56	97.503	11.077	0.866	0.424	Non-significant	3309.56	147.03	11.697	1.161	0.565	Non-significant	2285.98	113.007	11.159	0.947	0.727	Non-significant	2453.48	120.253	11.27	3892.46	195.34	11.929	1.519	0.001	Non-significant	1817.54	88.963	10.842	0.759	0.017	Non-significant	3000.82
2974175	expansins	N/A	EXPN	N/A	N/A	N/A	17463.5	682.483	14.091	16778	672.787	14.028	0.981	0.915	Non-significant	15751.6	577.887	13.945	0.909	0.401	Non-significant	19337.6	689.453	14.234	1.089	0.574	Non-significant	19917.4	791.81	14.281	1.119	0.299	Non-significant	19299.1	761.107	14.225	21220.4	857.433	14.373	1.041	0.812	Non-significant	17699.5	701.16	14.113	0.931	0.562	Non-significant	22451.8
2996226	expansins	N/A	EXPN	N/A	N/A	N/A	23.402	1.967	5.496	30.6	2.643	5.727	1.014	0.883	Non-significant	25.947	2.02	5.474	1.025	0.899	Non-significant	32.412	2.48	5.775	1.048	0.865	Non-significant	35.159	3.003	5.834	1.033	0.702	Non-significant	27.108	2.3	5.608	24.803	2.15	5.541	0.998	0.993	Non-significant	46.127	3.947	6.106	1.351	0.201	Non-significant	40.044
3024263	expansins	N/A	EXPN	N/A	N/A	N/A	8447.98	327.53	13.047	8268.55	328.983	13.016	0.986	0.938	Non-significant	8986.94	326.583	13.137	1.066	0.261	Non-significant	9068.33	320.727	13.15	1.072	0.42	Non-significant	8373.62	330.01	13.035	0.998	0.989	Non-significant	10314.2	403.237	13.334	9545.74	382.36	13.224	0.965	0.846	Non-significant	9743.43	381.207	13.252	0.952	0.681	Non-significant	10826.1
3024284	expansins	N/A	EXPN	N/A	N/A	N/A	234.589	10.8	7.96	105.871	4.987	7.017	0.607	0.068	Non-significant	443.364	19.01	8.84	1.522	0.088	Non-significant	376.732	15.8	8.508	1.222	0.439	Non-significant	394.325	18.41	8.61	1.145	0.289	Non-significant	439.027	20.29	8.373	188.725	8.94	7.735	0.941	0.143	Non-significant	1378.14	63.677	10.451	2.719	0.001	Overexpressed	124.654
3024301	expansins	N/A	EXPN	N/A	N/A	N/A	2944.54	132.543	11.536	2892.41	133.533	11.506	0.99	0.965	Non-significant	2736.68	115.663	11.429	0.938	0.473	Non-significant	3201.28	131.4	11.655	1.081	0.536	Non-significant	2831.61	129.603	11.475	0.971	0.831	Non-significant	3135.86	142.307	11.621	3403.05	158.29	11.741	1.061	0.652	Non-significant	3234.31	147.237	11.671	1.037	0.695	Non-significant	4117.98
3024322	expansins	N/A	EXPN	N/A	N/A	N/A	1122.5	61.06	10.113	717.918	39.983	9.534	0.86	0.234	Non-significant	1133.06	57.847	10.161	1.013	0.968	Non-significant	950.225	46.923	9.919	0.926	0.836	Non-significant	2232.81	123	11.109	1.741	0.018	Non-significant	1436.59	78.55	10.485	2137.82	119.747	11.077	1.162	0.244	Non-significant	3860.98	211.483	11.921	2.564	0	Overexpressed	2843.5
3028457	expansins	N/A	EXPN	N/A	N/A	N/A	2189.46	189.167	11.09	937.056	82.923	9.908	0.488	0.004	Non-significant	1605.65	129.84	10.602	0.836	0.354	Non-significant	2138.81	168.167	11.079	0.992	0.996	Non-significant	1293.21	113.01	10.163	0.753	0.141	Non-significant	1499.91	130.273	10.569	1804.49	160.803	10.834	1.026	0.83	Non-significant	1808.61	154.347	10.734	1.138	0.5	Non-significant	1571.28
3029372	expansins	N/A	EXPN	N/A	N/A	N/A	1228.05	94.98	9.934	160.889	12.717	7.525	0.166	0.001	Underexpressed	2431.72	175.993	11.244	1.197	0.304	Non-significant	404.863	28.4	8.746	0.747	0.172	Non-significant	825.024	64.34	9.326	0.972	0.711	Non-significant	2018.49	156.53	10.851	286.897	22.823	8.254	0.16	0	Underexpressed	3211.03	252.5	11.623	1.288	0.269	Non-significant	365.501
3029538	expansins	N/A	EXPN	N/A	N/A	N/A	201.588	14.333	7.647	79.79	5.793	6.677	0.959	0.324	Non-significant	233.531	15.823	7.684	1.03	0.867	Non-significant	67.059	4.333	6.485	0.83	0.235	Non-significant	139.637	10.033	7.104	0.976	0.761	Non-significant	367.203	26.233	8.606	266.383	19.503	8.186	0.982	0.809	Non-significant	373.175	26.54	8.602	1.01	0.972	Non-significant	115.029
3040192	expansins	N/A	EXPN	N/A	N/A	N/A	305.671	23.79	8.326	161.257	12.84	7.536	0.971	0.591	Non-significant	1975.31	141.78	10.642	4.939	0.001	Overexpressed	258.042	18.337	8.095	0.978	0.958	Non-significant	377.31	29.78	8.6	1.015	0.865	Non-significant	482.343	37.733	8.664	164.611	13.19	7.562	0.949	0.092	Non-significant	568.48	45.18	9.16	1.072	0.768	Non-significant	321.087
3042903	expansins	N/A	EXPN	N/A	N/A	N/A	2700.06	150.593	11.217	2484.34	141.217	11.277	0.993	0.963	Non-significant	3104.25	162.047	11.471	1.052	0.809	Non-significant	16897.5	855.13	14.04	5.554	0	Overexpressed	4672.8	262.733	11.918	1.094	0.37	Non-significant	3154.55	176.3	11.453	3031.91	173.553	11.556	0.998	0.993	Non-significant	7472.98	427.133	12.735	1.905	0.025	Non-significant	4486.47
3151819	expansins	N/A	EXPN	N/A	N/A	N/A	92.987	4.22	6.868	126.065	5.87	7.233	1.13	0.347	Non-significant	71.743	3.067	6.548	0.834	0.317	Non-significant	148.439	6.147	7.432	1.454	0.082	Non-significant	123.495	5.693	7.202	1.154	0.353	Non-significant	115.919	5.3	7.115	119.743	5.62	7.163	1.005	0.988	Non-significant	209.906	9.7	7.861	1.704	0.004	Non-significant	229.252
3160050	expansins	N/A	EXPN	N/A	N/A	N/A	37.93	3.337	5.913	27.705	2.513	5.639	0.91	0.43	Non-significant	30.762	2.533	5.704	0.861	0.438	Non-significant	47.044	3.79	6.133	1.129	0.686	Non-significant	22.914	2.053	5.476	0.725	0.11	Non-significant	44.088	3.92	6.069	23.572	2.14	5.458	0.962	0.455	Non-significant	39.867	3.563	5.971	0.952	0.838	Non-significant	27.964
3002296	sugar transporter	cellodextrin/lactose	N/A	N/A	N/A	N/A	668.782	12.4	9.417	2249.32	43.163	10.767	2.735	0.007	Overexpressed	8092.92	139.963	12.85	11.159	0	Overexpressed	23623.7	400.193	14.529	33.344	0	Overexpressed	1236.21	23.4	10.098	1.113	0.294	Non-significant	469.614	8.797	8.945	549.923	10.567	9.159	1.018	0.886	Non-significant	1137.78	21.683	10.117	2.209	0.001	Non-significant	921.656
3056702	sugar transporter	cellodextrin/lactose	N/A	N/A	N/A	N/A	212.239	5.247	7.876	239.375	6.073	8.035	1.035	0.837	Non-significant	211.501	4.9	7.864	1.005	0.988	Non-significant	184.111	4.147	7.7	0.925	0.834	Non-significant	272.792	6.853	8.205	1.119	0.455	Non-significant	228.987	5.703	7.979	266.188	6.79	8.183	1.025	0.86	Non-significant	259.581	6.497	8.152	1.095	0.645	Non-significant	335.884
3056734	sugar transporter	cellodextrin/lactose	N/A	N/A	N/A	N/A	87.96	2.373	6.799	154.597	4.303	7.444	1.101	0.254	Non-significant	1761.72	43.97	10.437	19.198	0	Overexpressed	2341.77	57.797	11.204	25.507	0	Overexpressed	109.574	3.01	7.061	1.044	0.732	Non-significant	84.412	2.3	6.757	95.8	2.673	6.905	1.029	0.857	Non-significant	137.716	3.77	7.339	1.548	0.002	Non-significant	107.948
3058622	sugar transporter	cellodextrin/lactose	N/A	N/A	N/A	N/A	215.971	4.617	7.911	237.318	5.213	8.02	1.041	0.824	Non-significant	574.739	11.453	9.19	2.606	0	Overexpressed	3065.35	59.733	11.591	14.095	0	Overexpressed	381.91	8.293	8.667	1.68	0.001	Non-significant	227.163	4.893	7.97	259.724	5.737	8.152	1.017	0.916	Non-significant	1624.97	35.32	10.678	6.835	0	Overexpressed	482.953
3103150	sugar transporter	cellodextrin/lactose	N/A	N/A	N/A	N/A	3256.09	82.047	11.663	5246.68	135.937	12.364	1.428	0.048	Non-significant	13438.4	315.757	13.657	4.009	0	Overexpressed	13105.1	301.71	13.675	3.888	0	Overexpressed	3605.45	92.517	11.816	1.047	0.785	Non-significant	1967.3	50.033	10.923	1209.45	31.55	10.269	0.711	0.084	Non-significant	1901.9	48.713	10.9	0.978	0.92	Non-significant	1640.53
3111780	sugar transporter	cellodextrin/lactose	N/A	N/A	N/A	N/A	174.845	3.523	7.632	101.52	2.097	6.972	0.681	0.056	Non-significant	130.736	2.467	7.274	0.822	0.299	Non-significant	151.181	2.777	7.457	0.928	0.842	Non-significant	433.702	8.893	8.796	2.326	0	Non-significant	136.777	2.78	7.326	258.117	5.37	8.139	1.521	0.096	Non-significant	247.28	5.09	8.053	1.624	0.024	Non-significant	688.201
3075051	sugar transporter	D-galacturonic, quinic acid	N/A	N/A	N/A	N/A	2208.53	44.147	11.125	1833.38	37.643	10.859	0.893	0.324	Non-significant	1961.64	36.847	10.953	0.908	0.461	Non-significant	1997.12	36.423	10.969	0.926	0.755	Non-significant	4835.88	98.287	12.246	2.148	0	Non-significant	2447.99	49.343	11.234	2537.43	52.36	11.313	1.007	0.987	Non-significant	1818.05	36.563	10.82	0.792	0.186	Non-significant	2937.68
3088408	sugar transporter	D-galacturonic, quinic acid	N/A	N/A	N/A	N/A	1665.98	32.033	10.72	1570.43	30.963	10.623	0.973	0.904	Non-significant	1590.08	28.727	10.647	0.968	0.845	Non-significant	1530.36	26.843	10.6	0.939	0.84	Non-significant	3438.25	67.187	11.755	2.02	0	Non-significant	1674.71	32.457	10.731	2102.31	41.713	11.048	1.064	0.646	Non-significant	2161.97	42.497	11.052	1.229	0.228	Non-significant	3301.03
3068058	sugar transporter	glucose, pentose	N/A	N/A	N/A	N/A	6382	140.9	12.6	3052.59	69.087	11.558	0.855	0.119	Non-significant	5229.68	107.417	12.233	0.93	0.699	Non-significant	2840.62	57.277	11.485	0.571	0.09	Non-significant	9719.24	218.54	13.229	1.089	0.454	Non-significant	6819.09	151.943	12.732	7165.81	164.01	12.794	1.005	0.987	Non-significant	7384.75	164.993	12.855	1.05	0.839	Non-significant	10037.7
2101791	sugar transporter	hexose	N/A	N/A	N/A	N/A	1300.28	37.27	10.37	1518.86	44.66	10.588	1.023	0.878	Non-significant	5009.76	132.52	11.875	3.502	0	Overexpressed	1343.48	35.143	10.415	1.012	0.993	Non-significant	1311.04	38.17	10.37	1.003	0.986	Non-significant	1657.3	47.883	10.696	1386.12	40.987	10.455	0.978	0.854	Non-significant	1379.77	40.213	10.444	0.884	0.547	Non-significant	1218.39
2966884	sugar transporter	hexose	N/A	N/A	N/A	N/A	273.749	6.317	8.218	336.065	7.963	8.465	1.041	0.755	Non-significant	224.106	4.817	7.914	0.901	0.607	Non-significant	223.734	4.71	7.953	0.918	0.805	Non-significant	1708.36	40.12	10.645	5.949	0	Overexpressed	240.199	5.587	7.989	344.953	8.213	8.529	1.083	0.353	Non-significant	1034.66	24.32	10.031	4.187	0	Overexpressed	381.873
3092199	sugar transporter	hexose	N/A	N/A	N/A	N/A	7446.86	223.483	12.841	4762.81	146.85	12.196	0.772	0.127	Non-significant	5805.37	163.57	12.48	0.847	0.371	Non-significant	3740.33	102.573	11.877	0.55	0.005	Non-significant	4183.46	127.84	12.033	0.638	0.026	Non-significant	8500.97	257.597	13.004	5126.83	159.26	12.328	0.711	0.1	Non-significant	3269.41	100.043	11.676	0.408	0	Non-significant	3363.14
3243512	sugar transporter	hexose	N/A	N/A	N/A	N/A	1270.84	31.07	10.34	793.889	19.96	9.664	0.716	0.06	Non-significant	953.92	21.993	9.904	0.812	0.234	Non-significant	1023.88	22.83	10.033	0.876	0.625	Non-significant	1405.63	34.927	10.455	1.047	0.788	Non-significant	1569.69	38.707	10.605	1279.01	32.377	10.335	0.976	0.825	Non-significant	1763.19	43.903	10.791	1.082	0.721	Non-significant	984.072
2931235	sugar transporter	inositol, fructose	N/A	N/A	N/A	N/A	73.136	1.253	6.59	53.499	0.943	6.262	0.969	0.739	Non-significant	85.284	1.37	6.739	1.063	0.77	Non-significant	48.337	0.757	6.161	0.884	0.634	Non-significant	76.661	1.34	6.566	1.008	0.953	Non-significant	76.115	1.317	6.584	70.588	1.253	6.503	0.995	0.979	Non-significant	53.273	0.933	6.238	0.837	0.408	Non-significant	60.495
2991357	sugar transporter	inositol, fructose	N/A	N/A	N/A	N/A	2692.01	61.52	11.406	2735.68	64.09	11.417	1.008	0.98	Non-significant	4019	86.287	11.907	1.406	0.04	Non-significant	2084.01	43.47	11.034	0.843	0.465	Non-significant	2134.31	49.577	11.073	0.889	0.45	Non-significant	2993.03	68.987	11.551	3113.07	73.543	11.61	1.008	0.98	Non-significant	3543.62	81.783	11.8	1.143	0.456	Non-significant	3469.56
3025836	sugar transporter	inositol, fructose	N/A	N/A	N/A	N/A	888.203	23.133	9.826	797.544	21.28	9.67	0.969	0.866	Non-significant	953.735	23.27	9.933	1.057	0.784	Non-significant	789.329	18.733	9.666	0.933	0.866	Non-significant	876.72	23.173	9.781	1.001	0.991	Non-significant	931.895	24.447	9.895	879.3	23.633	9.819	0.986	0.958	Non-significant	959.219	25.433	9.925	1.026	0.897	Non-significant	577.862
3113083	sugar transporter	inositol, fructose	N/A	N/A	N/A	N/A	2090.27	48.553	11.046	2055.26	48.94	11.015	0.996	0.991	Non-significant	1610.92	35.153	10.663	0.837	0.318	Non-significant	1906.07	40.38	10.915	0.949	0.915	Non-significant	2190.5	51.68	11.107	1.019	0.911	Non-significant	2237.45	52.37	11.14	2788.2	66.867	11.457	1.033	0.762	Non-significant	1314.84	31.157	10.319	0.647	0.027	Non-significant	4561.37
2895348	sugar transporter	pentose, glycerol, arabitol	N/A	N/A	N/A	N/A	19.332	0.617	5.333	15.388	0.507	5.174	0.97	0.799	Non-significant	13.82	0.41	5.103	0.852	0.431	Non-significant	14.969	0.437	5.147	0.916	0.785	Non-significant	23.731	0.773	5.477	1.048	0.725	Non-significant	12.328	0.397	5.007	21.236	0.703	5.424	1.027	0.626	Non-significant	17.788	0.577	5.289	1.177	0.464	Non-significant	19.449
3032681	sugar transporter	pentose, glycerol, arabitol	N/A	N/A	N/A	N/A	939.984	17.6	9.908	843.489	16.197	9.761	0.96	0.822	Non-significant	562.05	9.923	9.161	0.636	0.003	Non-significant	644.346	11.007	9.381	0.738	0.096	Non-significant	1367	25.987	10.422	1.342	0.064	Non-significant	1007.9	19.017	10.012	926.06	17.91	9.893	0.972	0.884	Non-significant	1095.12	20.74	10.127	1.079	0.616	Non-significant	1234.88
3052292	sugar transporter	pentose, glycerol, arabitol	N/A	N/A	N/A	N/A	823.916	18.503	9.725	639.552	14.72	9.364	0.946	0.651	Non-significant	918.659	19.573	9.688	1.07	0.749	Non-significant	747.895	15.33	9.586	0.959	0.935	Non-significant	896.905	20.44	9.839	1.029	0.869	Non-significant	741.302	16.76	9.582	661.232	15.34	9.416	0.993	0.959	Non-significant	1931.11	44.743	10.76	2.189	0.007	Non-significant	1141.21
3108151	sugar transporter	pentose, glycerol, arabitol	N/A	N/A	N/A	N/A	75.819	1.837	6.637	74.338	1.857	6.59	0.995	0.985	Non-significant	53.047	1.2	6.241	0.756	0.103	Non-significant	69.296	1.527	6.525	0.946	0.895	Non-significant	119.636	2.947	7.166	1.438	0.037	Non-significant	45.697	1.113	6.095	106.07	2.657	7.007	1.977	0.013	Non-significant	68.638	1.677	6.528	1.339	0.154	Non-significant	135.158
3175510	sugar transporter	pentose, glycerol, arabitol	N/A	N/A	N/A	N/A	3590.47	39.237	11.813	3764.36	42.21	11.886	1.033	0.866	Non-significant	3639.97	37.333	11.838	1.02	0.894	Non-significant	3550.93	35.417	11.804	0.994	0.996	Non-significant	3116.86	34.587	11.592	0.903	0.387	Non-significant	3702.08	40.78	11.863	3427.23	38.667	11.75	0.969	0.868	Non-significant	3357.58	37.193	11.719	0.919	0.471	Non-significant	3176.66
3061650	sugar transporter	unknown group	N/A	N/A	N/A	N/A	349.403	8.88	8.531	624.236	16.297	9.343	1.628	0.009	Non-significant	1034.04	24.71	10.026	2.851	0	Overexpressed	1121.8	26.047	10.161	3.084	0	Overexpressed	816.692	21.113	9.694	2.212	0	Non-significant	214.857	5.507	7.904	261.221	6.86	8.158	1.017	0.872	Non-significant	492.198	12.89	8.906	2.004	0.006	Non-significant	495.6
3102955	sugar transporter	unknown group	N/A	N/A	N/A	N/A	492.793	12.29	9.002	578.723	14.827	9.238	1.067	0.677	Non-significant	815.678	19.137	9.709	1.569	0.004	Non-significant	611.58	13.913	9.31	1.163	0.531	Non-significant	1710.56	43.417	10.731	3.374	0	Overexpressed	344.164	8.657	8.526	295.27	7.62	8.301	0.976	0.857	Non-significant	793.623	20.233	9.648	2.171	0	Non-significant	1030.88
3061753	sugar transporter	xylose	N/A	N/A	N/A	N/A	487.888	8.787	8.952	254.837	4.723	8.089	0.626	0.042	Non-significant	104.428	1.773	7.001	0.229	0	Underexpressed	297.073	4.91	8.289	0.719	0.206	Non-significant	456.893	8.377	8.824	0.985	0.92	Non-significant	611.877	11.13	8.974	391.301	7.313	8.691	0.971	0.591	Non-significant	68.496	1.25	6.527	0.121	0	Underexpressed	253.961
3061796	sugar transporter	xylose	N/A	N/A	N/A	N/A	275.667	5.327	8.219	485.235	9.613	8.994	1.509	0.049	Non-significant	859.335	15.387	9.636	2.958	0	Overexpressed	421.874	7.423	8.802	1.336	0.238	Non-significant	824.928	16.17	9.704	2.815	0	Overexpressed	316.623	6.157	8.413	347.1	6.907	8.524	1.021	0.905	Non-significant	333.903	6.533	8.485	1.043	0.83	Non-significant	311.693
3120494	sugar transporter	xylose	N/A	N/A	N/A	N/A	977.355	22.677	9.968	832.336	19.833	9.744	0.905	0.438	Non-significant	898.44	19.57	9.85	0.935	0.627	Non-significant	1075.22	22.78	10.102	1.082	0.742	Non-significant	1054.48	24.89	10.069	1.057	0.708	Non-significant	976.667	22.85	9.969	949.617	22.773	9.928	0.994	0.988	Non-significant	811.259	19.047	9.7	0.857	0.319	Non-significant	1160.48
2980124	sugar metabolism	N/A	N/A	N/A	N/A	D-galacturonic acid	2124.96	52.057	11.031	1706.17	43.007	10.755	0.903	0.477	Non-significant	2661.22	60.993	11.351	1.201	0.252	Non-significant	2068.82	46.283	11.027	0.987	0.988	Non-significant	8573.88	213.953	13.055	3.954	0	Overexpressed	1522.89	37.653	10.584	1381.31	35.003	10.449	0.98	0.909	Non-significant	2934.68	72.727	11.529	1.835	0	Non-significant	1948.91
2992053	sugar metabolism	N/A	N/A	N/A	N/A	D-galacturonic acid	115.503	3.767	7.075	76.213	2.56	6.64	0.909	0.357	Non-significant	114.742	3.507	7.106	0.999	0.996	Non-significant	83.183	2.48	6.727	0.854	0.559	Non-significant	3725.11	123.923	11.797	31.399	0	Overexpressed	74.07	2.44	6.576	85.763	2.887	6.766	1.009	0.948	Non-significant	282.418	9.58	7.959	3.27	0	Overexpressed	144.873
3022001	sugar metabolism	N/A	N/A	N/A	N/A	D-galacturonic acid	2038.51	89.207	11.004	1277.97	57.333	10.322	0.751	0.109	Non-significant	2633.08	108.02	11.367	1.201	0.323	Non-significant	1517.36	60.663	10.588	0.832	0.478	Non-significant	5080.16	225.92	12.289	2.337	0	Non-significant	1816.59	80.17	10.841	1139.66	51.503	10.173	0.734	0.11	Non-significant	9114.47	406.063	13.146	4.874	0	Overexpressed	4418.48
3109247	sugar metabolism	N/A	N/A	N/A	N/A	D-galacturonic acid	2926.76	127.323	11.478	3085.27	137.903	11.592	1.019	0.94	Non-significant	3165.94	129.717	11.628	1.067	0.752	Non-significant	4529.76	180.063	12.153	1.43	0.076	Non-significant	3747.47	166.087	11.849	1.144	0.378	Non-significant	2888.94	126.783	11.46	2422.73	109.133	11.251	0.969	0.778	Non-significant	2795.74	124.21	11.429	0.977	0.913	Non-significant	2271.05
3099431	sugar metabolism	N/A	N/A	N/A	N/A	D-galacturonic acid, D-gluconate	2336.11	65.713	11.189	2043.82	59.11	11.012	0.95	0.753	Non-significant	2332.16	61.26	11.159	1.002	0.985	Non-significant	2485.24	63.803	11.29	1.042	0.93	Non-significant	6991.24	200.21	12.756	2.909	0	Overexpressed	1888.71	53.59	10.895	1789.35	52.083	10.823	0.977	0.921	Non-significant	2691.47	76.657	11.408	1.401	0.001	Non-significant	2028.18
3121992	sugar metabolism	N/A	N/A	N/A	N/A	D-galacturonic acid, pentose catabolic	1300.3	47.593	10.313	813.848	30.61	9.71	0.75	0.109	Non-significant	1621.89	55.523	10.664	1.167	0.408	Non-significant	1339.3	44.83	10.398	1.017	0.987	Non-significant	12788.6	476.63	13.637	9.627	0	Overexpressed	974.089	35.983	9.962	1302.37	49.34	10.367	1.139	0.271	Non-significant	3820.49	142.42	11.898	3.848	0	Overexpressed	3951.07
2936381	sugar metabolism	N/A	N/A	N/A	N/A	D-gluconate	77.093	4.453	6.643	56.476	3.353	6.319	0.931	0.527	Non-significant	179.903	9.677	7.543	2.135	0.001	Non-significant	628.216	33.087	9.344	7.835	0	Overexpressed	121.114	7.113	7.184	1.261	0.193	Non-significant	113.44	6.61	7.094	46.2	2.757	6.116	0.461	0.005	Non-significant	72.593	4.24	6.591	0.706	0.08	Non-significant	60.44
2975528	sugar metabolism	N/A	N/A	N/A	N/A	glycerol	1224.51	36.88	10.275	990.281	30.583	9.988	0.874	0.252	Non-significant	1132.71	31.977	10.176	0.943	0.68	Non-significant	955.31	26.227	9.932	0.817	0.17	Non-significant	1014.27	31.003	10.012	0.873	0.319	Non-significant	1040.16	31.547	10.05	1060.49	32.93	10.076	1.003	0.993	Non-significant	1145.9	34.907	10.186	1.087	0.641	Non-significant	777.351
3081800	sugar metabolism	N/A	N/A	N/A	N/A	glycerol	873.53	15.473	9.811	1008.3	18.327	10.012	1.035	0.824	Non-significant	742.196	12.4	9.545	0.91	0.635	Non-significant	1109.52	17.92	10.147	1.135	0.659	Non-significant	1157.17	20.84	10.193	1.115	0.458	Non-significant	895.817	15.993	9.84	967.637	17.677	9.945	1.009	0.96	Non-significant	396.485	7.163	8.672	0.49	0.001	Non-significant	855.968
3089937	sugar metabolism	N/A	N/A	N/A	N/A	glycerol	1328.49	35.567	10.37	1002.22	27.55	9.997	0.944	0.62	Non-significant	823.66	20.79	9.711	0.717	0.122	Non-significant	1007.84	24.683	9.997	0.879	0.653	Non-significant	1950.62	53.247	10.842	1.154	0.331	Non-significant	1204.54	32.54	10.257	1350.03	37.447	10.415	1.022	0.893	Non-significant	1332.64	36.297	10.4	1.085	0.678	Non-significant	2339.71
3179252	sugar metabolism	N/A	N/A	N/A	N/A	glycerol	552.81	24.513	9.149	596.661	27.247	9.277	1.032	0.882	Non-significant	1375.2	56.98	10.411	2.415	0	Non-significant	629.844	25.517	9.351	1.095	0.765	Non-significant	396.411	17.893	8.713	0.791	0.14	Non-significant	529.93	23.737	9.107	354.476	16.263	8.562	0.748	0.078	Non-significant	574.081	25.66	9.218	1.067	0.697	Non-significant	248.606
2966796	sugar metabolism	N/A	N/A	N/A	N/A	glycolysis	4151.03	112.473	12.022	4321.48	120.473	12.079	1.014	0.954	Non-significant	5723.3	144.787	12.418	1.301	0.117	Non-significant	4840.61	119.717	12.247	1.106	0.744	Non-significant	3130.94	86.263	11.608	0.857	0.32	Non-significant	3823.64	104.537	11.905	2816.96	78.95	11.463	0.964	0.661	Non-significant	2910.31	77.913	11.378	0.835	0.373	Non-significant	2174.4
2968316	sugar metabolism	N/A	N/A	N/A	N/A	glycolysis	27084.8	788.267	14.704	21891.1	655.92	14.41	0.901	0.44	Non-significant	33784.5	919.813	15.007	1.206	0.215	Non-significant	29193.6	775.297	14.828	1.056	0.892	Non-significant	20034.3	593.517	14.288	0.813	0.165	Non-significant	21715	637.927	14.403	16974.5	511.327	14.042	0.964	0.707	Non-significant	22603.2	653.333	14.371	1.031	0.895	Non-significant	12606.7
2973690	sugar metabolism	N/A	N/A	N/A	N/A	glycolysis	348.111	16.023	8.541	316.779	14.997	8.409	0.966	0.852	Non-significant	399.227	17.173	8.713	1.118	0.492	Non-significant	466.289	19.623	8.935	1.259	0.237	Non-significant	340.633	15.947	8.513	0.993	0.968	Non-significant	382.04	17.74	8.668	316.177	15.073	8.402	0.935	0.583	Non-significant	531.634	24.613	9.106	1.345	0.028	Non-significant	396.481
3006530	sugar metabolism	N/A	N/A	N/A	N/A	glycolysis	5316.11	124.377	12.343	5419.36	130.557	12.408	1.002	0.966	Non-significant	8420.2	184.727	13.035	1.542	0	Non-significant	5848.64	125.097	12.52	1.086	0.795	Non-significant	4822.92	114.967	12.242	0.946	0.727	Non-significant	5057.73	119.527	12.301	3336.89	80.883	11.709	0.725	0.035	Non-significant	5684.03	133.16	12.441	1.107	0.497	Non-significant	3133.9
3012089	sugar metabolism	N/A	N/A	N/A	N/A	glycolysis	4586.96	211.607	12.138	3249.97	154.26	11.676	0.787	0.1	Non-significant	6383.83	275.52	12.598	1.337	0.049	Non-significant	4934.15	207.833	12.274	1.053	0.898	Non-significant	3869.67	181.723	11.924	0.912	0.54	Non-significant	4348.58	202.487	12.084	2649.93	126.56	11.372	0.681	0.043	Non-significant	4747.32	218.387	12.161	1.075	0.698	Non-significant	2632.99
3019022	sugar metabolism	N/A	N/A	N/A	N/A	glycolysis	2559.38	92.643	11.3	2149.52	80.133	11.08	0.942	0.684	Non-significant	3045.83	103.33	11.554	1.143	0.442	Non-significant	2009.07	66.537	10.985	0.848	0.502	Non-significant	3493.49	128.943	11.739	1.216	0.226	Non-significant	2412.92	88.197	11.236	2100.28	78.783	11.045	0.927	0.571	Non-significant	3802.85	139.39	11.902	1.547	0	Non-significant	3644.92
3026368	sugar metabolism	N/A	N/A	N/A	N/A	glycolysis	10052.4	339.153	13.266	8972.4	311.633	13.129	0.97	0.866	Non-significant	10962.5	345.793	13.375	1.065	0.757	Non-significant	13535.6	416.88	13.719	1.216	0.426	Non-significant	8083.44	277.777	12.97	0.917	0.554	Non-significant	8423.97	286.897	13.039	6334.18	221.38	12.625	0.927	0.457	Non-significant	9027.07	303.137	13.069	1.059	0.769	Non-significant	4859.35
3035074	sugar metabolism	N/A	N/A	N/A	N/A	glycolysis	44023.8	1465.35	15.411	36729.2	1257.49	15.16	0.929	0.614	Non-significant	57081.6	1775.02	15.766	1.24	0.174	Non-significant	52561.7	1596.38	15.679	1.134	0.628	Non-significant	35171.6	1191.27	15.099	0.884	0.411	Non-significant	39480.7	1325.83	15.267	30818.9	1061.75	14.906	0.939	0.558	Non-significant	41720.2	1381.22	15.273	1.048	0.813	Non-significant	29220.3
3043896	sugar metabolism	N/A	N/A	N/A	N/A	glycolysis	2927.98	60.617	11.499	2960.77	63.123	11.538	1.006	0.986	Non-significant	3727.77	72.067	11.828	1.198	0.314	Non-significant	3973.85	75.177	11.96	1.232	0.378	Non-significant	2305.32	48.613	11.185	0.901	0.482	Non-significant	2685.35	56.143	11.394	2270.95	48.717	11.161	0.968	0.804	Non-significant	2624.1	54.357	11.33	0.986	0.947	Non-significant	2162.38
3059301	sugar metabolism	N/A	N/A	N/A	N/A	glycolysis	2408.61	40.273	11.246	2336.08	40.15	11.204	0.991	0.966	Non-significant	2849.96	44.637	11.479	1.156	0.309	Non-significant	2067.6	31.553	11.03	0.898	0.636	Non-significant	1976.44	33.61	10.963	0.885	0.381	Non-significant	2252.23	37.99	11.138	2041.84	35.273	11.009	0.99	0.95	Non-significant	1010.16	16.89	9.958	0.5	0.002	Non-significant	1770.2
3099057	sugar metabolism	N/A	N/A	N/A	N/A	glycolysis	10159.3	325.533	13.274	6848.03	225.83	12.743	0.729	0.024	Non-significant	12308	369.697	13.58	1.174	0.256	Non-significant	9151.25	267.743	13.161	0.923	0.816	Non-significant	9512.95	310.467	13.208	0.968	0.851	Non-significant	8653	279.917	13.083	5872.69	194.897	12.521	0.925	0.356	Non-significant	10579.1	338.577	13.324	1.161	0.437	Non-significant	6269.73
3175438	sugar metabolism	N/A	N/A	N/A	N/A	glycolysis	13043.5	137.01	13.671	11333.3	122.327	13.47	0.939	0.686	Non-significant	18830.1	184.643	14.171	1.392	0.016	Non-significant	17245.2	165.437	14.073	1.255	0.204	Non-significant	11572	123.573	13.493	0.938	0.685	Non-significant	13355.6	141.5	13.703	10681.2	116.017	13.386	0.932	0.622	Non-significant	11995	125.59	13.491	0.915	0.646	Non-significant	11777.9
3163688	sugar metabolism	N/A	N/A	N/A	N/A	glycolysis, Leloir	408.629	8.533	8.757	323.941	6.95	8.445	0.871	0.273	Non-significant	331.019	6.493	8.464	0.841	0.203	Non-significant	423.939	8.09	8.809	1.035	0.956	Non-significant	697.83	14.827	9.492	1.644	0	Non-significant	388.336	8.18	8.688	416.771	9.007	8.785	1.026	0.898	Non-significant	760.039	16.07	9.617	1.925	0	Non-significant	720.238
3117286	sugar metabolism	N/A	N/A	N/A	N/A	glycolysis, mannose, oxidoreductive	3630.76	79.837	11.833	3462.51	78.287	11.764	0.976	0.92	Non-significant	3939.87	81.193	11.945	1.082	0.553	Non-significant	3822.69	76.743	11.91	1.045	0.898	Non-significant	3866.58	86.507	11.924	1.05	0.756	Non-significant	3444.53	76.407	11.76	2940.81	66.867	11.534	0.898	0.321	Non-significant	4044.78	89.48	11.98	1.167	0.073	Non-significant	2830.48
2972008	sugar metabolism	N/A	N/A	N/A	N/A	glyoxylate cycle	779.437	18.52	9.647	675.96	16.497	9.453	0.938	0.684	Non-significant	753.916	16.857	9.594	0.979	0.917	Non-significant	799.385	17.35	9.687	1.019	0.981	Non-significant	876.815	21.193	9.815	1.073	0.65	Non-significant	762.661	18.277	9.62	851.206	20.9	9.774	1.019	0.898	Non-significant	823.908	20.037	9.671	1.063	0.762	Non-significant	1356.6
3000358	sugar metabolism	N/A	N/A	N/A	N/A	glyoxylate cycle	846.547	24.853	9.768	293.578	8.847	8.314	0.393	0.001	Underexpressed	366.425	10.177	8.533	0.501	0.005	Non-significant	562.758	15.09	9.072	0.816	0.449	Non-significant	1112.37	33.23	10.094	1.077	0.575	Non-significant	840.193	24.853	9.755	639.725	19.413	9.375	0.914	0.422	Non-significant	1069.26	31.743	10.096	1.226	0.193	Non-significant	1978.05
3077377	sugar metabolism	N/A	N/A	N/A	N/A	glyoxylate cycle	5937.45	171.033	12.475	3189.61	94.36	11.634	0.866	0.167	Non-significant	7866.26	211.887	12.92	1.152	0.487	Non-significant	4588.5	120.997	12.029	0.909	0.773	Non-significant	3271.37	96.097	11.595	0.805	0.186	Non-significant	6085.38	176.91	12.452	5028.98	150.047	12.299	0.982	0.872	Non-significant	2762.64	81.333	11.407	0.517	0.007	Non-significant	8643.08
2974412	sugar metabolism	N/A	N/A	N/A	N/A	glyoxylate cycle, tricarboxylic acid cycle	2954.42	73.7	11.492	3197.62	81.71	11.649	1.019	0.928	Non-significant	3435.75	80.203	11.751	1.098	0.628	Non-significant	2457.86	55.85	11.276	0.912	0.794	Non-significant	2440.39	61.707	11.19	0.939	0.685	Non-significant	3298.96	82.873	11.691	3386.39	87.02	11.719	1.008	0.988	Non-significant	2345.63	59.147	11.207	0.754	0.084	Non-significant	2217.13
2981335	sugar metabolism	N/A	N/A	N/A	N/A	glyoxylate cycle, tricarboxylic acid cycle	1470.03	27.01	10.544	1350.65	25.483	10.423	0.975	0.915	Non-significant	1568.36	26.87	10.595	1.051	0.814	Non-significant	1284	21.52	10.351	0.928	0.838	Non-significant	1345.98	25.147	10.418	0.971	0.856	Non-significant	1444.03	26.767	10.51	1548.06	29.39	10.617	1.013	0.956	Non-significant	879.917	16.287	9.815	0.661	0.022	Non-significant	1401.47
3017111	sugar metabolism	N/A	N/A	N/A	N/A	glyoxylate cycle, tricarboxylic acid cycle	3657.69	130.763	11.809	4360.71	159.707	12.094	1.044	0.758	Non-significant	4514.92	150.903	12.145	1.148	0.48	Non-significant	3220.2	104.88	11.664	0.944	0.887	Non-significant	3045.48	110.353	11.506	0.944	0.701	Non-significant	3946.7	142.06	11.951	4349.25	160.17	12.082	1.02	0.911	Non-significant	2905.61	104.61	11.511	0.778	0.138	Non-significant	2603.92
3020476	sugar metabolism	N/A	N/A	N/A	N/A	glyoxylate cycle, tricarboxylic acid cycle	1920.65	44.343	10.911	1610.86	38.207	10.674	0.898	0.374	Non-significant	2586.67	56.167	11.337	1.326	0.013	Non-significant	1562.75	32.98	10.631	0.846	0.285	Non-significant	1623.82	38.163	10.685	0.898	0.371	Non-significant	1879.64	43.79	10.874	1418.67	33.88	10.495	0.868	0.254	Non-significant	2487.79	58.467	11.288	1.278	0.061	Non-significant	1922.46
3026316	sugar metabolism	N/A	N/A	N/A	N/A	glyoxylate cycle, tricarboxylic acid cycle	10025.1	350.057	13.252	8133.24	292.203	12.99	0.934	0.623	Non-significant	13648.8	445.617	13.69	1.272	0.173	Non-significant	10967.3	349.53	13.421	1.052	0.903	Non-significant	7627.57	271.23	12.885	0.877	0.384	Non-significant	8206.02	289.15	12.991	5228.44	188.987	12.345	0.781	0.164	Non-significant	8825.73	306.663	13.035	1.059	0.785	Non-significant	3662.76
3028213	sugar metabolism	N/A	N/A	N/A	N/A	glyoxylate cycle, tricarboxylic acid cycle	854.704	39.133	9.749	943.536	44.247	9.918	1.032	0.876	Non-significant	960.121	41.15	9.944	1.087	0.665	Non-significant	971.356	40.477	9.959	1.078	0.842	Non-significant	755.649	35.077	9.589	0.956	0.783	Non-significant	914.608	42.147	9.868	978.832	46.197	9.968	1.021	0.92	Non-significant	542.534	25.117	9.148	0.616	0	Non-significant	540.239
3034379	sugar metabolism	N/A	N/A	N/A	N/A	glyoxylate cycle, tricarboxylic acid cycle	3555.17	104.08	11.784	3633.41	109.077	11.834	1.008	0.979	Non-significant	4412.85	121.14	12.114	1.159	0.421	Non-significant	2790.53	74.507	11.458	0.872	0.622	Non-significant	2686.45	79.82	11.37	0.893	0.44	Non-significant	3578.98	105.573	11.814	3765.16	113.72	11.883	1.016	0.949	Non-significant	2691.59	79.807	11.405	0.774	0.062	Non-significant	3397.85
3035034	sugar metabolism	N/A	N/A	N/A	N/A	glyoxylate cycle, tricarboxylic acid cycle	9611.65	198.183	13.226	9473.85	200.607	13.209	0.995	0.988	Non-significant	13562.5	261.393	13.716	1.383	0.005	Non-significant	9379.37	176.597	13.191	0.985	0.985	Non-significant	7122.73	149.247	12.788	0.79	0.052	Non-significant	10411.5	216.52	13.342	8929.92	190.263	13.127	0.978	0.863	Non-significant	8560.46	176.737	13.039	0.869	0.463	Non-significant	8601.24
3042519	sugar metabolism	N/A	N/A	N/A	N/A	glyoxylate cycle, tricarboxylic acid cycle	8632.08	337.67	13.059	8290.45	332.037	13.015	0.988	0.962	Non-significant	10842	397.247	13.401	1.203	0.262	Non-significant	7538.7	268.573	12.882	0.918	0.791	Non-significant	7084.77	280.987	12.754	0.906	0.511	Non-significant	9424.08	371.07	13.205	7707.7	310.697	12.909	0.938	0.595	Non-significant	7569.62	298.773	12.889	0.829	0.204	Non-significant	6203.77
3049804	sugar metabolism	N/A	N/A	N/A	N/A	glyoxylate cycle, tricarboxylic acid cycle	3309.28	120.237	11.654	3657.72	136.11	11.838	1.022	0.907	Non-significant	3882.93	132.067	11.928	1.102	0.627	Non-significant	2691.62	89.083	11.406	0.909	0.771	Non-significant	2680.57	98.713	11.3	0.94	0.666	Non-significant	3611.22	132.123	11.826	3934.77	147.33	11.939	1.017	0.925	Non-significant	3041.74	111.35	11.576	0.878	0.461	Non-significant	2534.71
3092685	sugar metabolism	N/A	N/A	N/A	N/A	glyoxylate cycle, tricarboxylic acid cycle	15742.1	171.993	13.92	11146	125.25	13.444	0.862	0.272	Non-significant	14376.4	147.347	13.806	0.94	0.784	Non-significant	16222.3	162.25	13.967	1.019	0.986	Non-significant	12365.5	137.683	13.592	0.899	0.488	Non-significant	14700.6	162.2	13.801	14089.5	159.703	13.769	0.994	0.984	Non-significant	10843.8	118.607	13.369	0.794	0.212	Non-significant	26881.9
3116667	sugar metabolism	N/A	N/A	N/A	N/A	glyoxylate cycle, tricarboxylic acid cycle	3787.71	74.477	11.84	2046.71	41.477	11.007	0.897	0.21	Non-significant	7905.61	145.193	12.885	1.704	0.042	Non-significant	3540.99	63.78	11.744	0.982	0.981	Non-significant	3319.67	66.607	11.689	0.977	0.866	Non-significant	4961	98.593	12.197	3607.1	73.603	11.818	0.975	0.739	Non-significant	1902.94	37.63	10.888	0.443	0.003	Non-significant	9599.26
3119969	sugar metabolism	N/A	N/A	N/A	N/A	glyoxylate cycle, tricarboxylic acid cycle	30239	909.433	14.865	25847.8	798.643	14.651	0.964	0.808	Non-significant	50275.5	1415.18	15.602	1.505	0.041	Non-significant	25998.9	715.633	14.619	0.928	0.843	Non-significant	25430.8	778.433	14.614	0.945	0.711	Non-significant	32674.7	992.2	14.95	30037.5	936.2	14.873	0.993	0.968	Non-significant	28174.7	835.533	14.601	0.922	0.717	Non-significant	43623.3
3180277	sugar metabolism	N/A	N/A	N/A	N/A	glyoxylate cycle, tricarboxylic acid cycle	3236.55	95.733	11.618	3559.18	107.91	11.805	1.023	0.906	Non-significant	4646.95	128.77	12.187	1.295	0.186	Non-significant	2825.78	76.197	11.476	0.938	0.876	Non-significant	2175.13	65.26	11.054	0.833	0.26	Non-significant	3575.39	106.53	11.811	3490.65	106.31	11.748	0.991	0.994	Non-significant	2307.7	68.967	11.186	0.712	0.08	Non-significant	2020.05
3013067	sugar metabolism	N/A	N/A	N/A	N/A	Leloir	12889.2	335.443	13.64	10478.6	280.65	13.343	0.933	0.622	Non-significant	13461.9	327.677	13.683	1.033	0.869	Non-significant	13842.4	328.67	13.752	1.045	0.932	Non-significant	11231.3	297.54	13.434	0.946	0.733	Non-significant	10575.5	277.733	13.371	8285.02	223.133	13.016	0.975	0.793	Non-significant	13246.8	340.927	13.562	1.16	0.482	Non-significant	8805.53
3026341	sugar metabolism	N/A	N/A	N/A	N/A	Leloir	1094.36	39.3	10.058	943.777	34.803	9.918	0.981	0.893	Non-significant	872.148	29.493	9.778	0.898	0.607	Non-significant	1472.68	48.23	10.534	1.118	0.696	Non-significant	1141	41.767	10.073	1.01	0.95	Non-significant	921.095	33.357	9.8	601.469	22.33	9.287	0.959	0.515	Non-significant	1012.16	37.327	9.952	1.06	0.807	Non-significant	516.94
3042436	sugar metabolism	N/A	N/A	N/A	N/A	Leloir	58.448	1.817	6.352	85.211	2.72	6.769	1.313	0.073	Non-significant	117.457	3.403	7.12	1.939	0	Non-significant	839.693	23.85	9.756	14.245	0	Overexpressed	69.649	2.203	6.544	1.101	0.53	Non-significant	58.977	1.85	6.355	88.004	2.833	6.805	1.103	0.301	Non-significant	60.118	1.907	6.377	1.034	0.883	Non-significant	72.173
3055390	sugar metabolism	N/A	N/A	N/A	N/A	Leloir	322.382	10.667	8.423	221.989	7.537	7.946	0.757	0.053	Non-significant	283.859	8.797	8.268	0.912	0.555	Non-significant	285.693	8.62	8.275	0.922	0.784	Non-significant	332.542	11.167	8.47	1.021	0.908	Non-significant	331.143	11.033	8.474	262.911	8.97	8.154	0.929	0.517	Non-significant	346.493	11.617	8.535	1.04	0.829	Non-significant	419.43
3057676	sugar metabolism	N/A	N/A	N/A	N/A	Leloir	1968.87	45.647	10.843	1105.18	26.383	10.139	0.921	0.264	Non-significant	1714.97	37.237	10.725	0.949	0.796	Non-significant	2762.81	58.48	11.435	1.156	0.668	Non-significant	2714.94	64.277	11.268	1.067	0.582	Non-significant	1622.04	37.98	10.622	1118.29	26.857	10.15	0.973	0.691	Non-significant	1016.27	24.197	9.888	0.758	0.211	Non-significant	1004.71
3061586	sugar metabolism	N/A	N/A	N/A	N/A	Leloir	84.047	3.313	6.749	102.258	4.143	6.946	1.041	0.741	Non-significant	73.864	2.733	6.603	0.935	0.749	Non-significant	129.524	4.663	7.258	1.314	0.289	Non-significant	108.224	4.33	7.05	1.086	0.551	Non-significant	84.128	3.34	6.72	128.122	5.22	7.245	1.027	0.658	Non-significant	438.556	17.61	8.835	4.719	0	Overexpressed	328.338
3110628	sugar metabolism	N/A	N/A	N/A	N/A	Leloir	673.247	23.043	9.338	401.208	14.01	8.713	0.952	0.495	Non-significant	250.884	8	8.085	0.491	0.026	Non-significant	421.937	13.103	8.781	0.885	0.598	Non-significant	752.765	26.013	9.171	1.017	0.9	Non-significant	924.329	31.76	9.884	929.353	32.68	9.889	1.002	0.997	Non-significant	1229.8	42.087	10.278	1.187	0.446	Non-significant	2584.26
3156836	sugar metabolism	N/A	N/A	N/A	N/A	Leloir	3326.73	41.17	11.64	2118.01	26.917	11.064	0.872	0.235	Non-significant	2156.51	25.09	11.087	0.745	0.149	Non-significant	3577.48	40.34	11.801	1.036	0.956	Non-significant	2341.09	29.51	11.155	0.887	0.383	Non-significant	2676.69	33.407	11.366	1840.06	23.543	10.862	0.966	0.627	Non-significant	1346.06	17.113	10.318	0.585	0.026	Non-significant	942.863
2977979	sugar metabolism	N/A	N/A	N/A	N/A	L-rhamnose	317.545	15.84	8.372	307.007	15.717	8.373	0.995	0.982	Non-significant	271.672	12.723	8.21	0.933	0.718	Non-significant	429.37	19.56	8.826	1.142	0.641	Non-significant	1377.87	69.95	10.421	4.022	0	Overexpressed	186.1	9.353	7.638	309.374	15.937	8.382	1.04	0.445	Non-significant	590.329	30.377	9.131	2.806	0	Overexpressed	379.906
3006785	sugar metabolism	N/A	N/A	N/A	N/A	L-rhamnose	179.87	7.197	7.658	98.342	4.047	6.928	0.592	0.002	Non-significant	132.34	4.98	7.282	0.784	0.132	Non-significant	128.32	4.69	7.252	0.776	0.214	Non-significant	535.463	21.803	9.118	2.887	0	Overexpressed	153.41	6.19	7.424	148.168	6.127	7.424	0.994	0.985	Non-significant	190.418	7.773	7.713	1.16	0.427	Non-significant	288.186
3012128	sugar metabolism	N/A	N/A	N/A	N/A	mannose	1322.8	46.44	10.373	1464.57	52.95	10.516	1.018	0.915	Non-significant	3521.5	114.987	11.549	2.421	0	Non-significant	3189.24	102.21	11.648	2.146	0.004	Non-significant	977.982	34.937	9.969	0.913	0.52	Non-significant	1229.38	43.557	10.288	906.268	32.923	9.856	0.93	0.464	Non-significant	947.644	33.303	9.893	0.817	0.245	Non-significant	715.188
3025955	sugar metabolism	N/A	N/A	N/A	N/A	mannose	615.423	12.703	9.314	541.284	11.487	9.146	0.936	0.666	Non-significant	800.421	15.453	9.676	1.269	0.057	Non-significant	649.517	12.253	9.397	1.04	0.912	Non-significant	591.638	12.433	9.264	0.979	0.912	Non-significant	577.672	12.037	9.236	493.62	10.543	9.013	0.931	0.592	Non-significant	723.807	15.107	9.548	1.229	0.055	Non-significant	666.469
3092140	sugar metabolism	N/A	N/A	N/A	N/A	mannose	2045.22	93.237	11.011	1979.89	92.767	10.967	0.991	0.968	Non-significant	3312.09	141.147	11.688	1.548	0.003	Non-significant	1675.09	69.65	10.729	0.868	0.551	Non-significant	1571.56	72.763	10.604	0.854	0.281	Non-significant	1937.74	89.047	10.925	1307.88	61.573	10.371	0.748	0.074	Non-significant	1916.89	87.363	10.889	1.001	0.97	Non-significant	883.033
2497148	sugar metabolism	N/A	N/A	N/A	N/A	non-phosphorylated DeLey-Doudoroff	1293.38	44.86	10.317	1215.14	43.34	10.274	0.983	0.942	Non-significant	1488.87	48.447	10.562	1.109	0.571	Non-significant	1451.09	45.93	10.522	1.071	0.856	Non-significant	1233.47	43.597	10.271	0.984	0.928	Non-significant	1198.47	41.963	10.246	990.582	35.597	9.979	0.954	0.698	Non-significant	1403.54	49.587	10.455	1.139	0.439	Non-significant	913.141
2946017	sugar metabolism	N/A	N/A	N/A	N/A	non-phosphorylated DeLey-Doudoroff	129.495	4.157	7.265	140.084	4.617	7.362	1.054	0.741	Non-significant	105.028	3.163	7.013	0.834	0.1	Non-significant	126.067	3.69	7.232	0.984	0.98	Non-significant	159.98	5.22	7.524	1.198	0.11	Non-significant	125.917	4.073	7.207	170.765	5.66	7.609	1.092	0.387	Non-significant	180.145	5.887	7.667	1.364	0.058	Non-significant	195.942
3002905	sugar metabolism	N/A	N/A	N/A	N/A	non-phosphorylated DeLey-Doudoroff	1081.47	34.99	10.096	795.936	26.47	9.639	0.956	0.66	Non-significant	409.105	12.357	8.748	0.437	0.002	Non-significant	1449.99	42.817	10.511	1.124	0.694	Non-significant	3245.18	106.703	11.638	2.661	0.001	Overexpressed	743.47	24.237	9.516	2074.23	69.353	11.028	2.549	0	Overexpressed	6400.1	208.707	12.648	8.321	0	Overexpressed	4306.25
3061579	sugar metabolism	N/A	N/A	N/A	N/A	non-phosphorylated DeLey-Doudoroff	357.834	11.26	8.563	196.464	6.36	7.766	0.902	0.229	Non-significant	134.901	4.017	7.262	0.448	0.005	Non-significant	402.889	11.597	8.734	1.039	0.935	Non-significant	379.046	12.127	8.597	1.012	0.934	Non-significant	478.366	15.197	8.896	411.327	13.443	8.687	0.987	0.917	Non-significant	1047.66	33.483	10.046	1.915	0.009	Non-significant	592.33
3091886	sugar metabolism	N/A	N/A	N/A	N/A	non-phosphorylated DeLey-Doudoroff	3926.69	92.377	11.932	2218.95	53.64	11.131	0.622	0.007	Non-significant	3052.01	67.09	11.554	0.832	0.28	Non-significant	2361.68	50.763	11.215	0.654	0.027	Non-significant	4552.37	109.063	12.137	1.073	0.653	Non-significant	3394.51	80.577	11.734	3038.86	73.94	11.573	0.961	0.828	Non-significant	3434.97	80.943	11.728	1.012	0.945	Non-significant	3937.43
3106724	sugar metabolism	N/A	N/A	N/A	N/A	non-phosphorylated DeLey-Doudoroff	2191.26	67.99	11.065	1546.65	49.28	10.611	0.908	0.4	Non-significant	2036.99	59.507	10.995	0.963	0.863	Non-significant	2871.61	81.46	11.485	1.158	0.599	Non-significant	2864.58	90.58	11.445	1.103	0.495	Non-significant	2194.68	68.723	11.106	1967.17	63.213	10.956	0.987	0.925	Non-significant	3030.46	96.613	11.504	1.277	0.212	Non-significant	3338.37
2141714	sugar metabolism	N/A	N/A	N/A	N/A	oxidoreductive	139.13	6.273	7.354	139.334	6.457	7.352	1.004	0.989	Non-significant	129.418	5.47	7.261	0.942	0.66	Non-significant	139.097	5.717	7.35	1.002	0.997	Non-significant	151.945	6.963	7.464	1.066	0.657	Non-significant	131.442	5.973	7.274	136.446	6.36	7.324	1.008	0.985	Non-significant	113.812	5.183	7.1	0.878	0.375	Non-significant	152.906
3008915	sugar metabolism	N/A	N/A	N/A	N/A	oxidoreductive	12163	409.52	13.564	11568.5	400.547	13.486	0.988	0.961	Non-significant	6445.02	204.39	12.576	0.581	0.004	Non-significant	14991.5	461.34	13.873	1.133	0.672	Non-significant	8144.61	278.887	12.978	0.795	0.187	Non-significant	7295.83	247.887	12.82	8335.7	290.517	13.022	1.013	0.921	Non-significant	4652.63	157.987	12.187	0.731	0.143	Non-significant	6665.74
3009207	sugar metabolism	N/A	N/A	N/A	N/A	oxidoreductive	391.245	10.847	8.678	284.539	8.107	8.267	0.908	0.424	Non-significant	722.033	18.717	9.519	1.691	0.009	Non-significant	333.667	8.45	8.486	0.922	0.821	Non-significant	597.95	16.863	9.266	1.284	0.17	Non-significant	383.585	10.737	8.651	282.467	8.12	8.254	0.919	0.406	Non-significant	598.178	16.55	9.231	1.461	0.021	Non-significant	313.338
3097938	sugar metabolism	N/A	N/A	N/A	N/A	oxidoreductive	54.905	3.263	6.29	49.716	3.03	6.189	0.972	0.887	Non-significant	54.139	3.01	6.276	0.996	0.985	Non-significant	60.629	3.28	6.395	1.061	0.889	Non-significant	84.436	5.093	6.746	1.376	0.073	Non-significant	66.382	3.973	6.474	76.157	4.673	6.644	1.023	0.87	Non-significant	117.909	7.07	7.151	1.661	0.005	Non-significant	102.665
3104373	sugar metabolism	N/A	N/A	N/A	N/A	oxidoreductive	1275.72	36.853	10.34	1295.95	38.467	10.365	1.003	0.98	Non-significant	1367.3	36.9	10.429	1.056	0.783	Non-significant	1020.95	26.937	10.028	0.867	0.583	Non-significant	3317.28	97.593	11.612	2.49	0	Non-significant	1021.58	29.75	10.015	1180.34	35.267	10.233	1.054	0.704	Non-significant	3015.98	87.573	11.559	2.909	0	Overexpressed	1085.33
3173921	sugar metabolism	N/A	N/A	N/A	N/A	oxidoreductive	194.139	5.737	7.772	213.162	6.467	7.892	1.05	0.791	Non-significant	161.884	4.49	7.539	0.863	0.302	Non-significant	204.087	5.51	7.831	1.041	0.929	Non-significant	225.964	6.797	7.944	1.105	0.492	Non-significant	150.185	4.473	7.443	232.964	7.117	8.01	1.42	0.035	Non-significant	202.419	6.05	7.828	1.304	0.056	Non-significant	260.789
2891322	sugar metabolism	N/A	N/A	N/A	N/A	oxidoreductive, pentose catabolic	0.179	0.01	3.77	0	0	3.672	0.999	NC	Lowly expressed	0.255	0.013	3.789	1.003	NC	Lowly expressed	0.427	0.02	3.823	1.003	0.991	Non-significant	0	0	3.672	0.998	NC	Lowly expressed	0	0	3.672	0	0	3.672	1	NC	Lowly expressed	0	0	3.672	0.999	NC	Lowly expressed	0
2899335	sugar metabolism	N/A	N/A	N/A	N/A	oxidoreductive, pentose catabolic	792.688	29.603	9.67	958.683	36.817	9.934	1.067	0.651	Non-significant	612.354	21.467	9.315	0.832	0.301	Non-significant	886.301	30.243	9.831	1.07	0.865	Non-significant	1115.61	42.45	10.102	1.231	0.214	Non-significant	730.577	27.537	9.558	913.502	35.34	9.858	1.09	0.462	Non-significant	1216.04	45.89	10.275	1.613	0	Non-significant	1071.65
2965302	sugar metabolism	N/A	N/A	N/A	N/A	oxidoreductive, pentose catabolic	3220.72	142.38	11.609	1813.94	82.357	10.839	0.958	0.491	Non-significant	5937.48	244.197	12.403	1.234	0.259	Non-significant	2549.16	103.06	11.323	0.954	0.891	Non-significant	3006.2	135.573	11.441	0.993	0.956	Non-significant	2247.42	100.253	11.099	2498.42	114.303	11.301	1.007	0.963	Non-significant	3003.36	135.947	11.519	1.162	0.49	Non-significant	3740.31
3049471	sugar metabolism	N/A	N/A	N/A	N/A	oxidoreductive, pentose catabolic	2933.97	106.793	11.48	2991.17	111.96	11.556	1.006	0.981	Non-significant	2514.74	85.693	11.289	0.91	0.633	Non-significant	3556.93	118.27	11.806	1.112	0.739	Non-significant	6549.05	242.967	12.621	2.046	0.001	Non-significant	2194.33	80.613	11.099	2437.11	91.703	11.26	1.02	0.903	Non-significant	3392.67	125.487	11.728	1.448	0.03	Non-significant	3317.57
3049519	sugar metabolism	N/A	N/A	N/A	N/A	oxidoreductive, pentose catabolic	3426.65	89.947	11.751	2799.35	75.387	11.461	0.934	0.624	Non-significant	2939.57	72.34	11.532	0.899	0.572	Non-significant	3849.25	92.29	11.915	1.075	0.845	Non-significant	4448.01	118.71	12.12	1.15	0.364	Non-significant	3211.28	84.967	11.655	3844.21	104.243	11.918	1.045	0.718	Non-significant	3751.29	100.137	11.863	1.139	0.444	Non-significant	5754.33
2291449	sugar metabolism	N/A	N/A	N/A	N/A	pentose catabolic	135.866	4.233	7.301	102.561	3.28	6.985	0.851	0.241	Non-significant	99.32	2.897	6.948	0.772	0.083	Non-significant	123.033	3.487	7.194	0.93	0.839	Non-significant	157.448	4.98	7.505	1.091	0.573	Non-significant	132.092	4.143	7.274	125.365	4.037	7.221	0.983	0.934	Non-significant	153.168	4.807	7.467	1.116	0.486	Non-significant	125.904
2976383	sugar metabolism	N/A	N/A	N/A	N/A	pentose catabolic	4216.12	135.003	11.975	6166.54	203.57	12.587	1.141	0.282	Non-significant	11165.4	334.143	13.368	2.48	0	Non-significant	10035.7	293.777	13.294	2.192	0	Non-significant	5766.2	188.253	12.495	1.145	0.379	Non-significant	2763.58	89.44	11.433	2055.76	68.28	11.006	0.949	0.544	Non-significant	4340.46	139.087	12.042	1.455	0.039	Non-significant	1666.09
3063785	sugar metabolism	N/A	N/A	N/A	N/A	pentose catabolic	399.269	16.277	8.701	421.258	17.61	8.792	1.009	0.963	Non-significant	327.579	12.573	8.444	0.911	0.648	Non-significant	256.291	9.537	8.126	0.818	0.42	Non-significant	238.658	9.857	7.782	0.843	0.245	Non-significant	396.024	16.263	8.693	451.107	18.987	8.894	1.027	0.863	Non-significant	446.289	18.273	8.87	1.095	0.617	Non-significant	437.402
3095663	sugar metabolism	N/A	N/A	N/A	N/A	pentose catabolic	1255.17	34.243	10.322	1260.18	35.317	10.327	1.002	0.996	Non-significant	1253.58	32.23	10.291	1.004	0.991	Non-significant	1886.97	46.907	10.889	1.24	0.412	Non-significant	2006.69	55.717	10.946	1.213	0.234	Non-significant	1113.05	30.61	10.073	1236.01	34.783	10.28	1.011	0.945	Non-significant	510.35	14.123	9.054	0.513	0.004	Non-significant	1504.66
3118447	sugar metabolism	N/A	N/A	N/A	N/A	pentose catabolic	3507.05	135.877	11.748	2701.2	107.427	11.412	0.95	0.668	Non-significant	1691.16	61.69	10.727	0.551	0.01	Non-significant	3458.39	122.463	11.758	0.996	0.996	Non-significant	8870.16	349.913	13.058	2.283	0.001	Non-significant	3207.22	125.26	11.614	3499.72	140.267	11.779	1.01	0.954	Non-significant	4537.19	180.68	12.069	1.278	0.23	Non-significant	4370.81
2922082	sugar metabolism	N/A	N/A	N/A	N/A	pentose phosphate	660.038	12.377	9.407	529.689	10.197	9.11	0.941	0.643	Non-significant	541.875	9.52	9.144	0.877	0.497	Non-significant	898.67	15.353	9.851	1.225	0.415	Non-significant	645.85	12.287	9.364	0.995	0.978	Non-significant	834.207	15.76	9.699	535.808	10.393	9.103	0.976	0.667	Non-significant	573.705	10.887	9.223	0.835	0.407	Non-significant	957.415
2975016	sugar metabolism	N/A	N/A	N/A	N/A	pentose phosphate	1736.99	80.913	10.746	1396.52	66.933	10.473	0.889	0.37	Non-significant	2359.63	103.077	11.205	1.31	0.048	Non-significant	2179.18	92.737	11.104	1.196	0.355	Non-significant	1544.12	73.247	10.615	0.939	0.684	Non-significant	1552.63	73.033	10.611	1014.18	48.95	10.019	0.75	0.11	Non-significant	1614.35	75.187	10.636	1.034	0.87	Non-significant	866.993
2978891	sugar metabolism	N/A	N/A	N/A	N/A	pentose phosphate	1686.18	48.383	10.731	1615.17	47.613	10.676	0.985	0.956	Non-significant	1507.89	40.54	10.567	0.922	0.633	Non-significant	2193.38	57.413	11.115	1.224	0.318	Non-significant	2866.36	83.613	11.497	1.606	0.002	Non-significant	1457.13	42.15	10.534	1349.06	40.007	10.421	0.98	0.909	Non-significant	1806.19	51.917	10.815	1.213	0.139	Non-significant	1359.85
2981494	sugar metabolism	N/A	N/A	N/A	N/A	pentose phosphate	19749.8	499.6	14.231	16723.7	435.57	14.029	0.945	0.712	Non-significant	27416.2	648.553	14.701	1.306	0.113	Non-significant	22293.5	515.093	14.441	1.084	0.827	Non-significant	20739.3	534.8	14.318	1.024	0.894	Non-significant	16619.9	424.64	14.015	14171.9	371.37	13.787	0.965	0.792	Non-significant	20662.2	522.06	14.283	1.199	0.268	Non-significant	13553.4
2981571	sugar metabolism	N/A	N/A	N/A	N/A	pentose phosphate	526.975	23.58	9.105	629.112	28.927	9.342	1.057	0.695	Non-significant	520.284	21.797	9.088	0.996	0.988	Non-significant	575.155	23.483	9.228	1.057	0.909	Non-significant	578.209	26.34	9.167	1.046	0.813	Non-significant	567.027	25.58	9.194	504.37	23.333	9.044	0.961	0.809	Non-significant	700.822	31.653	9.5	1.219	0.117	Non-significant	703.906
2991943	sugar metabolism	N/A	N/A	N/A	N/A	pentose phosphate	1638.88	65.45	10.688	1704.9	70.05	10.75	1.018	0.946	Non-significant	1891.22	70.743	10.887	1.134	0.461	Non-significant	1785.37	65.193	10.819	1.062	0.87	Non-significant	1622.64	65.977	10.671	0.997	0.994	Non-significant	1594.5	64.25	10.64	1462.52	60.487	10.535	0.973	0.882	Non-significant	1993.94	80.193	10.972	1.217	0.121	Non-significant	1958.65
3003181	sugar metabolism	N/A	N/A	N/A	N/A	pentose phosphate	1785.49	52.32	10.819	1660.18	49.963	10.718	0.951	0.727	Non-significant	1571.85	43.213	10.641	0.894	0.213	Non-significant	1377.83	36.863	10.454	0.788	0.006	Non-significant	2003.02	59.693	10.986	1.107	0.323	Non-significant	1690.73	49.963	10.74	1782.2	54.04	10.817	1.023	0.921	Non-significant	2183.71	64.563	11.107	1.273	0.014	Non-significant	1838.17
3010879	sugar metabolism	N/A	N/A	N/A	N/A	pentose phosphate	10936.2	407.667	13.392	9357.06	358.73	13.194	0.936	0.668	Non-significant	13023.3	454.273	13.639	1.156	0.358	Non-significant	14260.1	485.043	13.799	1.229	0.302	Non-significant	10610.1	402.487	13.375	0.988	0.951	Non-significant	9346.23	351.51	13.186	7321.04	282.55	12.836	0.92	0.466	Non-significant	11075.1	412.52	13.395	1.153	0.346	Non-significant	6312.4
3025057	sugar metabolism	N/A	N/A	N/A	N/A	pentose phosphate	3447.54	65.253	11.761	3624.07	70.477	11.83	1.028	0.914	Non-significant	5406.71	95.657	12.391	1.513	0.001	Non-significant	2810.81	48.5	11.465	0.853	0.423	Non-significant	2655.46	51.063	11.373	0.831	0.189	Non-significant	3060.95	58.407	11.583	2430.63	47.503	11.252	0.973	0.785	Non-significant	1869.53	35.367	10.841	0.684	0.063	Non-significant	1526.6
3042354	sugar metabolism	N/A	N/A	N/A	N/A	pentose phosphate	83.623	3.467	6.742	38.788	1.66	5.911	0.569	0.035	Non-significant	144.266	5.59	7.331	1.475	0.083	Non-significant	135.827	5.14	7.321	1.323	0.294	Non-significant	122.359	5.17	7.134	1.125	0.382	Non-significant	52.402	2.193	6.234	25.564	1.1	5.473	0.623	0.094	Non-significant	148.312	6.17	7.416	2.622	0	Overexpressed	42.489
3043332	sugar metabolism	N/A	N/A	N/A	N/A	pentose phosphate	4068.06	96.167	11.992	4436.4	107.863	12.119	1.043	0.814	Non-significant	4620.46	102.46	12.181	1.117	0.467	Non-significant	4276.12	92.3	12.07	1.039	0.935	Non-significant	3583.05	86.203	11.813	0.933	0.649	Non-significant	3520.35	83.967	11.776	3516.74	85.963	11.789	0.999	1	Non-significant	4369.51	104.063	12.096	1.221	0.049	Non-significant	3329.4
3099009	sugar metabolism	N/A	N/A	N/A	N/A	pentose phosphate	82.146	2.247	6.719	77.65	2.187	6.625	0.994	0.973	Non-significant	42.015	1.08	6.02	0.654	0.088	Non-significant	130.328	3.26	7.266	1.208	0.462	Non-significant	109.328	3.04	7.036	1.058	0.633	Non-significant	108.454	2.993	7.014	139.514	3.957	7.278	1.019	0.846	Non-significant	245.012	6.773	8.025	1.944	0.011	Non-significant	285.696
3128022	sugar metabolism	N/A	N/A	N/A	N/A	pentose phosphate	2991.35	73.827	11.524	2702.01	68.763	11.391	0.974	0.894	Non-significant	2854.1	66.047	11.479	0.975	0.911	Non-significant	2865.27	64.583	11.485	0.982	0.982	Non-significant	2858.06	71.923	11.472	0.986	0.939	Non-significant	2655.03	66.21	11.381	2170.73	55.447	11.033	0.969	0.786	Non-significant	3710.22	92.137	11.853	1.306	0.154	Non-significant	2641.97
2981014	sugar metabolism	N/A	N/A	N/A	N/A	tricarboxylic acid cycle	4529.84	113.123	12.153	4131.01	105.903	12.021	0.935	0.547	Non-significant	5213.77	121.87	12.352	1.151	0.076	Non-significant	4242.89	96.683	12.059	0.946	0.759	Non-significant	4479.33	113.717	12.136	0.996	0.982	Non-significant	4753.72	119.677	12.221	4028.64	103.897	11.981	0.913	0.449	Non-significant	4847.89	122.553	12.251	1.021	0.882	Non-significant	4200.64
2982371	sugar metabolism	N/A	N/A	N/A	N/A	tricarboxylic acid cycle	3740.54	117.903	11.862	3718.38	120.13	11.862	1	0.999	Non-significant	5111.46	150.953	12.322	1.257	0.224	Non-significant	2947.56	84.703	11.537	0.875	0.635	Non-significant	2570.17	82.207	11.316	0.827	0.249	Non-significant	3767.48	119.623	11.889	3193.26	103.847	11.647	0.95	0.709	Non-significant	2798.41	89.457	11.457	0.773	0.067	Non-significant	1762.05
2992750	sugar metabolism	N/A	N/A	N/A	N/A	tricarboxylic acid cycle	4897.81	115.757	12.258	2650.51	64.407	11.381	0.693	0.09	Non-significant	5619.28	124.123	12.441	1.081	0.71	Non-significant	7781.74	168.34	12.882	1.313	0.302	Non-significant	7350.21	176.947	12.822	1.155	0.319	Non-significant	4452.29	106.183	12.117	6540.42	160.153	12.667	1.292	0.124	Non-significant	6570.95	156.343	12.679	1.41	0.02	Non-significant	20288.3
3007450	sugar metabolism	N/A	N/A	N/A	N/A	tricarboxylic acid cycle	2413.46	91.68	11.248	2377.79	92.653	11.23	0.994	0.984	Non-significant	2739.79	97.71	11.427	1.129	0.28	Non-significant	2453.07	84.997	11.275	1.017	0.98	Non-significant	2612.61	100.78	11.363	1.064	0.649	Non-significant	2816.69	107.783	11.472	2408.53	94.447	11.248	0.904	0.374	Non-significant	3093.65	118.623	11.606	1.098	0.346	Non-significant	2878.75
3007967	sugar metabolism	N/A	N/A	N/A	N/A	tricarboxylic acid cycle	6056.72	106.017	12.567	6011.04	108.01	12.558	1.003	0.997	Non-significant	7379.92	121.1	12.853	1.205	0.09	Non-significant	5239.32	83.643	12.362	0.888	0.498	Non-significant	4851.41	86.263	12.25	0.842	0.138	Non-significant	5808.43	102.457	12.508	5353.37	96.717	12.389	0.962	0.835	Non-significant	4948.13	87.567	12.28	0.866	0.154	Non-significant	4537.76
3010107	sugar metabolism	N/A	N/A	N/A	N/A	tricarboxylic acid cycle	2358.85	125.427	11.219	2314.71	126.397	11.19	0.991	0.973	Non-significant	2827.24	141.107	11.475	1.191	0.07	Non-significant	2464	119.5	11.279	1.041	0.894	Non-significant	2414.84	130.443	11.252	1.023	0.887	Non-significant	2522.99	135.173	11.31	2219.47	121.87	11.132	0.918	0.426	Non-significant	2892.3	155.207	11.51	1.147	0.081	Non-significant	2209.85
3027769	sugar metabolism	N/A	N/A	N/A	N/A	tricarboxylic acid cycle	5021.49	101.863	12.299	4984.54	103.73	12.29	0.999	0.997	Non-significant	5702.67	108.573	12.481	1.115	0.423	Non-significant	5275.63	97.587	12.372	1.041	0.926	Non-significant	4626.35	95.33	12.182	0.947	0.781	Non-significant	5330.09	108.947	12.387	4804.49	100.557	12.232	0.972	0.869	Non-significant	3437.14	70.687	11.748	0.673	0.004	Non-significant	4864.49
3049847	sugar metabolism	N/A	N/A	N/A	N/A	tricarboxylic acid cycle	2951.21	83.637	11.514	3014.36	87.653	11.57	1.008	0.977	Non-significant	3837.5	101.917	11.913	1.22	0.265	Non-significant	2260.66	58.423	11.158	0.846	0.498	Non-significant	1792.62	51.54	10.753	0.688	0.047	Non-significant	3110.55	88.823	11.613	2857.37	83.55	11.488	0.986	0.941	Non-significant	2337.14	66.717	11.192	0.8	0.207	Non-significant	1901.86
3050134	sugar metabolism	N/A	N/A	N/A	N/A	tricarboxylic acid cycle	2269.41	69.703	11.127	2394.44	75.42	11.238	1.005	0.951	Non-significant	3068.28	88.377	11.591	1.232	0.271	Non-significant	2022.29	56.63	10.999	0.943	0.9	Non-significant	1582.54	49.303	10.569	0.859	0.309	Non-significant	2407.47	74.51	11.246	2527.86	80.053	11.304	1.008	0.975	Non-significant	2012.78	62.383	10.982	0.877	0.484	Non-significant	1480.81
3054527	sugar metabolism	N/A	N/A	N/A	N/A	tricarboxylic acid cycle	992.9	64.883	9.968	864.337	57.87	9.794	0.955	0.802	Non-significant	1146.56	70.25	10.192	1.112	0.572	Non-significant	975.325	58.067	9.966	0.991	0.996	Non-significant	903.892	59.847	9.764	0.966	0.841	Non-significant	1077.93	70.89	10.107	781.601	52.673	9.655	0.869	0.265	Non-significant	1107.5	73.133	10.139	1.025	0.901	Non-significant	645.756
3067243	sugar metabolism	N/A	N/A	N/A	N/A	tricarboxylic acid cycle	1730.3	87.79	10.776	1819.79	94.74	10.849	1.038	0.829	Non-significant	2034.08	96.817	10.997	1.169	0.099	Non-significant	2162.03	100.06	11.094	1.227	0.054	Non-significant	1939.09	99.91	10.939	1.099	0.398	Non-significant	1873.31	95.743	10.89	1704.49	89.323	10.755	0.96	0.81	Non-significant	2431.68	124.723	11.261	1.281	0.019	Non-significant	1755.27
3077101	sugar metabolism	N/A	N/A	N/A	N/A	tricarboxylic acid cycle	960.836	26.397	9.94	671.041	18.9	9.44	0.814	0.166	Non-significant	701.658	18.113	9.488	0.782	0.147	Non-significant	887.516	22.25	9.82	0.954	0.922	Non-significant	1072.07	29.907	10.095	1.055	0.747	Non-significant	855.7	23.67	9.746	1185.55	33.633	10.236	1.098	0.362	Non-significant	1149.07	32.1	10.165	1.275	0.148	Non-significant	1963.87
3105980	sugar metabolism	N/A	N/A	N/A	N/A	tricarboxylic acid cycle	2270.43	55.993	11.154	2218.08	56.117	11.131	0.998	0.984	Non-significant	2645.11	61.177	11.382	1.117	0.553	Non-significant	2123.36	47.753	11.069	0.957	0.952	Non-significant	1811.08	45.363	10.842	0.909	0.525	Non-significant	2202.6	54.723	11.121	2139.29	54.427	11.075	0.995	0.988	Non-significant	1238.53	30.927	10.289	0.599	0.001	Non-significant	1853.37
3109256	sugar metabolism	N/A	N/A	N/A	N/A	tricarboxylic acid cycle	892.42	12.393	9.825	823.638	11.71	9.726	0.978	0.921	Non-significant	835.32	10.887	9.734	0.964	0.853	Non-significant	904.212	11.427	9.859	1.011	0.996	Non-significant	866.422	12.203	9.787	0.992	0.964	Non-significant	934.53	13.067	9.894	977.639	13.98	9.958	1.007	0.982	Non-significant	765.966	10.92	9.493	0.871	0.488	Non-significant	1229.86
3110090	sugar metabolism	N/A	N/A	N/A	N/A	tricarboxylic acid cycle	2475.54	65.687	11.286	2542.2	69.13	11.318	1.005	0.98	Non-significant	2153.88	53.833	11.053	0.93	0.756	Non-significant	1868.58	45.197	10.884	0.89	0.695	Non-significant	2333.54	62.957	11.174	0.988	0.94	Non-significant	2462.46	65.827	11.278	2468.48	67.5	11.267	1.001	0.998	Non-significant	939.031	25.46	9.849	0.417	0	Non-significant	1683.26
3117069	sugar metabolism	N/A	N/A	N/A	N/A	tricarboxylic acid cycle	2572.36	62.533	11.341	3396.48	84.807	11.738	1.279	0.009	Non-significant	3679.12	83.75	11.85	1.414	0	Non-significant	3147.97	69.853	11.628	1.201	0.127	Non-significant	2329.78	57.543	11.192	0.933	0.58	Non-significant	2209.24	54.15	11.12	2102.28	52.75	11.048	0.993	0.977	Non-significant	1566.04	38.267	10.612	0.754	0.115	Non-significant	1688.48
3157194	sugar metabolism	N/A	N/A	N/A	N/A	tricarboxylic acid cycle	15249.4	125.897	13.895	15091.5	127.867	13.882	0.997	0.994	Non-significant	20250.5	156.657	14.307	1.305	0.015	Non-significant	14073.3	105.963	13.782	0.934	0.825	Non-significant	12230	102.59	13.571	0.846	0.171	Non-significant	15845.6	131.883	13.95	14018.1	119.547	13.776	0.948	0.709	Non-significant	12652.9	105.3	13.622	0.816	0.063	Non-significant	10523
3162421	sugar metabolism	N/A	N/A	N/A	N/A	tricarboxylic acid cycle	22.785	1.073	5.48	28.465	1.373	5.664	1.048	0.715	Non-significant	18.784	0.83	5.323	0.898	0.598	Non-significant	27.019	1.16	5.594	1.079	0.846	Non-significant	31.266	1.497	5.721	1.115	0.442	Non-significant	23.74	1.127	5.485	33.548	1.633	5.807	1.03	0.676	Non-significant	26.223	1.257	5.593	1.086	0.719	Non-significant	52.799
2980090	transcription factor	N/A	N/A	N/A	ACF	N/A	1204.62	18.25	10.258	1122.13	17.427	10.161	0.973	0.907	Non-significant	1201.22	17.083	10.257	1.006	0.985	Non-significant	1110.93	15.343	10.145	0.944	0.896	Non-significant	1176.23	18.11	10.229	0.99	0.966	Non-significant	1217.63	18.587	10.274	1266.88	19.807	10.331	1.009	0.976	Non-significant	802.271	12.343	9.682	0.696	0.019	Non-significant	1174.6
3020318	transcription factor	N/A	N/A	N/A	AT hook motif	N/A	4053.98	268.573	11.994	3120.77	212.047	11.599	0.863	0.254	Non-significant	2909.49	180.867	11.516	0.757	0.049	Non-significant	3918.98	237.05	11.943	0.979	0.98	Non-significant	3534.33	237.89	11.786	0.93	0.633	Non-significant	4063.84	271.347	11.947	3463.47	237.23	11.766	0.956	0.713	Non-significant	3014.85	202.037	11.569	0.77	0.062	Non-significant	2800.93
2076856	transcription factor	N/A	N/A	N/A	bZIP	N/A	2915.03	69.433	11.52	2795.17	68.407	11.459	0.99	0.952	Non-significant	2535.19	56.76	11.315	0.906	0.488	Non-significant	3460.41	75.207	11.767	1.141	0.559	Non-significant	3786.01	91.753	11.878	1.21	0.189	Non-significant	2782.37	66.823	11.448	3031.89	74.667	11.577	1.033	0.857	Non-significant	3201.86	77.413	11.651	1.136	0.303	Non-significant	3632.93
2192044	transcription factor	N/A	N/A	N/A	bZIP	N/A	563.324	28.697	9.193	1004.02	52.413	10	1.43	0.094	Non-significant	909.229	43.397	9.865	1.404	0.107	Non-significant	461.77	21.43	8.927	0.916	0.802	Non-significant	366.361	18.96	8.593	0.849	0.28	Non-significant	470.092	24.107	8.887	1039.56	54.647	10.035	2.011	0.003	Non-significant	344.331	17.823	8.518	0.798	0.23	Non-significant	389.027
2458881	transcription factor	N/A	N/A	N/A	bZIP	N/A	1390.62	83.64	10.467	1254.27	77.483	10.32	0.979	0.899	Non-significant	1480.74	82.603	10.397	1.045	0.838	Non-significant	1395.1	76.563	10.467	1.004	0.996	Non-significant	1688.57	103.257	10.74	1.079	0.612	Non-significant	1447.72	87.773	10.519	1451.52	90.143	10.519	1.001	0.997	Non-significant	1209.34	72.867	10.247	0.873	0.467	Non-significant	1737.51
2893390	transcription factor	N/A	N/A	N/A	bZIP	N/A	1334.91	24.887	10.409	1269.83	24.307	10.339	0.988	0.954	Non-significant	1789.48	31.26	10.824	1.264	0.163	Non-significant	1182.35	20.117	10.238	0.931	0.842	Non-significant	1168.92	22.147	10.22	0.946	0.729	Non-significant	1297.4	24.387	10.364	1060.21	20.397	10.075	0.961	0.746	Non-significant	661.425	12.52	9.404	0.546	0.001	Non-significant	873.207
2993034	transcription factor	N/A	N/A	N/A	bZIP	N/A	14360.6	483.343	13.811	11364.2	392.653	13.474	0.823	0.017	Non-significant	16414.8	517.96	14.004	1.142	0.134	Non-significant	14935.7	458.467	13.863	1.038	0.885	Non-significant	14978.2	512.887	13.867	1.04	0.766	Non-significant	16456.5	558.727	14.005	14514.9	505.27	13.827	0.943	0.683	Non-significant	17177.9	582.367	14.064	1.045	0.753	Non-significant	20075.5
2994089	transcription factor	N/A	N/A	N/A	bZIP	N/A	1964.59	75.14	10.952	1737.42	68.19	10.781	0.956	0.784	Non-significant	2201.18	78.987	11.12	1.096	0.59	Non-significant	1898.6	66.26	10.91	0.98	0.982	Non-significant	3185.5	123.957	11.631	1.514	0.011	Non-significant	1972.45	76.057	10.949	2147.35	84.933	11.084	1.018	0.923	Non-significant	2714.71	105.057	11.406	1.308	0.094	Non-significant	3306.76
2998257	transcription factor	N/A	N/A	N/A	bZIP	N/A	383.595	17.477	8.611	407.205	19.053	8.753	1.017	0.94	Non-significant	958.253	40.733	9.906	2.384	0	Non-significant	245.851	10.22	8.075	0.712	0.119	Non-significant	254.741	11.813	8.122	0.772	0.139	Non-significant	267.326	12.29	8.179	217.952	10.267	7.923	0.955	0.681	Non-significant	535.129	24.62	9.129	1.921	0	Non-significant	244.626
3000629	transcription factor	N/A	N/A	N/A	bZIP	N/A	347.46	16.11	8.539	339.385	16.147	8.509	0.989	0.979	Non-significant	393.252	17.09	8.708	1.114	0.48	Non-significant	255.762	10.817	8.12	0.781	0.155	Non-significant	349.812	16.48	8.55	1.01	0.967	Non-significant	311.805	14.567	8.396	303.274	14.53	8.357	0.99	0.977	Non-significant	379.461	17.727	8.649	1.197	0.151	Non-significant	240.83
3013249	transcription factor	N/A	N/A	N/A	bZIP	N/A	6379.09	144.363	12.644	6554.76	152.38	12.683	1.02	0.941	Non-significant	6324.42	134	12.63	0.999	0.996	Non-significant	6332.09	130.753	12.633	0.997	0.996	Non-significant	5585.13	128.493	12.454	0.917	0.465	Non-significant	5920.59	135.09	12.532	5772.1	134.94	12.5	0.995	0.988	Non-significant	3785.66	86.587	11.88	0.672	0.008	Non-significant	5032.36
3021836	transcription factor	N/A	N/A	N/A	bZIP	N/A	10402.9	463.31	13.348	9817.92	448.88	13.264	0.977	0.926	Non-significant	12672.2	528.477	13.63	1.186	0.25	Non-significant	9078.5	368.893	13.152	0.906	0.727	Non-significant	10470.5	473.68	13.343	1.015	0.97	Non-significant	10416.5	467.703	13.347	10781.9	496.08	13.399	1.018	0.946	Non-significant	12940.5	581.88	13.658	1.232	0.021	Non-significant	8138.69
3025051	transcription factor	N/A	N/A	N/A	bZIP	N/A	678.799	49.24	9.44	675.941	50.277	9.447	1	0.998	Non-significant	779.55	53.183	9.634	1.116	0.563	Non-significant	566.523	37.52	9.204	0.893	0.71	Non-significant	528.252	38.877	9.066	0.884	0.422	Non-significant	685.939	50.133	9.472	841.312	63	9.756	1.072	0.567	Non-significant	1049.34	77.347	10.061	1.477	0.005	Non-significant	979.08
3043606	transcription factor	N/A	N/A	N/A	bZIP	N/A	1947.43	53.903	10.926	2316.76	65.877	11.188	1.062	0.687	Non-significant	1544.79	40.2	10.609	0.848	0.358	Non-significant	3095.47	78.3	11.603	1.454	0.069	Non-significant	2214.58	62.293	11.119	1.057	0.72	Non-significant	2583.06	72.143	11.307	2251.25	64.483	11.14	0.978	0.876	Non-significant	1871.84	52.58	10.877	0.781	0.173	Non-significant	3447.59
3045227	transcription factor	N/A	N/A	N/A	bZIP	N/A	826.694	21.383	9.731	842.449	22.363	9.761	1.015	0.947	Non-significant	755.246	18.343	9.605	0.927	0.477	Non-significant	692.751	16.343	9.488	0.856	0.202	Non-significant	938.729	24.673	9.912	1.116	0.311	Non-significant	798.158	20.807	9.685	1034.19	27.613	10.045	1.21	0.134	Non-significant	810.682	21.33	9.697	1.017	0.918	Non-significant	724.082
3064026	transcription factor	N/A	N/A	N/A	bZIP	N/A	287.981	9.447	8.277	323.587	10.897	8.444	1.059	0.721	Non-significant	535.146	16.407	9.115	1.809	0	Non-significant	232.649	6.967	8.008	0.848	0.406	Non-significant	245.644	8.2	8.059	0.911	0.527	Non-significant	272.295	9.013	8.194	263.997	8.96	8.172	0.995	0.993	Non-significant	420.624	13.843	8.782	1.476	0.016	Non-significant	342.026
3081913	transcription factor	N/A	N/A	N/A	bZIP	N/A	29744.2	787.817	14.839	39457.4	1073.92	15.263	1.2	0.188	Non-significant	40914.1	1014.2	15.313	1.326	0.053	Non-significant	23330.7	563.76	14.509	0.833	0.367	Non-significant	25471.2	686.89	14.605	0.923	0.579	Non-significant	27554.3	736.077	14.745	30873.2	845.77	14.915	1.064	0.654	Non-significant	23251.2	621.65	14.503	0.856	0.112	Non-significant	24602.3
3123548	transcription factor	N/A	N/A	N/A	bZIP	N/A	3407.29	67.343	11.741	3589.21	72.74	11.811	1.011	0.961	Non-significant	4512.06	83.703	12.145	1.183	0.405	Non-significant	3459.6	62.337	11.766	1.007	0.996	Non-significant	2731.41	54.83	11.423	0.944	0.676	Non-significant	3603.93	71.78	11.824	3756.09	76.567	11.874	1.006	0.988	Non-significant	979.059	19.593	9.933	0.294	0	Underexpressed	3009.05
3175488	transcription factor	N/A	N/A	N/A	bZIP	N/A	230.167	6.153	7.993	239.814	6.587	8.047	1.017	0.947	Non-significant	223.326	5.617	7.944	0.984	0.935	Non-significant	173.812	4.24	7.63	0.808	0.318	Non-significant	277.918	7.56	8.228	1.115	0.47	Non-significant	248.888	6.71	8.095	206.545	5.713	7.851	0.936	0.59	Non-significant	320.852	8.67	8.434	1.256	0.086	Non-significant	183.328
2055427	transcription factor	N/A	N/A	N/A	C2H2	N/A	363.794	11.353	8.594	366.067	11.723	8.61	1.007	0.986	Non-significant	499.538	14.567	9.026	1.324	0.05	Non-significant	377.491	10.743	8.653	1.03	0.962	Non-significant	392.476	12.44	8.705	1.047	0.79	Non-significant	384.633	12.09	8.678	394.574	12.71	8.712	1.005	0.988	Non-significant	399.384	12.493	8.71	1.028	0.891	Non-significant	208.269
2069172	transcription factor	N/A	N/A	N/A	C2H2	N/A	57.153	1.947	6.327	45.644	1.6	6.099	0.946	0.683	Non-significant	57.806	1.837	6.289	1.008	0.977	Non-significant	48.654	1.51	6.166	0.923	0.823	Non-significant	71.147	2.467	6.568	1.084	0.585	Non-significant	81.827	2.81	6.676	46.508	1.647	6.096	0.965	0.444	Non-significant	43.382	1.463	5.986	0.667	0.103	Non-significant	74.043
2113219	transcription factor	N/A	N/A	N/A	C2H2	N/A	230.242	8.783	7.992	236.335	9.253	8.027	1.011	0.968	Non-significant	239.385	8.563	8.042	1.037	0.866	Non-significant	196.233	6.833	7.785	0.905	0.739	Non-significant	242.944	9.43	8.049	1.03	0.88	Non-significant	207.226	7.973	7.851	213.184	8.397	7.89	1.013	0.962	Non-significant	178.647	6.89	7.667	0.893	0.457	Non-significant	241.743
2118323	transcription factor	N/A	N/A	N/A	C2H2	N/A	57.852	1.93	6.346	98.084	3.357	6.929	1.576	0.006	Non-significant	42.72	1.33	6.024	0.786	0.149	Non-significant	63.124	1.92	6.438	1.062	0.884	Non-significant	72.116	2.443	6.582	1.132	0.412	Non-significant	56.281	1.89	6.31	68.966	2.37	6.521	1.035	0.742	Non-significant	61.93	2.067	6.401	1.062	0.786	Non-significant	65.509
2143272	transcription factor	N/A	N/A	N/A	C2H2	N/A	351.164	11.247	8.54	382.67	12.597	8.667	1.03	0.876	Non-significant	276.678	8.31	8.209	0.836	0.28	Non-significant	450.455	13.157	8.886	1.194	0.442	Non-significant	327.392	10.663	8.459	0.973	0.872	Non-significant	297.082	9.597	8.305	355.963	11.787	8.572	1.022	0.857	Non-significant	234.181	7.603	8.002	0.848	0.415	Non-significant	400.279
2145270	transcription factor	N/A	N/A	N/A	C2H2	N/A	599.653	18.337	9.277	657.708	20.66	9.414	1.019	0.92	Non-significant	362.504	10.453	8.56	0.699	0.087	Non-significant	667.227	18.62	9.435	1.05	0.916	Non-significant	563.288	17.52	9.177	0.986	0.927	Non-significant	494.913	15.25	9.019	638.596	20.16	9.373	1.022	0.809	Non-significant	280.799	8.777	8.138	0.67	0.081	Non-significant	530.202
2145322	transcription factor	N/A	N/A	N/A	C2H2	N/A	200.002	6.897	7.811	188.199	6.67	7.73	0.968	0.872	Non-significant	154.339	4.987	7.481	0.795	0.036	Non-significant	196.113	6.17	7.785	0.988	0.987	Non-significant	177.664	6.233	7.648	0.924	0.565	Non-significant	162.693	5.66	7.541	225.736	8.05	7.968	1.085	0.405	Non-significant	156.55	5.483	7.495	0.969	0.886	Non-significant	208.597
2146230	transcription factor	N/A	N/A	N/A	C2H2	N/A	148.036	6.02	7.39	121.432	5.1	7.142	0.981	0.878	Non-significant	329.008	12.523	8.438	1.702	0.058	Non-significant	119.61	4.46	7.127	0.949	0.881	Non-significant	309.944	12.85	8.342	1.211	0.156	Non-significant	177.141	7.28	7.647	158.175	6.687	7.452	0.992	0.954	Non-significant	670.345	27.483	9.433	3.376	0	Overexpressed	224.54
2146342	transcription factor	N/A	N/A	N/A	C2H2	N/A	31.849	1.21	5.755	27.466	1.07	5.618	0.983	0.911	Non-significant	42.605	1.503	5.998	1.156	0.474	Non-significant	27.241	0.943	5.624	0.953	0.911	Non-significant	60.267	2.33	6.345	1.366	0.135	Non-significant	30.289	1.16	5.693	31.076	1.22	5.731	1.002	0.994	Non-significant	96.557	3.687	6.91	2.87	0	Overexpressed	47.686
2311481	transcription factor	N/A	N/A	N/A	C2H2	N/A	39.915	1.39	5.965	40.61	1.457	5.97	1.007	0.988	Non-significant	38.757	1.26	5.941	0.984	0.946	Non-significant	48.354	1.533	6.158	1.115	0.735	Non-significant	44.188	1.563	6.066	1.039	0.826	Non-significant	50.102	1.76	6.169	54.343	1.957	6.275	1.006	0.983	Non-significant	50.418	1.777	6.2	1.003	0.998	Non-significant	77.42
2311630	transcription factor	N/A	N/A	N/A	C2H2	N/A	135.855	4.777	7.324	227.764	8.23	7.978	1.593	0.001	Non-significant	116.714	3.84	7.135	0.891	0.463	Non-significant	148.876	4.783	7.437	1.07	0.844	Non-significant	170.252	6.093	7.587	1.164	0.301	Non-significant	122.587	4.347	7.191	151.664	5.503	7.438	1.055	0.65	Non-significant	132.004	4.72	7.283	1.058	0.773	Non-significant	164.083
2313544	transcription factor	N/A	N/A	N/A	C2H2	N/A	49.218	1.917	6.175	44.833	1.797	6.083	0.974	0.896	Non-significant	45.117	1.643	6.086	0.943	0.77	Non-significant	48.5	1.723	6.155	0.991	0.996	Non-significant	53.357	2.113	6.255	1.032	0.852	Non-significant	37.216	1.46	5.898	61.951	2.5	6.418	1.047	0.433	Non-significant	26.285	1.037	5.569	0.817	0.348	Non-significant	63.783
2340909	transcription factor	N/A	N/A	N/A	C2H2	N/A	515.196	18.703	8.997	729.975	27.21	9.514	1.035	0.708	Non-significant	1259.06	42.517	10.197	1.879	0.038	Non-significant	351.35	11.553	8.336	0.904	0.699	Non-significant	148.223	5.487	7.387	0.356	0.007	Underexpressed	447.498	16.403	8.789	624.283	23.493	9.332	1.026	0.719	Non-significant	998.998	37.073	9.97	1.908	0.014	Non-significant	164.385
2464398	transcription factor	N/A	N/A	N/A	C2H2	N/A	173.061	5.22	7.625	182.097	5.647	7.659	1.012	0.954	Non-significant	114.197	3.22	7.107	0.742	0.127	Non-significant	163.116	4.49	7.546	0.973	0.97	Non-significant	214.256	6.583	7.825	1.083	0.587	Non-significant	169.854	5.167	7.601	239.498	7.463	8.045	1.037	0.635	Non-significant	100.04	3.037	6.902	0.68	0.08	Non-significant	225.209
2517778	transcription factor	N/A	N/A	N/A	C2H2	N/A	62.866	1.807	6.433	41.983	1.237	6.01	0.952	0.576	Non-significant	39.649	1.077	5.945	0.805	0.298	Non-significant	51.54	1.35	6.216	0.943	0.875	Non-significant	114.566	3.357	6.97	1.179	0.222	Non-significant	53.336	1.547	6.238	66.551	1.98	6.485	1.013	0.893	Non-significant	78.229	2.307	6.635	1.224	0.36	Non-significant	55.987
2888097	transcription factor	N/A	N/A	N/A	C2H2	N/A	48.279	2.047	6.158	40.056	1.747	5.972	0.939	0.666	Non-significant	19.859	0.787	5.37	0.442	0	Non-significant	45.404	1.76	6.097	0.966	0.952	Non-significant	76.927	3.32	6.654	1.46	0.027	Non-significant	47.191	2.017	6.125	72.423	3.183	6.579	1.034	0.6	Non-significant	72.945	3.193	6.506	1.318	0.219	Non-significant	138.339
2888737	transcription factor	N/A	N/A	N/A	C2H2	N/A	1383.12	24.923	10.452	1207.67	22.387	10.265	0.944	0.736	Non-significant	648.663	10.967	9.396	0.493	0	Non-significant	1286.39	21.183	10.357	0.955	0.917	Non-significant	1692.63	31.037	10.744	1.133	0.418	Non-significant	1258.68	22.893	10.312	1074.23	20.043	10.102	0.929	0.591	Non-significant	1176.14	21.527	10.224	0.943	0.663	Non-significant	1128.37
2889162	transcription factor	N/A	N/A	N/A	C2H2	N/A	697.855	16.217	9.495	649.247	15.503	9.395	0.965	0.866	Non-significant	581.736	12.697	9.241	0.862	0.267	Non-significant	657.582	13.943	9.412	0.958	0.913	Non-significant	859.924	20.34	9.776	1.169	0.249	Non-significant	689.419	16.163	9.48	730.298	17.567	9.557	1.023	0.919	Non-significant	778.045	18.36	9.645	1.119	0.309	Non-significant	934.209
2895539	transcription factor	N/A	N/A	N/A	C2H2	N/A	393.658	9.61	8.707	339.064	8.487	8.505	0.961	0.794	Non-significant	963.228	21.98	9.935	2.325	0	Non-significant	377.003	8.383	8.648	0.979	0.981	Non-significant	304.153	7.533	8.342	0.896	0.463	Non-significant	450.673	11.08	8.894	367.942	9.253	8.595	0.973	0.812	Non-significant	443.392	10.93	8.866	0.991	0.971	Non-significant	348.323
2898905	transcription factor	N/A	N/A	N/A	C2H2	N/A	0.264	0.003	3.791	0	0	3.672	0.999	NC	Lowly expressed	0.685	0.013	3.863	1.006	NC	Lowly expressed	0	0	3.672	0.997	0.995	Non-significant	0	0	3.672	0.999	NC	Lowly expressed	0	0	3.672	0	0	3.672	1	NC	Lowly expressed	0.28	0.007	3.795	1.011	NC	Lowly expressed	0
2902356	transcription factor	N/A	N/A	N/A	C2H2	N/A	103.061	3.933	6.986	70.812	2.77	6.559	0.753	0.046	Non-significant	73.965	2.64	6.609	0.754	0.036	Non-significant	92.422	3.213	6.861	0.932	0.82	Non-significant	98.568	3.813	6.938	0.982	0.924	Non-significant	91.982	3.53	6.848	85.588	3.37	6.775	0.988	0.952	Non-significant	65.713	2.53	6.481	0.764	0.14	Non-significant	102.037
2902623	transcription factor	N/A	N/A	N/A	C2H2	N/A	591.346	13.203	9.252	516.243	11.793	9.064	0.98	0.904	Non-significant	518.535	10.953	8.991	0.942	0.784	Non-significant	859.201	17.48	9.788	1.181	0.534	Non-significant	754.161	17.087	9.605	1.06	0.658	Non-significant	639.203	14.373	9.314	616.081	14.177	9.313	0.997	0.993	Non-significant	432.628	9.837	8.737	0.778	0.224	Non-significant	869.704
2903370	transcription factor	N/A	N/A	N/A	C2H2	N/A	1069.18	34.17	10.04	529.483	17.397	9.114	0.969	0.519	Non-significant	1304.26	38.517	10.019	1.042	0.814	Non-significant	1491.83	43.407	10.535	1.048	0.865	Non-significant	896.275	29.21	9.687	0.989	0.897	Non-significant	1118.78	36.063	10.122	763.361	25.233	9.609	0.991	0.872	Non-significant	190.286	6.1	7.72	0.231	0.002	Underexpressed	850.968
2917245	transcription factor	N/A	N/A	N/A	C2H2	N/A	346.382	15.917	8.533	387.012	18.247	8.686	1.042	0.811	Non-significant	229.719	9.943	7.969	0.713	0.039	Non-significant	347.025	14.55	8.538	1.004	0.996	Non-significant	426.179	19.92	8.75	1.121	0.46	Non-significant	346.114	16.023	8.533	391.835	18.593	8.704	1.035	0.83	Non-significant	424.961	19.89	8.796	1.193	0.228	Non-significant	436.703
2925423	transcription factor	N/A	N/A	N/A	C2H2	N/A	4.504	0.237	4.499	2.29	0.123	4.249	0.975	0.643	Non-significant	2.275	0.113	4.262	0.874	0.381	Non-significant	7.16	0.347	4.705	1.071	0.76	Non-significant	4.388	0.24	4.429	0.998	0.986	Non-significant	4.758	0.257	4.498	5.943	0.327	4.63	1.007	0.915	Non-significant	12.722	0.68	5.059	1.531	0.129	Non-significant	7.632
2936262	transcription factor	N/A	N/A	N/A	C2H2	N/A	549.661	10.237	9.166	622.135	11.913	9.325	1.06	0.719	Non-significant	802.477	13.977	9.685	1.402	0.015	Non-significant	458.521	7.787	8.913	0.875	0.574	Non-significant	452.314	8.56	8.883	0.892	0.443	Non-significant	495.038	9.297	9.018	476.883	9.177	8.97	0.991	0.979	Non-significant	623.074	11.65	9.327	1.221	0.171	Non-significant	304.548
2938347	transcription factor	N/A	N/A	N/A	C2H2	N/A	53.982	1.087	6.266	44.023	0.91	6.061	0.965	0.788	Non-significant	16.795	0.317	5.237	0.349	0	Underexpressed	41.119	0.753	5.98	0.887	0.695	Non-significant	48.414	0.993	6.153	0.975	0.876	Non-significant	59.681	1.213	6.369	54.401	1.133	6.254	0.985	0.917	Non-significant	59.144	1.213	6.352	0.988	0.953	Non-significant	66.242
2939063	transcription factor	N/A	N/A	N/A	C2H2	N/A	247.272	9.62	8.088	316.144	12.61	8.356	1.043	0.727	Non-significant	201.599	7.413	7.766	0.907	0.629	Non-significant	163.174	5.77	7.517	0.824	0.462	Non-significant	115.267	4.56	7.124	0.575	0.04	Non-significant	142.809	5.603	7.381	218.933	8.807	7.92	1.043	0.521	Non-significant	127.771	5.097	7.207	0.94	0.782	Non-significant	101.433
2945268	transcription factor	N/A	N/A	N/A	C2H2	N/A	1261.69	11.06	10.327	969.32	8.72	9.957	0.858	0.24	Non-significant	1245.07	10.277	10.293	0.995	0.984	Non-significant	1063.33	8.497	10.085	0.881	0.597	Non-significant	1290.04	11.493	10.361	1.016	0.932	Non-significant	1286.79	11.373	10.355	988.883	8.95	9.982	0.93	0.515	Non-significant	1114.75	9.937	10.136	0.894	0.52	Non-significant	1223.22
2948736	transcription factor	N/A	N/A	N/A	C2H2	N/A	22.066	0.41	5.452	20.255	0.39	5.366	0.988	0.951	Non-significant	17.977	0.31	5.283	0.904	0.617	Non-significant	20.455	0.347	5.384	0.974	0.967	Non-significant	28.815	0.543	5.643	1.069	0.606	Non-significant	22.536	0.42	5.453	24.74	0.477	5.541	1.008	0.937	Non-significant	21.427	0.403	5.425	0.993	0.978	Non-significant	21.314
2953357	transcription factor	N/A	N/A	N/A	C2H2	N/A	25.865	0.487	5.579	27.366	0.527	5.631	1.018	0.938	Non-significant	30.849	0.54	5.733	1.148	0.458	Non-significant	20.911	0.36	5.412	0.897	0.73	Non-significant	25.962	0.493	5.58	1.009	0.964	Non-significant	22.916	0.43	5.387	27.606	0.537	5.637	1.007	0.956	Non-significant	27.211	0.507	5.62	1.058	0.816	Non-significant	17.892
2954165	transcription factor	N/A	N/A	N/A	C2H2	N/A	71.035	3.04	6.565	81.128	3.563	6.711	1.064	0.693	Non-significant	63.505	2.547	6.444	0.926	0.645	Non-significant	67.217	2.627	6.505	0.97	0.957	Non-significant	65.853	2.863	6.47	0.97	0.863	Non-significant	77.61	3.35	6.571	66.584	2.947	6.49	0.987	0.921	Non-significant	69.166	3.023	6.515	0.955	0.84	Non-significant	68.033
2960117	transcription factor	N/A	N/A	N/A	C2H2	N/A	143.561	6.4	7.389	154.197	7.06	7.47	1.033	0.877	Non-significant	121.809	5.117	7.17	0.883	0.427	Non-significant	149.34	6.077	7.433	1.036	0.954	Non-significant	149.617	6.777	7.435	1.028	0.887	Non-significant	134.676	6.047	7.284	154.498	7.107	7.483	1.02	0.894	Non-significant	173.69	7.827	7.626	1.201	0.32	Non-significant	156.213
2961714	transcription factor	N/A	N/A	N/A	C2H2	N/A	1924.79	43.773	10.924	2224.08	51.893	11.135	1.122	0.263	Non-significant	2166.78	46.09	11.094	1.125	0.234	Non-significant	1873.44	38.86	10.89	0.981	0.966	Non-significant	1755.12	40.523	10.796	0.936	0.59	Non-significant	2106.99	48.263	11.056	2010.96	47.273	10.985	0.975	0.906	Non-significant	2013.71	46.313	10.993	0.963	0.715	Non-significant	1667.2
2967742	transcription factor	N/A	N/A	N/A	C2H2	N/A	322.766	8.2	8.437	334.154	8.73	8.485	1.019	0.946	Non-significant	293.577	7.013	8.313	0.93	0.641	Non-significant	282.434	6.55	8.263	0.907	0.697	Non-significant	277.643	7.177	8.237	0.915	0.542	Non-significant	319.313	8.183	8.427	329.084	8.643	8.467	1.008	0.982	Non-significant	190.386	4.887	7.737	0.63	0.003	Non-significant	281.887
2968387	transcription factor	N/A	N/A	N/A	C2H2	N/A	409.671	9.697	8.758	273.768	6.64	8.222	0.721	0.017	Non-significant	389.56	8.66	8.687	0.965	0.846	Non-significant	438.131	9.433	8.85	1.053	0.891	Non-significant	615.391	14.77	9.293	1.427	0.009	Non-significant	534.358	12.733	9.102	319.017	7.79	8.426	0.647	0.007	Non-significant	672.928	16.17	9.44	1.233	0.129	Non-significant	414.876
2968402	transcription factor	N/A	N/A	N/A	C2H2	N/A	399.156	12.553	8.717	686.851	22.14	9.475	1.675	0	Non-significant	493.711	14.517	9.017	1.218	0.09	Non-significant	381.114	10.927	8.663	0.971	0.945	Non-significant	389.89	12.443	8.686	0.991	0.964	Non-significant	492.736	15.593	9.007	384.574	12.467	8.675	0.943	0.588	Non-significant	467.877	14.797	8.941	0.966	0.861	Non-significant	327.369
2971270	transcription factor	N/A	N/A	N/A	C2H2	N/A	1220.33	24.327	10.276	861.132	17.627	9.787	0.883	0.304	Non-significant	1308.69	24.44	10.338	1.052	0.814	Non-significant	878.185	15.963	9.803	0.813	0.392	Non-significant	1389.9	28.16	10.423	1.045	0.749	Non-significant	1439.6	28.96	10.512	971.36	20.017	9.959	0.96	0.569	Non-significant	831.77	16.55	9.682	0.672	0.075	Non-significant	1987.03
2975771	transcription factor	N/A	N/A	N/A	C2H2	N/A	1356.15	78.787	10.43	1501.74	89.57	10.575	1.068	0.664	Non-significant	1341.61	73	10.415	0.997	0.99	Non-significant	1250.51	66.32	10.316	0.939	0.82	Non-significant	1324.81	78.193	10.393	0.989	0.952	Non-significant	1252.65	73.36	10.317	1378.63	82.79	10.454	1.036	0.836	Non-significant	1652.98	97.15	10.711	1.292	0.032	Non-significant	1221.72
2975820	transcription factor	N/A	N/A	N/A	C2H2	N/A	899.055	105.583	9.849	786.442	94.73	9.664	0.908	0.305	Non-significant	726.994	80.027	9.554	0.823	0.016	Non-significant	895.134	95.84	9.846	0.999	0.999	Non-significant	1122.84	133.98	10.158	1.228	0.013	Non-significant	930.6	110.057	9.881	860.162	104.393	9.786	0.98	0.916	Non-significant	971.153	116.053	9.947	1.038	0.816	Non-significant	1090.08
2981710	transcription factor	N/A	N/A	N/A	C2H2	N/A	342.714	10.107	8.523	380.836	11.517	8.661	1.082	0.524	Non-significant	421.189	11.62	8.798	1.223	0.024	Non-significant	356.028	9.57	8.572	1.037	0.909	Non-significant	360.771	10.81	8.591	1.046	0.749	Non-significant	385.515	11.46	8.679	384.85	11.73	8.677	1	0.999	Non-significant	333.276	9.88	8.47	0.888	0.415	Non-significant	317.178
2982798	transcription factor	N/A	N/A	N/A	C2H2	N/A	4162.99	140.48	12.029	4285.13	148.413	12.073	1.02	0.921	Non-significant	6120.28	193.577	12.585	1.457	0	Non-significant	3360.64	103.397	11.725	0.826	0.082	Non-significant	3363.17	115.293	11.726	0.838	0.07	Non-significant	3667.77	124.703	11.846	4046.44	141.017	11.991	1.044	0.8	Non-significant	3495.05	118.987	11.78	0.96	0.767	Non-significant	3920.73
2983450	transcription factor	N/A	N/A	N/A	C2H2	N/A	2430.54	53.853	11.262	2073.51	47.127	11.033	0.878	0.053	Non-significant	2231.36	46.38	11.139	0.928	0.318	Non-significant	2525.84	51.07	11.317	1.039	0.828	Non-significant	2827.43	63.68	11.476	1.155	0.04	Non-significant	2477.5	55.323	11.289	1927.99	44.123	10.931	0.827	0.101	Non-significant	2742.67	61.67	11.428	1.101	0.377	Non-significant	2517.78
2985151	transcription factor	N/A	N/A	N/A	C2H2	N/A	1042.89	38	10.036	1233.09	46.187	10.287	1.044	0.769	Non-significant	1047.41	35.693	10.047	1.009	0.978	Non-significant	884.712	29.427	9.82	0.921	0.818	Non-significant	928.376	34.473	9.741	0.965	0.824	Non-significant	1073.26	39.433	10.079	1116.35	42.107	10.146	1.006	0.987	Non-significant	535.498	19.483	9.086	0.542	0.002	Non-significant	775.783
2985246	transcription factor	N/A	N/A	N/A	C2H2	N/A	1779.02	64.2	10.802	1538.35	56.863	10.609	0.914	0.491	Non-significant	1309.38	44.237	10.379	0.761	0.01	Non-significant	1488.35	48.963	10.556	0.863	0.367	Non-significant	1924.55	70.443	10.918	1.062	0.68	Non-significant	1926.65	69.967	10.93	1540.81	57.31	10.609	0.913	0.481	Non-significant	2595.27	94.983	11.349	1.303	0.051	Non-significant	2949.13
2991574	transcription factor	N/A	N/A	N/A	C2H2	N/A	372.399	11.697	8.634	412.187	13.287	8.772	1.076	0.577	Non-significant	340.368	10.027	8.51	0.93	0.525	Non-significant	362.458	10.387	8.598	0.981	0.97	Non-significant	439.419	14.027	8.853	1.153	0.195	Non-significant	382.675	12.113	8.67	454.973	14.77	8.904	1.063	0.637	Non-significant	449.866	14.363	8.883	1.158	0.287	Non-significant	499.889
2994133	transcription factor	N/A	N/A	N/A	C2H2	N/A	429.542	17.12	8.819	285.667	11.697	8.273	0.955	0.594	Non-significant	359.454	13.357	8.536	0.937	0.753	Non-significant	271.488	9.867	8.211	0.863	0.541	Non-significant	442.279	17.933	8.837	1.006	0.968	Non-significant	475.875	19.117	8.963	355.435	14.657	8.565	0.953	0.61	Non-significant	407.303	16.523	8.744	0.898	0.592	Non-significant	424.746
2994939	transcription factor	N/A	N/A	N/A	C2H2	N/A	335.895	17.997	8.486	381.087	20.94	8.659	1.087	0.543	Non-significant	333.773	16.753	8.486	1.003	0.982	Non-significant	339.669	16.6	8.506	1.015	0.987	Non-significant	411.917	22.413	8.771	1.182	0.171	Non-significant	381.678	20.6	8.663	405.445	22.43	8.75	1.028	0.895	Non-significant	367.157	19.81	8.61	0.968	0.812	Non-significant	422.496
2995514	transcription factor	N/A	N/A	N/A	C2H2	N/A	1420.8	42.703	10.486	1765.68	54.59	10.799	1.106	0.461	Non-significant	1853.9	52.007	10.838	1.246	0.168	Non-significant	1280.25	35.133	10.35	0.936	0.861	Non-significant	1277.78	39.1	10.341	0.953	0.772	Non-significant	1336.27	40.537	10.4	1473.92	45.783	10.545	1.021	0.915	Non-significant	1317.11	39.583	10.351	0.992	0.967	Non-significant	1082.42
2996859	transcription factor	N/A	N/A	N/A	C2H2	N/A	1514.29	21.103	10.588	1339.83	19.17	10.408	0.932	0.636	Non-significant	1957.51	25.46	10.93	1.268	0.033	Non-significant	1736.21	22.053	10.782	1.12	0.547	Non-significant	2097.05	29.683	11.046	1.335	0.013	Non-significant	1388.62	19.497	10.458	1096.58	15.787	10.131	0.877	0.301	Non-significant	1818.45	25.697	10.846	1.282	0.034	Non-significant	1251.67
2997465	transcription factor	N/A	N/A	N/A	C2H2	N/A	1036.51	35.763	10.045	1014.39	35.923	10.022	0.994	0.982	Non-significant	1143.39	36.873	10.182	1.085	0.626	Non-significant	913.769	28.783	9.872	0.918	0.79	Non-significant	1194.23	41.863	10.249	1.081	0.599	Non-significant	1066.53	37.093	10.087	1339.21	47.717	10.413	1.068	0.568	Non-significant	885.717	30.673	9.818	0.857	0.348	Non-significant	975.012
2998563	transcription factor	N/A	N/A	N/A	C2H2	N/A	705.566	20.85	9.511	673.643	20.407	9.448	0.986	0.958	Non-significant	932.063	25.98	9.851	1.252	0.168	Non-significant	721.651	19.437	9.544	1.016	0.987	Non-significant	662.074	19.867	9.424	0.975	0.888	Non-significant	695.429	20.697	9.493	663.426	20.243	9.427	0.983	0.944	Non-significant	756.2	22.623	9.604	1.081	0.516	Non-significant	597.069
2999144	transcription factor	N/A	N/A	N/A	C2H2	N/A	17.61	0.793	5.267	34.26	1.587	5.827	1.088	0.238	Non-significant	29.137	1.233	5.622	1.271	0.261	Non-significant	14.583	0.597	5.144	0.954	0.904	Non-significant	9.059	0.417	4.841	0.904	0.306	Non-significant	28.31	1.29	5.596	36.076	1.687	5.856	1.014	0.866	Non-significant	10.887	0.497	4.957	0.526	0.03	Non-significant	21.433
3000085	transcription factor	N/A	N/A	N/A	C2H2	N/A	423.414	9.207	8.808	440.539	9.837	8.859	1.019	0.931	Non-significant	444.62	9.023	8.854	1.049	0.76	Non-significant	344.565	6.837	8.529	0.852	0.368	Non-significant	403.973	8.93	8.743	0.976	0.891	Non-significant	409.697	8.983	8.762	415.952	9.347	8.781	1.008	0.988	Non-significant	537.125	11.783	9.133	1.284	0.023	Non-significant	422.658
3000143	transcription factor	N/A	N/A	N/A	C2H2	N/A	309.427	5.623	8.385	216.549	4.037	7.905	0.762	0.051	Non-significant	274.777	4.703	8.204	0.913	0.561	Non-significant	257.865	4.273	8.14	0.872	0.526	Non-significant	331.072	6.117	8.475	1.045	0.801	Non-significant	289.129	5.297	8.295	276.877	5.203	8.235	0.993	0.98	Non-significant	478.634	8.897	8.944	1.546	0.014	Non-significant	345.755
3000195	transcription factor	N/A	N/A	N/A	C2H2	N/A	908.806	19.237	9.866	846.121	18.393	9.765	0.95	0.684	Non-significant	835.532	16.56	9.747	0.927	0.399	Non-significant	874.59	16.887	9.81	0.967	0.896	Non-significant	916.362	19.727	9.877	1.013	0.93	Non-significant	820.564	17.51	9.715	830.498	18.193	9.736	1.002	0.997	Non-significant	1069.11	22.91	10.095	1.279	0.011	Non-significant	908.679
3001061	transcription factor	N/A	N/A	N/A	C2H2	N/A	180.199	7.733	7.674	178.409	7.867	7.666	0.999	0.996	Non-significant	197.141	7.94	7.793	1.077	0.692	Non-significant	175.116	6.867	7.642	0.983	0.987	Non-significant	170.951	7.467	7.61	0.979	0.909	Non-significant	207.095	8.97	7.855	208.05	9.233	7.853	1	0.998	Non-significant	115.055	5.047	7.076	0.616	0.016	Non-significant	244.097
3005920	transcription factor	N/A	N/A	N/A	C2H2	N/A	10228.3	216.003	13.311	13887.6	300.94	13.75	1.029	0.76	Non-significant	3879.41	77.1	11.734	0.5	0.029	Non-significant	14564.4	279.963	13.832	1.096	0.738	Non-significant	13191.6	283.123	13.591	1.036	0.749	Non-significant	7721.45	164.14	12.859	14108.9	307.043	13.776	1.015	0.724	Non-significant	3312.76	71.907	11.392	0.761	0.193	Non-significant	16126.6
3009328	transcription factor	N/A	N/A	N/A	C2H2	N/A	228.241	6.84	7.978	182.064	5.593	7.69	0.968	0.782	Non-significant	177.585	5.037	7.575	0.888	0.555	Non-significant	245.942	6.73	8.077	1.027	0.966	Non-significant	284.039	8.663	8.217	1.051	0.705	Non-significant	201.317	6.08	7.78	205.091	6.343	7.843	1.001	0.996	Non-significant	103.086	3.177	6.845	0.598	0.032	Non-significant	278.576
3012006	transcription factor	N/A	N/A	N/A	C2H2	N/A	2354.34	61.927	11.211	2326.51	62.81	11.2	0.998	0.994	Non-significant	2736.39	67.28	11.424	1.131	0.42	Non-significant	2080.71	49.933	11.04	0.919	0.783	Non-significant	1962.58	52.45	10.957	0.897	0.494	Non-significant	2271.3	60.21	11.161	2244.75	60.933	11.145	0.998	0.995	Non-significant	1333.58	35.557	10.395	0.621	0.003	Non-significant	2447.59
3012178	transcription factor	N/A	N/A	N/A	C2H2	N/A	446.705	14.93	8.881	383.246	13.167	8.669	0.938	0.654	Non-significant	359.737	11.267	8.578	0.841	0.248	Non-significant	519.815	15.863	9.083	1.121	0.649	Non-significant	692.637	23.543	9.482	1.464	0.01	Non-significant	464.057	15.637	8.928	427.963	14.807	8.816	0.976	0.894	Non-significant	596.326	20.117	9.278	1.242	0.121	Non-significant	744.312
3012201	transcription factor	N/A	N/A	N/A	C2H2	N/A	1171.68	27.047	10.225	1107.68	26.22	10.137	0.991	0.963	Non-significant	1138.98	24.947	10.054	0.987	0.963	Non-significant	1016.46	21.403	9.984	0.939	0.882	Non-significant	810.88	19.01	9.684	0.881	0.368	Non-significant	1052.78	24.49	10.029	1260.28	30.037	10.326	1.012	0.906	Non-significant	1286.69	30.783	10.08	1.119	0.632	Non-significant	1030.74
3012761	transcription factor	N/A	N/A	N/A	C2H2	N/A	1871.21	31.36	10.884	1657.19	28.543	10.715	0.938	0.684	Non-significant	1521.96	24.043	10.575	0.844	0.179	Non-significant	2052.22	31.42	11.02	1.069	0.791	Non-significant	1948.12	33.21	10.946	1.03	0.866	Non-significant	1686.34	28.507	10.738	1945.83	33.767	10.936	1.058	0.689	Non-significant	1952.18	33.337	10.936	1.14	0.306	Non-significant	2185.5
3012914	transcription factor	N/A	N/A	N/A	C2H2	N/A	863.033	14.617	9.791	785.158	13.66	9.661	0.959	0.818	Non-significant	867.628	13.76	9.8	1.007	0.959	Non-significant	1046	16.16	10.064	1.159	0.462	Non-significant	1234.59	21.263	10.292	1.345	0.032	Non-significant	905.231	15.453	9.859	797.368	13.963	9.683	0.969	0.84	Non-significant	945.518	16.143	9.92	1.037	0.846	Non-significant	1130.17
3014714	transcription factor	N/A	N/A	N/A	C2H2	N/A	2248.65	67.037	11.15	1966.35	60.12	10.957	0.903	0.258	Non-significant	2096.72	58.57	11.045	0.945	0.543	Non-significant	2037.33	55.427	11.01	0.918	0.532	Non-significant	2734.23	82.843	11.429	1.197	0.024	Non-significant	2297.27	69.023	11.179	2604.93	80.217	11.361	1.052	0.746	Non-significant	2274.47	68.883	11.16	0.988	0.976	Non-significant	2835.96
3015670	transcription factor	N/A	N/A	N/A	C2H2	N/A	92.482	6.867	6.856	121.341	9.26	7.187	1.057	0.638	Non-significant	25.228	1.753	5.536	0.297	0	Underexpressed	111.467	7.58	7.06	1.087	0.815	Non-significant	182.392	13.787	7.672	1.676	0.036	Non-significant	93.198	6.983	6.814	158.079	12.173	7.47	1.341	0.147	Non-significant	87.05	6.583	6.78	0.976	0.918	Non-significant	202.258
3016090	transcription factor	N/A	N/A	N/A	C2H2	N/A	499.464	9.657	9.033	611.327	12.153	9.313	1.054	0.704	Non-significant	648.754	11.74	9.387	1.194	0.356	Non-significant	446.399	7.88	8.879	0.944	0.904	Non-significant	361.395	7.103	8.592	0.879	0.383	Non-significant	497.948	9.713	9.002	561.501	11.223	9.195	1.011	0.934	Non-significant	176.064	3.44	7.641	0.39	0	Underexpressed	330.052
3019004	transcription factor	N/A	N/A	N/A	C2H2	N/A	803.214	15.57	9.693	716.805	14.26	9.534	0.971	0.876	Non-significant	876.853	15.947	9.817	1.064	0.762	Non-significant	784.908	13.877	9.662	0.99	0.995	Non-significant	718.33	14.153	9.536	0.962	0.818	Non-significant	772.176	15.083	9.63	777.415	15.563	9.646	1.001	0.997	Non-significant	406.694	8.02	8.693	0.588	0.012	Non-significant	796.324
3019725	transcription factor	N/A	N/A	N/A	C2H2	N/A	4099.1	324.45	12.004	3530.49	286.58	11.792	0.939	0.686	Non-significant	5376.93	398.417	12.397	1.256	0.12	Non-significant	3835.93	276.653	11.913	0.958	0.927	Non-significant	2709.89	217.553	11.389	0.719	0.031	Non-significant	3863.86	307.827	11.908	3307.35	270.093	11.702	0.945	0.678	Non-significant	3361.84	268.733	11.725	0.887	0.385	Non-significant	2324.41
3021431	transcription factor	N/A	N/A	N/A	C2H2	N/A	225.179	10.263	7.961	242.07	11.32	8.056	1.046	0.8	Non-significant	180.17	7.717	7.668	0.826	0.108	Non-significant	191.342	7.95	7.752	0.872	0.463	Non-significant	235.825	10.917	8.024	1.039	0.826	Non-significant	217.107	9.97	7.916	197.77	9.29	7.78	0.983	0.932	Non-significant	252.539	11.62	8.114	1.14	0.409	Non-significant	231.513
3022098	transcription factor	N/A	N/A	N/A	C2H2	N/A	650.024	20.757	9.397	678.814	22.287	9.458	1.016	0.954	Non-significant	860.521	25.657	9.737	1.238	0.228	Non-significant	652.024	19.01	9.392	1.004	0.996	Non-significant	538.986	17.493	9.123	0.927	0.614	Non-significant	674.369	21.72	9.428	644.768	21.25	9.373	0.997	0.988	Non-significant	345.967	10.99	8.451	0.592	0.025	Non-significant	619.222
3022637	transcription factor	N/A	N/A	N/A	C2H2	N/A	498.116	10.413	9.031	432.352	9.27	8.835	0.967	0.834	Non-significant	642.125	12.6	9.379	1.191	0.358	Non-significant	672.38	12.823	9.443	1.194	0.486	Non-significant	470.617	9.987	8.903	0.983	0.926	Non-significant	557.547	11.747	9.159	440.147	9.517	8.856	0.96	0.683	Non-significant	958.049	20.013	9.892	1.6	0.008	Non-significant	467.966
3022662	transcription factor	N/A	N/A	N/A	C2H2	N/A	193.416	3.823	7.748	225.486	4.57	7.966	1.076	0.624	Non-significant	177.708	3.293	7.66	0.941	0.73	Non-significant	161.213	2.903	7.536	0.879	0.595	Non-significant	161.394	3.237	7.513	0.906	0.509	Non-significant	201.035	4.007	7.815	187.126	3.817	7.716	0.986	0.952	Non-significant	145.319	2.91	7.397	0.753	0.05	Non-significant	141.562
3026385	transcription factor	N/A	N/A	N/A	C2H2	N/A	562.008	11.823	9.185	607.993	13.127	9.306	1.042	0.828	Non-significant	564.171	11.147	9.197	1.01	0.958	Non-significant	551.234	10.57	9.17	0.989	0.994	Non-significant	565.745	12.087	9.199	1.009	0.966	Non-significant	585.997	12.42	9.254	628.781	13.65	9.351	1.034	0.863	Non-significant	415.83	8.883	8.776	0.722	0.001	Non-significant	465.198
3026702	transcription factor	N/A	N/A	N/A	C2H2	N/A	500.908	26.527	9.035	611.54	33.277	9.312	1.161	0.173	Non-significant	439.223	21.877	8.851	0.894	0.347	Non-significant	569.688	27.537	9.216	1.122	0.535	Non-significant	499.53	26.903	9.028	1.003	0.988	Non-significant	456.183	24.353	8.908	513.403	28.107	9.071	1.035	0.83	Non-significant	553.595	29.573	9.175	1.182	0.243	Non-significant	491.111
3026856	transcription factor	N/A	N/A	N/A	C2H2	N/A	1176.6	21.357	10.231	1180.74	21.993	10.234	1.006	0.992	Non-significant	1115.07	18.983	10.155	0.967	0.854	Non-significant	1177.64	19.497	10.232	1.01	0.996	Non-significant	1194.84	22.053	10.249	1.007	0.955	Non-significant	1251.06	22.893	10.316	1248.31	23.417	10.315	1	1	Non-significant	714.296	13.19	9.499	0.605	0.002	Non-significant	1195.32
3027835	transcription factor	N/A	N/A	N/A	C2H2	N/A	324.944	9.153	8.449	366.779	10.603	8.614	1.095	0.445	Non-significant	320.199	8.483	8.42	0.995	0.973	Non-significant	335.718	8.63	8.495	1.033	0.927	Non-significant	394.02	11.273	8.707	1.183	0.105	Non-significant	362.802	10.303	8.595	382.391	11.133	8.67	1.03	0.884	Non-significant	414.961	11.79	8.779	1.139	0.192	Non-significant	466.5
3030866	transcription factor	N/A	N/A	N/A	C2H2	N/A	2706.21	55.647	11.402	1790.43	37.8	10.824	0.771	0.116	Non-significant	3078.28	59.25	11.588	1.097	0.604	Non-significant	1783.57	33.453	10.816	0.727	0.135	Non-significant	3195.8	66.907	11.629	1.082	0.617	Non-significant	2331.42	48.36	11.191	1885.69	40.113	10.897	0.958	0.718	Non-significant	956.597	19.903	9.903	0.435	0	Non-significant	2131.71
3031282	transcription factor	N/A	N/A	N/A	C2H2	N/A	1.625	0.123	4.173	9.496	0.757	4.854	3.358	0.046	Overexpressed	4.005	0.29	4.468	1.145	0.336	Non-significant	4.311	0.303	4.498	1.099	0.509	Non-significant	1.923	0.15	4.187	1.006	0.936	Non-significant	1.684	0.13	4.095	3.656	0.293	4.42	1.006	NC	Lowly expressed	4.877	0.373	4.527	1.128	0.417	Non-significant	2.579
3031298	transcription factor	N/A	N/A	N/A	C2H2	N/A	1348.98	79.517	10.424	1428.84	86.49	10.505	1.041	0.795	Non-significant	1069.22	59.327	10.083	0.808	0.019	Non-significant	1811.62	97.487	10.838	1.316	0.003	Non-significant	1726.02	103.387	10.768	1.248	0.017	Non-significant	1454.53	86.443	10.521	1570.56	95.727	10.639	1.035	0.857	Non-significant	1629.98	97.033	10.692	1.107	0.332	Non-significant	2040.9
3034360	transcription factor	N/A	N/A	N/A	C2H2	N/A	455.467	11.247	8.906	484.65	12.297	8.993	1.037	0.849	Non-significant	416.83	9.65	8.787	0.932	0.613	Non-significant	440.576	9.93	8.863	0.976	0.965	Non-significant	390.982	9.817	8.7	0.905	0.45	Non-significant	482.173	12.01	8.987	467.318	11.927	8.942	0.996	0.989	Non-significant	296.835	7.407	8.307	0.666	0.024	Non-significant	413.58
3037111	transcription factor	N/A	N/A	N/A	C2H2	N/A	2641.17	33.537	11.381	1936.58	25.233	10.932	0.965	0.719	Non-significant	4148.79	49.193	12.003	1.251	0.295	Non-significant	2455.42	28.433	11.275	0.979	0.981	Non-significant	2925.6	37.787	11.517	1.01	0.893	Non-significant	2788.61	35.697	11.447	2244.53	29.4	11.131	0.988	0.901	Non-significant	395.126	5.05	8.643	0.159	0	Underexpressed	2008.38
3040227	transcription factor	N/A	N/A	N/A	C2H2	N/A	307.797	9.857	8.378	317.466	10.437	8.419	1.019	0.951	Non-significant	354.656	10.617	8.555	1.132	0.388	Non-significant	308.072	8.99	8.376	1.003	0.996	Non-significant	242.821	7.9	8.044	0.85	0.249	Non-significant	269.492	8.7	8.196	276.336	9.143	8.23	1.006	0.988	Non-significant	311.681	10.057	8.391	1.123	0.479	Non-significant	215.431
3042141	transcription factor	N/A	N/A	N/A	C2H2	N/A	1178.5	28.177	10.233	783.927	19.2	9.61	0.958	0.608	Non-significant	1925.07	42.83	10.857	1.257	0.279	Non-significant	1136.2	24.763	10.179	0.994	0.996	Non-significant	688.904	16.733	9.461	0.909	0.364	Non-significant	1111.22	26.777	10.11	1187.82	29.32	10.238	1.004	0.987	Non-significant	257.533	6.267	8.114	0.265	0	Underexpressed	1229.67
3042189	transcription factor	N/A	N/A	N/A	C2H2	N/A	145.496	4.267	7.387	155.978	4.697	7.493	1.016	0.942	Non-significant	193.642	5.317	7.765	1.209	0.331	Non-significant	160.581	4.29	7.526	1.049	0.922	Non-significant	176.963	5.283	7.601	1.068	0.654	Non-significant	147.621	4.37	7.386	148.648	4.513	7.425	1.002	0.994	Non-significant	195.064	5.74	7.765	1.24	0.27	Non-significant	187.594
3046803	transcription factor	N/A	N/A	N/A	C2H2	N/A	2406.99	40.78	11.241	2394.62	41.637	11.239	0.999	1	Non-significant	2547.18	40.513	11.326	1.058	0.694	Non-significant	2165.49	33.46	11.097	0.922	0.737	Non-significant	2237.92	38.517	11.142	0.963	0.781	Non-significant	2263.58	38.66	11.149	2481.9	43.4	11.288	1.037	0.836	Non-significant	1860.01	32.033	10.867	0.841	0.145	Non-significant	2114.55
3046865	transcription factor	N/A	N/A	N/A	C2H2	N/A	1663.15	23.667	10.719	1302.74	19.027	10.375	0.81	0.006	Non-significant	2417.69	32.283	11.253	1.446	0	Non-significant	1759.25	22.83	10.799	1.055	0.783	Non-significant	1507.26	21.793	10.576	0.927	0.466	Non-significant	1669.4	23.947	10.726	1225.41	18.003	10.285	0.777	0.029	Non-significant	2041.59	29.383	11.006	1.206	0.061	Non-significant	1236.82
3048598	transcription factor	N/A	N/A	N/A	C2H2	N/A	66.428	1.53	6.488	144.505	3.407	7.393	1.816	0.027	Non-significant	37.488	0.807	5.912	0.689	0.107	Non-significant	41.047	0.857	5.996	0.788	0.368	Non-significant	40.454	0.943	5.876	0.864	0.29	Non-significant	66.892	1.547	6.492	52.859	1.25	6.215	0.986	0.898	Non-significant	69.692	1.65	6.477	1.025	0.933	Non-significant	40.129
3048901	transcription factor	N/A	N/A	N/A	C2H2	N/A	104.392	2.49	7.004	122.253	2.993	7.177	1.048	0.757	Non-significant	100.584	2.243	6.935	0.979	0.929	Non-significant	129.724	2.81	7.205	1.133	0.657	Non-significant	69.117	1.677	6.533	0.79	0.18	Non-significant	133.544	3.21	7.299	123.547	3.05	7.198	0.991	0.961	Non-significant	102.221	2.457	6.976	0.84	0.39	Non-significant	101.568
3052440	transcription factor	N/A	N/A	N/A	C2H2	N/A	1042.41	30.393	10.053	1146.64	34.3	10.194	1.07	0.634	Non-significant	1032.81	28.217	10.046	1	0.998	Non-significant	912.204	24.26	9.871	0.896	0.509	Non-significant	943.827	27.933	9.915	0.933	0.605	Non-significant	1057.52	31.06	10.079	1059.66	31.887	10.083	1.002	0.995	Non-significant	895.426	26.417	9.846	0.859	0.067	Non-significant	872.462
3052891	transcription factor	N/A	N/A	N/A	C2H2	N/A	275.915	9.133	8.229	215.757	7.327	7.91	0.853	0.208	Non-significant	267.025	8.253	8.178	0.978	0.906	Non-significant	252.231	7.617	8.109	0.938	0.841	Non-significant	224.169	7.533	7.959	0.869	0.309	Non-significant	233.424	7.777	8.001	254.878	8.707	8.116	1.027	0.881	Non-significant	270.818	9.067	8.206	1.127	0.375	Non-significant	311.521
3054911	transcription factor	N/A	N/A	N/A	C2H2	N/A	96.351	3.32	6.89	112.596	3.993	7.086	1.061	0.702	Non-significant	95.963	3.103	6.908	1	0.999	Non-significant	105.73	3.333	7.008	1.063	0.879	Non-significant	108.586	3.81	7.035	1.06	0.721	Non-significant	99.362	3.453	6.926	101.862	3.637	6.938	1.003	0.993	Non-significant	122.495	4.27	7.197	1.159	0.457	Non-significant	139.075
3055747	transcription factor	N/A	N/A	N/A	C2H2	N/A	1236.64	13.317	10.3	1279.47	14.143	10.35	1.011	0.963	Non-significant	1088.87	11	10.118	0.92	0.667	Non-significant	1059.45	10.397	10.08	0.912	0.792	Non-significant	1282.28	14.033	10.35	1.019	0.927	Non-significant	1100.36	11.94	10.124	1191.39	13.24	10.245	1.011	0.954	Non-significant	632.268	6.883	9.322	0.631	0.02	Non-significant	1126.7
3060066	transcription factor	N/A	N/A	N/A	C2H2	N/A	2751.47	51.043	11.437	2564.91	48.833	11.338	0.985	0.946	Non-significant	4924.93	85.317	12.252	1.618	0.018	Non-significant	2615.95	44.253	11.365	0.975	0.98	Non-significant	2155.23	40.647	11.09	0.919	0.557	Non-significant	2451.78	45.857	11.273	2451.29	46.923	11.264	1	0.999	Non-significant	1460.7	27.3	10.484	0.672	0.057	Non-significant	2566.96
3064832	transcription factor	N/A	N/A	N/A	C2H2	N/A	940.62	48.42	9.886	1133.76	59.723	10.173	1.091	0.546	Non-significant	1418.66	68.233	10.492	1.438	0.016	Non-significant	960.723	45.027	9.942	1.024	0.987	Non-significant	844.775	44.083	9.758	0.951	0.763	Non-significant	1096.13	56.763	10.118	1113.22	59.037	10.123	1.002	0.994	Non-significant	971.653	50.403	9.961	0.919	0.677	Non-significant	814.218
3065865	transcription factor	N/A	N/A	N/A	C2H2	N/A	234.08	11.99	7.997	235.028	12.34	8.021	1.004	0.988	Non-significant	249.182	11.967	8.092	1.055	0.767	Non-significant	257.846	12.04	8.141	1.074	0.845	Non-significant	251.079	13.047	8.102	1.039	0.822	Non-significant	270.747	13.96	8.2	304.028	16.057	8.359	1.03	0.852	Non-significant	159.281	8.233	7.507	0.625	0.002	Non-significant	301.68
3065960	transcription factor	N/A	N/A	N/A	C2H2	N/A	636.774	16.68	9.36	597.218	16.067	9.278	0.974	0.905	Non-significant	491.983	12.157	8.986	0.808	0.118	Non-significant	702.424	16.79	9.506	1.077	0.808	Non-significant	700.574	18.673	9.485	1.062	0.706	Non-significant	606.332	16.01	9.299	554.625	15.023	9.178	0.979	0.911	Non-significant	705.748	18.757	9.512	1.135	0.425	Non-significant	568.639
3068998	transcription factor	N/A	N/A	N/A	C2H2	N/A	109.922	3.677	6.92	34.666	1.187	5.814	0.871	0.04	Non-significant	81.669	2.54	6.715	0.916	0.638	Non-significant	53.26	1.627	6.08	0.817	0.354	Non-significant	46.276	1.57	5.998	0.88	0.17	Non-significant	141.857	4.76	6.733	48.222	1.657	6.158	0.968	0.214	Non-significant	68.918	2.317	6.529	0.762	0.215	Non-significant	44.989
3071259	transcription factor	N/A	N/A	N/A	C2H2	N/A	894.898	29.92	9.845	932.231	31.977	9.901	1.034	0.84	Non-significant	887.194	27.837	9.832	0.999	0.998	Non-significant	848.577	25.893	9.77	0.957	0.853	Non-significant	864.869	29.373	9.793	0.979	0.879	Non-significant	895.669	30.187	9.842	942.902	32.547	9.917	1.034	0.865	Non-significant	805.817	27.327	9.695	0.914	0.344	Non-significant	914.216
3072454	transcription factor	N/A	N/A	N/A	C2H2	N/A	783.254	9.95	9.659	812.252	10.593	9.71	1.026	0.904	Non-significant	803.185	9.577	9.692	1.03	0.823	Non-significant	790.794	9.167	9.672	1.011	0.99	Non-significant	763.788	9.863	9.624	0.987	0.936	Non-significant	766.695	9.82	9.628	748.583	9.827	9.596	0.99	0.979	Non-significant	686.961	8.83	9.476	0.906	0.353	Non-significant	639.005
3078381	transcription factor	N/A	N/A	N/A	C2H2	N/A	1186.07	23.19	10.242	1101.15	22.12	10.123	0.982	0.934	Non-significant	1577.1	28.77	10.625	1.24	0.234	Non-significant	3314.4	59.117	11.703	2.652	0	Overexpressed	1322.86	26.313	10.349	1.044	0.78	Non-significant	1168.26	23.017	10.216	1307.14	26.37	10.365	1.024	0.891	Non-significant	694.583	13.75	9.485	0.635	0.008	Non-significant	1318.15
3079019	transcription factor	N/A	N/A	N/A	C2H2	N/A	318.807	14.727	8.424	365.174	17.337	8.605	1.087	0.546	Non-significant	423.877	18.323	8.805	1.303	0.021	Non-significant	307.397	12.957	8.376	0.974	0.961	Non-significant	301.832	14.163	8.329	0.97	0.855	Non-significant	315.332	14.687	8.406	343.236	16.38	8.523	1.033	0.844	Non-significant	322.353	15.083	8.44	1.028	0.865	Non-significant	327.995
3082302	transcription factor	N/A	N/A	N/A	C2H2	N/A	701.145	24.607	9.504	765.674	27.6	9.627	1.08	0.378	Non-significant	725.412	23.9	9.551	1.04	0.632	Non-significant	657.447	21.07	9.413	0.944	0.687	Non-significant	694.459	24.78	9.491	0.998	0.98	Non-significant	610.444	21.603	9.31	689.355	24.993	9.477	1.066	0.642	Non-significant	761.864	27.07	9.62	1.233	0.028	Non-significant	606.068
3086835	transcription factor	N/A	N/A	N/A	C2H2	N/A	0	0	3.672	0.3	0.013	3.799	1.005	NC	Lowly expressed	0.228	0.01	3.783	1.021	NC	Lowly expressed	0.695	0.027	3.944	1.031	0.651	Non-significant	0	0	3.672	0.999	NC	Lowly expressed	0	0	3.672	0	0	3.672	1	NC	Lowly expressed	0	0	3.672	0.998	NC	Lowly expressed	0
3090320	transcription factor	N/A	N/A	N/A	C2H2	N/A	453.038	36.787	8.901	485.195	40.447	8.995	1.039	0.833	Non-significant	627.855	47.737	9.349	1.354	0.008	Non-significant	474.853	35.22	8.964	1.041	0.921	Non-significant	471.185	38.887	8.953	1.032	0.866	Non-significant	444.832	36.42	8.873	472.445	39.7	8.953	1.02	0.937	Non-significant	672.421	55.2	9.444	1.472	0	Non-significant	449.986
3092131	transcription factor	N/A	N/A	N/A	C2H2	N/A	71.509	2.983	6.568	84.996	3.647	6.768	1.067	0.662	Non-significant	76.238	2.987	6.64	1.047	0.814	Non-significant	82.342	3.133	6.697	1.095	0.778	Non-significant	65.868	2.797	6.483	0.965	0.836	Non-significant	65.83	2.77	6.475	91.395	3.94	6.843	1.045	0.601	Non-significant	94.082	4.007	6.858	1.288	0.212	Non-significant	121.915
3093264	transcription factor	N/A	N/A	N/A	C2H2	N/A	1421.07	33.07	10.498	1039.32	24.833	10.056	0.779	0.032	Non-significant	1845.25	40.287	10.868	1.274	0.035	Non-significant	1135.85	24.107	10.18	0.834	0.23	Non-significant	1294.94	30.65	10.358	0.945	0.707	Non-significant	1816.94	42.627	10.834	983.626	23.63	9.974	0.563	0	Non-significant	1582.74	37.193	10.649	0.887	0.3	Non-significant	1053.8
3095903	transcription factor	N/A	N/A	N/A	C2H2	N/A	1653.86	38.18	10.712	1641.34	38.927	10.702	0.997	0.996	Non-significant	1785.42	38.57	10.806	1.076	0.543	Non-significant	1375.45	28.983	10.451	0.857	0.281	Non-significant	1709.21	40.13	10.755	1.025	0.861	Non-significant	1611.79	37.52	10.674	1650.64	39.407	10.709	1.004	0.979	Non-significant	1757.76	40.727	10.784	1.086	0.494	Non-significant	1492.22
3100288	transcription factor	N/A	N/A	N/A	C2H2	N/A	621.057	21.417	9.335	618.627	21.917	9.325	1	0.998	Non-significant	525.501	16.983	9.103	0.872	0.315	Non-significant	669.158	21.047	9.436	1.062	0.856	Non-significant	743.543	26.08	9.563	1.142	0.342	Non-significant	605.801	21.057	9.302	739.626	26.38	9.57	1.086	0.503	Non-significant	622.852	21.85	9.326	1.029	0.874	Non-significant	739.049
3103996	transcription factor	N/A	N/A	N/A	C2H2	N/A	95.275	3.48	6.893	142.23	5.34	7.369	1.358	0.049	Non-significant	140.469	4.797	7.358	1.405	0.024	Non-significant	94.854	3.16	6.888	0.999	0.997	Non-significant	113.142	4.197	7.095	1.101	0.53	Non-significant	104.68	3.85	7.005	104.663	3.947	7.008	0.999	0.998	Non-significant	129.553	4.76	7.262	1.178	0.334	Non-significant	99.592
3107497	transcription factor	N/A	N/A	N/A	C2H2	N/A	1947.9	54.58	10.943	2050.37	58.97	11.019	1.04	0.798	Non-significant	2052.49	53.837	11.02	1.059	0.593	Non-significant	1870.07	47.76	10.888	0.97	0.912	Non-significant	2017.45	57.407	10.993	1.034	0.809	Non-significant	2011.55	56.787	10.992	1906.91	55.17	10.915	0.97	0.873	Non-significant	1813.81	51.477	10.843	0.908	0.244	Non-significant	1805.43
3108407	transcription factor	N/A	N/A	N/A	C2H2	N/A	58.691	2.537	6.36	70.576	3.127	6.556	1.092	0.531	Non-significant	55.146	2.233	6.291	0.967	0.854	Non-significant	58.092	2.29	6.349	1	0.996	Non-significant	69.096	3.033	6.53	1.099	0.53	Non-significant	54.645	2.38	6.227	76.978	3.437	6.654	1.043	0.571	Non-significant	70.742	3.143	6.506	1.222	0.329	Non-significant	53.578
3108459	transcription factor	N/A	N/A	N/A	C2H2	N/A	132.448	5.657	7.284	176.212	7.703	7.639	1.223	0.139	Non-significant	117.209	4.69	7.144	0.913	0.569	Non-significant	127.435	4.967	7.239	0.981	0.982	Non-significant	160.665	6.96	7.521	1.139	0.366	Non-significant	128.025	5.507	7.22	144.143	6.35	7.387	1.024	0.872	Non-significant	123.926	5.353	7.19	0.99	0.966	Non-significant	117.779
3108526	transcription factor	N/A	N/A	N/A	C2H2	N/A	314.019	16.11	8.402	425.268	22.373	8.813	1.296	0.017	Non-significant	332.57	15.96	8.48	1.059	0.667	Non-significant	309.461	14.453	8.38	0.989	0.993	Non-significant	334.116	17.42	8.483	1.049	0.752	Non-significant	301.334	15.577	8.344	357.558	18.96	8.577	1.093	0.477	Non-significant	370.229	19.247	8.625	1.222	0.072	Non-significant	365.672
3112857	transcription factor	N/A	N/A	N/A	C2H2	N/A	386.038	12.203	8.682	436.453	14.16	8.849	1.053	0.755	Non-significant	425.184	12.6	8.815	1.084	0.647	Non-significant	366.954	10.593	8.611	0.97	0.959	Non-significant	369.142	11.857	8.616	0.982	0.923	Non-significant	381.688	12.16	8.652	415.787	13.59	8.783	1.032	0.866	Non-significant	369.514	11.867	8.616	0.976	0.874	Non-significant	360.849
3122528	transcription factor	N/A	N/A	N/A	C2H2	N/A	515.329	11.87	9.076	534.868	12.653	9.129	1.013	0.961	Non-significant	581.066	12.533	9.242	1.094	0.633	Non-significant	509.081	10.697	9.057	0.995	0.996	Non-significant	470.987	11.02	8.954	0.967	0.846	Non-significant	484.471	11.243	8.983	509.356	12.103	9.052	1.007	0.979	Non-significant	235.559	5.5	7.996	0.532	0.002	Non-significant	366.43
3128430	transcription factor	N/A	N/A	N/A	C2H2	N/A	168.589	6.147	7.589	192.895	7.203	7.763	1.035	0.825	Non-significant	168.135	5.783	7.521	1.012	0.986	Non-significant	243.081	8.06	8.059	1.266	0.332	Non-significant	204.256	7.563	7.824	1.075	0.627	Non-significant	217.935	8	7.921	162.655	6.117	7.549	0.974	0.748	Non-significant	145.601	5.393	7.351	0.769	0.222	Non-significant	244.142
3135862	transcription factor	N/A	N/A	N/A	C2H2	N/A	52.446	2.877	6.229	24.14	1.357	5.527	0.948	0.32	Non-significant	113.908	5.813	7.014	1.37	0.159	Non-significant	37.15	1.86	5.871	0.938	0.815	Non-significant	38.83	2.167	5.916	0.974	0.765	Non-significant	53.771	2.97	6.233	20.279	1.147	5.371	0.94	0.112	Non-significant	37.533	2.083	5.914	0.838	0.415	Non-significant	27.185
3136235	transcription factor	N/A	N/A	N/A	C2H2	N/A	17.234	2.08	5.263	19.754	2.447	5.367	1.026	0.876	Non-significant	11.55	1.31	4.994	0.769	0.209	Non-significant	20.464	2.257	5.394	1.081	0.831	Non-significant	28.559	3.507	5.655	1.355	0.129	Non-significant	16.87	2.053	5.244	23.362	2.913	5.498	1.019	0.8	Non-significant	13.893	1.663	5.072	0.913	0.689	Non-significant	39.027
3136238	transcription factor	N/A	N/A	N/A	C2H2	N/A	9.093	0.91	4.848	17.233	1.77	5.255	1.122	0.206	Non-significant	6.315	0.6	4.639	0.849	0.413	Non-significant	8.268	0.757	4.801	0.97	0.957	Non-significant	12.01	1.227	4.995	1.051	0.676	Non-significant	13.316	1.343	5.076	11.516	1.197	4.988	0.994	0.96	Non-significant	8.776	0.88	4.816	0.842	0.41	Non-significant	10.275
3139779	transcription factor	N/A	N/A	N/A	C2H2	N/A	18.217	2.967	5.291	22.975	3.83	5.485	1.041	0.728	Non-significant	14.514	2.2	5.13	0.913	0.66	Non-significant	13.75	2.037	5.109	0.907	0.76	Non-significant	28.242	4.657	5.656	1.163	0.29	Non-significant	15.696	2.567	5.193	18.7	3.15	5.296	1.004	0.979	Non-significant	14.17	2.37	5.096	0.958	0.857	Non-significant	21.434
3155644	transcription factor	N/A	N/A	N/A	C2H2	N/A	127.628	5.547	7.248	172.35	7.69	7.62	1.297	0.017	Non-significant	127.327	5.187	7.245	1.007	0.966	Non-significant	129.238	5.127	7.259	1.02	0.979	Non-significant	139.169	6.143	7.352	1.066	0.649	Non-significant	120.178	5.263	7.163	138.509	6.22	7.343	1.034	0.819	Non-significant	151.739	6.697	7.456	1.237	0.169	Non-significant	134.221
3159794	transcription factor	N/A	N/A	N/A	C2H2	N/A	418.12	11.373	8.792	391.709	10.933	8.702	0.975	0.912	Non-significant	388.478	9.893	8.679	0.951	0.77	Non-significant	367.772	9.107	8.607	0.915	0.754	Non-significant	394.097	10.89	8.71	0.973	0.877	Non-significant	407.784	11.18	8.727	451.565	12.683	8.894	1.02	0.911	Non-significant	306.604	8.403	8.37	0.789	0.15	Non-significant	297.131
3160251	transcription factor	N/A	N/A	N/A	C2H2	N/A	8.684	0.22	4.82	7.556	0.197	4.754	0.99	0.946	Non-significant	9.975	0.233	4.887	1.077	0.716	Non-significant	12.747	0.293	5.026	1.149	0.587	Non-significant	6.646	0.17	4.684	0.97	0.776	Non-significant	8.343	0.213	4.791	10.099	0.263	4.904	1.005	0.951	Non-significant	14.924	0.383	5.15	1.225	0.359	Non-significant	11.926
3162796	transcription factor	N/A	N/A	N/A	C2H2	N/A	819.192	26.373	9.718	846.547	27.98	9.758	1.005	0.98	Non-significant	843.959	25.517	9.737	1.015	0.951	Non-significant	808.167	23.723	9.663	0.998	0.996	Non-significant	952.228	31.223	9.876	1.03	0.83	Non-significant	742.388	24.103	9.517	958.868	31.783	9.867	1.02	0.83	Non-significant	219.673	7.233	7.848	0.335	0	Underexpressed	906.578
3171933	transcription factor	N/A	N/A	N/A	C2H2	N/A	366.972	5.92	8.608	312.158	5.18	8.389	0.967	0.824	Non-significant	302.01	4.607	8.284	0.895	0.579	Non-significant	295.563	4.35	8.324	0.903	0.75	Non-significant	270.643	4.443	8.206	0.904	0.472	Non-significant	328.299	5.34	8.429	366.807	6.127	8.609	1.01	0.949	Non-significant	219.074	3.627	7.823	0.766	0.208	Non-significant	348.812
3176983	transcription factor	N/A	N/A	N/A	C2H2	N/A	92.373	1.87	6.862	111.585	2.327	7.084	1.086	0.562	Non-significant	83.777	1.59	6.751	0.932	0.704	Non-significant	124.377	2.303	7.216	1.258	0.258	Non-significant	118.084	2.437	7.153	1.164	0.324	Non-significant	120.795	2.473	7.172	138.161	2.9	7.334	1.018	0.91	Non-significant	77.29	1.59	6.634	0.699	0.06	Non-significant	164.179
3243135	transcription factor	N/A	N/A	N/A	C2H2	N/A	25.764	1.007	5.58	29.452	1.183	5.692	1.032	0.838	Non-significant	17.011	0.62	5.237	0.756	0.165	Non-significant	19.358	0.693	5.321	0.873	0.635	Non-significant	15.519	0.62	5.189	0.775	0.176	Non-significant	22.032	0.87	5.427	30.77	1.247	5.729	1.019	0.831	Non-significant	22.849	0.9	5.48	1.001	1	Non-significant	24.701
2995480	transcription factor	N/A	N/A	N/A	CCAAT-binding	N/A	1463.02	37.783	10.538	1272.36	33.717	10.341	0.916	0.509	Non-significant	1261.94	30.597	10.325	0.882	0.292	Non-significant	1345.65	31.69	10.414	0.934	0.802	Non-significant	1303	34.19	10.375	0.927	0.565	Non-significant	1340.26	34.873	10.411	1305.61	34.8	10.375	0.993	0.988	Non-significant	1059.63	27.733	10.073	0.815	0.136	Non-significant	1379.52
2947915	transcription factor	N/A	N/A	N/A	CCHC	N/A	239.247	4.457	8.037	270.772	5.18	8.207	1.081	0.575	Non-significant	301.444	5.257	8.344	1.237	0.053	Non-significant	272.101	4.627	8.214	1.114	0.582	Non-significant	232.845	4.41	8.006	0.985	0.932	Non-significant	230.479	4.33	7.993	248.287	4.787	8.09	1.021	0.921	Non-significant	320.792	6.01	8.424	1.343	0.016	Non-significant	240.676
2983844	transcription factor	N/A	N/A	N/A	CCHC	N/A	1690.45	40.723	10.74	1791.96	44.297	10.825	1.032	0.891	Non-significant	1818.4	41.077	10.847	1.069	0.668	Non-significant	1485.02	32.627	10.559	0.909	0.71	Non-significant	1481.26	36.27	10.555	0.926	0.605	Non-significant	1633.65	39.69	10.686	1974.48	49.113	10.962	1.045	0.711	Non-significant	1114.38	27.257	10.143	0.724	0.044	Non-significant	1314.69
3000054	transcription factor	N/A	N/A	N/A	CCHC	N/A	293.608	4.123	8.309	291.518	4.203	8.306	1	0.998	Non-significant	246.66	3.247	8.085	0.869	0.3	Non-significant	286.617	3.673	8.283	0.986	0.987	Non-significant	265.461	3.787	8.164	0.943	0.708	Non-significant	281.693	3.987	8.25	281.683	4.087	8.254	1.001	0.997	Non-significant	179.794	2.55	7.676	0.664	0.003	Non-significant	244.321
3017818	transcription factor	N/A	N/A	N/A	CCHC	N/A	810.956	16.13	9.7	736.677	15.05	9.572	0.939	0.654	Non-significant	712.076	13.267	9.524	0.895	0.276	Non-significant	840.948	15.263	9.758	1.035	0.91	Non-significant	757.422	15.31	9.612	0.955	0.737	Non-significant	808.643	16.22	9.699	748.784	15.377	9.593	0.975	0.898	Non-significant	715.533	14.38	9.53	0.899	0.414	Non-significant	833.335
3044946	transcription factor	N/A	N/A	N/A	CCHC	N/A	449.503	20.4	8.888	400.441	18.677	8.732	0.932	0.625	Non-significant	443.421	18.887	8.872	0.995	0.972	Non-significant	420.633	17.437	8.799	0.946	0.864	Non-significant	455.731	21.04	8.909	1.014	0.94	Non-significant	450.819	20.64	8.893	465.64	21.863	8.937	1.012	0.968	Non-significant	521.469	23.923	9.091	1.142	0.25	Non-significant	490.99
3055578	transcription factor	N/A	N/A	N/A	CCHC	N/A	619.151	14.33	9.33	588.985	13.997	9.261	0.969	0.861	Non-significant	646.612	14.003	9.389	1.048	0.643	Non-significant	570.723	12.053	9.217	0.933	0.707	Non-significant	666.169	15.667	9.433	1.066	0.568	Non-significant	605.36	14.117	9.297	593.727	14.197	9.269	0.994	0.988	Non-significant	587.122	13.683	9.249	0.973	0.864	Non-significant	612.67
3063995	transcription factor	N/A	N/A	N/A	CCHC	N/A	1935.92	51.27	10.936	1922.22	52.23	10.926	0.999	0.996	Non-significant	2107.18	52.31	11.058	1.093	0.269	Non-significant	1812.28	43.783	10.843	0.945	0.73	Non-significant	2049.77	55.16	11.018	1.056	0.605	Non-significant	1960.38	52.333	10.955	2136.96	58.437	11.075	1.056	0.685	Non-significant	1946.17	52.13	10.944	0.995	0.968	Non-significant	2098.43
3091513	transcription factor	N/A	N/A	N/A	CCHC	N/A	699.263	16.957	9.495	721.983	17.983	9.545	1.016	0.953	Non-significant	691.627	15.74	9.484	0.996	0.991	Non-significant	650.959	14.417	9.4	0.954	0.909	Non-significant	607.522	14.97	9.297	0.926	0.619	Non-significant	665.362	16.263	9.429	654.23	16.387	9.405	0.996	0.993	Non-significant	374.728	9.193	8.64	0.594	0.001	Non-significant	592.47
2886126	transcription factor	N/A	N/A	N/A	CCR4-Not complex	N/A	0.788	0.053	3.963	0.88	0.063	3.974	1	NC	Lowly expressed	0.412	0.027	3.883	0.973	NC	Lowly expressed	1.672	0.103	4.088	1.024	0.873	Non-significant	1.337	0.093	4.049	1.009	NC	Lowly expressed	0	0	3.672	2.246	0.16	4.155	1.006	NC	Lowly expressed	0.326	0.02	3.804	1.016	NC	Lowly expressed	2.589
3025921	transcription factor	N/A	N/A	N/A	CCR4-Not complex	N/A	5091.82	39.257	12.32	4547.8	36.003	12.158	0.909	0.253	Non-significant	5360.42	38.73	12.39	1.058	0.466	Non-significant	4962.32	34.89	12.282	0.978	0.939	Non-significant	4978.3	39.023	12.288	0.985	0.915	Non-significant	4557.89	35.433	12.154	4560.38	36.337	12.163	1.002	0.999	Non-significant	5005.9	39.11	12.296	1.092	0.311	Non-significant	4370.66
3044596	transcription factor	N/A	N/A	N/A	CCR4-Not complex	N/A	2227.15	37.047	11.133	2111.45	36.047	11.061	0.969	0.836	Non-significant	2371.43	36.99	11.224	1.073	0.502	Non-significant	2001.13	30.363	10.984	0.918	0.52	Non-significant	1952.74	32.993	10.945	0.902	0.306	Non-significant	2294.78	38.473	11.179	2093.97	35.983	11.049	0.958	0.8	Non-significant	2361.12	39.987	11.202	1.03	0.826	Non-significant	1882.33
3086110	transcription factor	N/A	N/A	N/A	CCR4-Not complex	N/A	1679.14	34.113	10.734	1548.28	32.26	10.618	0.948	0.717	Non-significant	1915.37	36.467	10.918	1.138	0.176	Non-significant	1590.76	29.46	10.657	0.956	0.869	Non-significant	1583.15	32.66	10.646	0.963	0.772	Non-significant	1678.55	34.353	10.731	1560.69	32.727	10.629	0.956	0.784	Non-significant	1585.94	32.617	10.653	0.943	0.549	Non-significant	1437.39
3157953	transcription factor	N/A	N/A	N/A	CCR4-Not complex	N/A	0.788	0.053	3.963	1.734	0.12	4.095	1.012	NC	Lowly expressed	0.228	0.017	3.783	0.943	NC	Lowly expressed	1.675	0.103	4.179	1.039	0.802	Non-significant	1.705	0.12	4.182	1.018	NC	Lowly expressed	2.78	0.193	4.336	3.898	0.28	4.305	1.002	NC	Lowly expressed	1.218	0.083	4.106	0.951	NC	Lowly expressed	6.799
3177982	transcription factor	N/A	N/A	N/A	CCR4-Not complex	N/A	48.093	1.813	6.151	71.569	2.773	6.575	1.127	0.305	Non-significant	28.719	1.023	5.641	0.691	0.083	Non-significant	94.527	3.253	6.88	1.739	0.024	Non-significant	82.874	3.183	6.719	1.443	0.085	Non-significant	85.198	3.24	6.71	124.436	4.873	7.145	1.032	0.643	Non-significant	78.247	3.02	6.625	0.962	0.89	Non-significant	156.401
3223003	transcription factor	N/A	N/A	N/A	CCR4-Not complex	N/A	3.756	0.373	4.433	2.933	0.297	4.348	0.99	0.916	Non-significant	1.747	0.163	4.202	0.856	0.339	Non-significant	4.882	0.44	4.543	1.05	0.869	Non-significant	2.482	0.25	4.299	0.975	0.751	Non-significant	2.78	0.28	4.336	1.756	0.18	4.096	0.997	NC	Lowly expressed	4.51	0.443	4.505	1.075	0.652	Non-significant	5.133
2987313	transcription factor	N/A	N/A	N/A	Copper fist	N/A	1497.43	39.76	10.571	883.358	24.08	9.806	0.909	0.284	Non-significant	992.989	24.863	9.955	0.808	0.303	Non-significant	1421.82	34.453	10.497	0.981	0.987	Non-significant	2771.09	74.937	11.284	1.331	0.148	Non-significant	1624.09	43.483	10.602	2335.07	64.197	11.173	1.026	0.711	Non-significant	1756.69	47.537	10.768	1.045	0.868	Non-significant	6275.01
3110504	transcription factor	N/A	N/A	N/A	Copper fist	N/A	8344.73	219.647	13.006	4574.19	123.69	12.164	0.948	0.41	Non-significant	2888.76	72.76	11.119	0.458	0.02	Non-significant	10162.9	244.067	13.308	1.047	0.904	Non-significant	6655.03	178.687	12.543	0.973	0.804	Non-significant	5807.26	154.233	12.501	6641.16	181.253	12.679	1.015	0.918	Non-significant	2695.43	72.757	11.357	0.52	0.004	Non-significant	8186.03
2108191	transcription factor	N/A	N/A	N/A	Forkhead domain	N/A	457.604	9.267	8.911	399.151	8.273	8.716	0.928	0.607	Non-significant	437.048	8.307	8.843	0.97	0.848	Non-significant	481.863	8.897	8.986	1.048	0.905	Non-significant	463.513	9.53	8.932	1.014	0.944	Non-significant	435.868	8.89	8.847	434.971	9.093	8.845	0.999	0.998	Non-significant	433.646	8.937	8.825	1	0.997	Non-significant	424.101
2554766	transcription factor	N/A	N/A	N/A	Forkhead domain	N/A	499.049	10.087	9.032	774.474	16.087	9.642	1.441	0.016	Non-significant	354.684	6.723	8.567	0.754	0.057	Non-significant	572.354	10.573	9.216	1.105	0.732	Non-significant	459.42	9.45	8.916	0.962	0.822	Non-significant	514.752	10.493	9.073	558.62	11.663	9.184	1.018	0.922	Non-significant	351.411	7.18	8.544	0.721	0.038	Non-significant	485.449
2971869	transcription factor	N/A	N/A	N/A	Forkhead domain	N/A	547.63	13.207	9.161	376.077	9.31	8.644	0.73	0.012	Non-significant	619.07	13.977	9.328	1.117	0.417	Non-significant	453.126	9.97	8.898	0.861	0.415	Non-significant	446.965	10.96	8.878	0.876	0.302	Non-significant	545.275	13.257	9.148	459.745	11.463	8.921	0.908	0.423	Non-significant	482.099	11.8	8.984	0.892	0.303	Non-significant	536.09
3046224	transcription factor	N/A	N/A	N/A	Forkhead domain	N/A	504.167	12.28	9.048	523.799	13.097	9.098	1.017	0.948	Non-significant	629.912	14.39	9.353	1.204	0.232	Non-significant	484.555	10.77	8.992	0.97	0.973	Non-significant	482.655	11.957	8.986	0.981	0.923	Non-significant	479.187	11.77	8.975	480.592	12.093	8.98	1.001	0.997	Non-significant	398.666	9.87	8.701	0.867	0.416	Non-significant	647.287
3048867	transcription factor	N/A	N/A	N/A	Forkhead domain	N/A	700.572	23.787	9.499	747.355	26.033	9.592	1.044	0.8	Non-significant	689.328	21.967	9.479	0.99	0.961	Non-significant	679.983	21.06	9.462	0.976	0.968	Non-significant	707.039	24.39	9.513	1.012	0.95	Non-significant	672.37	23.007	9.446	711.717	24.957	9.521	1.019	0.936	Non-significant	526.655	18.147	9.1	0.806	0.091	Non-significant	711.177
2115829	transcription factor	N/A	N/A	N/A	fungal specific	N/A	147.52	3.2	7.424	146.87	3.27	7.419	1	0.997	Non-significant	145.178	2.95	7.405	0.992	0.97	Non-significant	164.414	3.247	7.562	1.088	0.764	Non-significant	135.969	2.993	7.325	0.959	0.802	Non-significant	138.149	3.017	7.321	147.323	3.297	7.424	1.015	0.952	Non-significant	148.908	3.26	7.437	1.052	0.772	Non-significant	158.208
2269370	transcription factor	N/A	N/A	N/A	fungal specific	N/A	167.541	5.417	7.582	135.844	4.513	7.324	0.877	0.331	Non-significant	137.42	4.17	7.339	0.845	0.215	Non-significant	147.102	4.343	7.418	0.905	0.695	Non-significant	200.247	6.587	7.808	1.135	0.35	Non-significant	161.432	5.26	7.538	156.82	5.233	7.497	0.998	0.993	Non-significant	190.897	6.257	7.751	1.164	0.251	Non-significant	238.301
2348086	transcription factor	N/A	N/A	N/A	fungal specific	N/A	161.503	3.473	7.529	161.991	3.587	7.539	1.003	0.996	Non-significant	132.729	2.67	7.274	0.866	0.407	Non-significant	191.459	3.763	7.753	1.122	0.701	Non-significant	212.669	4.66	7.85	1.179	0.298	Non-significant	166.457	3.613	7.571	196.305	4.373	7.781	1.026	0.844	Non-significant	139.517	3.013	7.346	0.879	0.493	Non-significant	190.931
2552499	transcription factor	N/A	N/A	N/A	fungal specific	N/A	6233.53	127.663	12.608	6291.27	132.143	12.623	1.003	0.983	Non-significant	10024.6	191.517	13.277	1.554	0.001	Non-significant	5375.52	100.293	12.398	0.898	0.668	Non-significant	5614.94	116.71	12.455	0.95	0.731	Non-significant	5974.14	123.227	12.548	6282.18	132.833	12.623	1.013	0.959	Non-significant	6058.24	124.463	12.558	1.015	0.944	Non-significant	7036.69
2612612	transcription factor	N/A	N/A	N/A	fungal specific	N/A	2033.01	35.123	11.003	2418.36	42.93	11.255	1.053	0.727	Non-significant	2636.44	42.767	11.378	1.211	0.306	Non-significant	1785.49	28.15	10.82	0.933	0.862	Non-significant	1690.64	29.743	10.728	0.934	0.653	Non-significant	1762.86	30.733	10.801	1752	31.27	10.787	1	0.998	Non-significant	772.449	13.567	9.583	0.474	0	Non-significant	1343.65
2892550	transcription factor	N/A	N/A	N/A	fungal specific	N/A	2906.74	47.647	11.516	3105.05	52.253	11.612	1.037	0.863	Non-significant	2867.46	44.33	11.468	0.994	0.98	Non-significant	3445.86	51.553	11.761	1.147	0.504	Non-significant	2408.45	40.16	11.241	0.884	0.385	Non-significant	2639.07	43.623	11.36	2493.39	42.227	11.297	0.99	0.965	Non-significant	1682.4	27.973	10.718	0.679	0.018	Non-significant	2409.17
2906333	transcription factor	N/A	N/A	N/A	fungal specific	N/A	919.086	13.273	9.881	968.075	14.343	9.952	1.012	0.962	Non-significant	1527.86	20.733	10.593	1.436	0.107	Non-significant	914.904	12.057	9.876	1.002	0.999	Non-significant	892.485	13.107	9.84	0.993	0.974	Non-significant	884.612	12.88	9.83	909.15	13.553	9.858	1.003	0.993	Non-significant	566.432	8.32	9.151	0.739	0.164	Non-significant	944.901
2912367	transcription factor	N/A	N/A	N/A	fungal specific	N/A	997.601	16.073	9.991	983.585	16.247	9.974	0.996	0.995	Non-significant	876.241	13.283	9.798	0.926	0.704	Non-significant	1334.08	19.583	10.403	1.192	0.501	Non-significant	2091.62	34.247	11.044	1.915	0.003	Non-significant	1170.17	19	10.215	1035.17	17.21	10.039	0.986	0.921	Non-significant	350.636	5.753	8.517	0.322	0	Underexpressed	951.755
2944593	transcription factor	N/A	N/A	N/A	fungal specific	N/A	1467.66	17.26	10.541	1454.43	17.59	10.525	0.998	0.994	Non-significant	1244.52	13.73	10.307	0.867	0.159	Non-significant	1537.69	16.497	10.607	1.046	0.887	Non-significant	1269.99	15.197	10.337	0.893	0.346	Non-significant	1349.52	16.01	10.422	1452.89	17.68	10.525	1.033	0.857	Non-significant	1359.1	16.253	10.422	1.011	0.956	Non-significant	1487.91
2968937	transcription factor	N/A	N/A	N/A	fungal specific	N/A	651.687	9.747	9.399	483.066	7.427	8.984	0.773	0.007	Non-significant	647.715	9.08	9.393	1.003	0.996	Non-significant	605.62	8.26	9.296	0.941	0.794	Non-significant	720.204	10.95	9.54	1.086	0.508	Non-significant	595.112	8.98	9.277	492.085	7.61	9.011	0.902	0.395	Non-significant	732.229	11.093	9.562	1.215	0.058	Non-significant	696.94
2968947	transcription factor	N/A	N/A	N/A	fungal specific	N/A	1463.37	23.07	10.539	1443.4	23.353	10.518	0.996	0.981	Non-significant	1634.4	24.1	10.69	1.118	0.198	Non-significant	1647.41	23.69	10.708	1.118	0.367	Non-significant	1632.6	26.153	10.695	1.105	0.325	Non-significant	1502.68	23.87	10.575	1301.42	21.183	10.371	0.925	0.542	Non-significant	1496.68	23.927	10.57	0.998	0.992	Non-significant	1271.71
2973806	transcription factor	N/A	N/A	N/A	fungal specific	N/A	2273.75	40.047	11.166	1639.79	29.63	10.698	0.857	0.262	Non-significant	2268.34	37.35	11.155	1.008	0.987	Non-significant	1809.94	29.06	10.839	0.864	0.575	Non-significant	2200.54	39.37	11.109	0.989	0.957	Non-significant	2112.38	37.497	11.051	1870.51	33.967	10.869	0.962	0.785	Non-significant	1955.65	34.94	10.949	0.937	0.646	Non-significant	2015.26
2974867	transcription factor	N/A	N/A	N/A	fungal specific	N/A	360.752	6.76	8.58	387.583	7.46	8.686	1.041	0.837	Non-significant	458.511	8.04	8.91	1.242	0.084	Non-significant	436.26	7.46	8.845	1.168	0.399	Non-significant	356.096	6.787	8.574	0.996	0.981	Non-significant	369.454	6.987	8.621	300.257	5.817	8.345	0.909	0.438	Non-significant	491.595	9.383	8.993	1.31	0.019	Non-significant	213.58
2976222	transcription factor	N/A	N/A	N/A	fungal specific	N/A	5885.86	90.097	12.528	5543.55	87.237	12.435	0.977	0.947	Non-significant	5228.31	74.627	12.24	0.92	0.693	Non-significant	5235.04	73.013	12.348	0.933	0.869	Non-significant	6603.66	102.7	12.676	1.051	0.76	Non-significant	5158.4	79.627	12.323	5097.44	80.617	12.322	0.999	0.996	Non-significant	4026.91	61.287	11.911	0.837	0.347	Non-significant	5084.78
2976813	transcription factor	N/A	N/A	N/A	fungal specific	N/A	410.289	5.223	8.754	404.499	5.297	8.741	0.998	0.996	Non-significant	294.683	3.54	8.302	0.807	0.275	Non-significant	493.139	5.747	9	1.099	0.783	Non-significant	392.028	5.08	8.704	0.989	0.949	Non-significant	440.002	5.657	8.825	505.024	6.663	9.033	1.02	0.886	Non-significant	628.841	8.077	9.342	1.32	0.14	Non-significant	1332.25
2989895	transcription factor	N/A	N/A	N/A	fungal specific	N/A	1456.41	18.173	10.53	1295.43	16.597	10.366	0.926	0.567	Non-significant	1473.15	17.203	10.545	1.018	0.907	Non-significant	1183.45	13.47	10.238	0.835	0.16	Non-significant	1165.79	14.787	10.217	0.832	0.095	Non-significant	1296.37	16.31	10.365	1269.47	16.367	10.337	0.992	0.988	Non-significant	1419.04	17.92	10.493	1.088	0.482	Non-significant	1226.29
2989915	transcription factor	N/A	N/A	N/A	fungal specific	N/A	627.385	9.883	9.348	605.713	9.793	9.299	0.975	0.908	Non-significant	686.735	10.15	9.475	1.096	0.271	Non-significant	633.068	9.1	9.361	1.011	0.987	Non-significant	650.294	10.41	9.399	1.036	0.781	Non-significant	612.753	9.73	9.317	530.366	8.63	9.116	0.933	0.599	Non-significant	781.363	12.507	9.649	1.257	0.021	Non-significant	718.844
2989993	transcription factor	N/A	N/A	N/A	fungal specific	N/A	283.995	5.297	8.263	329.595	6.327	8.459	1.088	0.555	Non-significant	290.858	5.09	8.292	1.022	0.9	Non-significant	294.711	5.027	8.32	1.029	0.956	Non-significant	372.814	7.08	8.634	1.239	0.11	Non-significant	289.078	5.44	8.289	352.999	6.817	8.561	1.065	0.604	Non-significant	407.768	7.69	8.756	1.357	0.026	Non-significant	470.133
2991273	transcription factor	N/A	N/A	N/A	fungal specific	N/A	400.1	4.863	8.728	323.602	4.04	8.442	0.934	0.622	Non-significant	216.458	2.473	7.906	0.585	0.003	Non-significant	700.148	7.76	9.496	1.61	0.017	Non-significant	559.548	6.923	9.172	1.217	0.229	Non-significant	364.784	4.477	8.581	441.873	5.563	8.838	1.038	0.75	Non-significant	599.464	7.44	9.261	1.552	0.009	Non-significant	523.564
2996541	transcription factor	N/A	N/A	N/A	fungal specific	N/A	2080.11	49.083	11.035	1424.26	34.493	10.499	0.793	0.117	Non-significant	4177.77	92.333	12.037	1.922	0	Non-significant	2274.53	48.903	11.141	1.062	0.885	Non-significant	2282.06	54.71	11.168	1.048	0.783	Non-significant	2379.26	56.573	11.211	2273.44	55.353	11.162	0.995	0.987	Non-significant	5210.82	126.01	12.289	2.024	0.001	Non-significant	1621.64
2997802	transcription factor	N/A	N/A	N/A	fungal specific	N/A	738.806	8.98	9.575	716.987	8.957	9.532	0.994	0.976	Non-significant	1447.58	16.45	10.507	1.87	0	Non-significant	1007.13	11.173	10.01	1.261	0.298	Non-significant	711.039	8.787	9.52	0.987	0.943	Non-significant	761.556	9.337	9.619	662.987	8.333	9.426	0.966	0.817	Non-significant	598.432	7.393	9.248	0.819	0.197	Non-significant	870.106
2998999	transcription factor	N/A	N/A	N/A	fungal specific	N/A	1554.78	29.477	10.584	2364.22	45.903	11.222	1.168	0.238	Non-significant	1827.77	32.683	10.791	1.108	0.607	Non-significant	1737.86	30	10.758	1.057	0.902	Non-significant	1563.92	30.037	10.606	1.004	0.984	Non-significant	1578.24	30.103	10.621	1849.25	36.07	10.857	1.035	0.8	Non-significant	2423	46.52	11.253	1.447	0.023	Non-significant	1105.01
3003030	transcription factor	N/A	N/A	N/A	fungal specific	N/A	921.435	13.84	9.885	818.074	12.623	9.718	0.979	0.908	Non-significant	750.575	10.6	9.591	0.899	0.596	Non-significant	943.829	12.943	9.906	1.013	0.995	Non-significant	1247.9	19.093	10.222	1.097	0.495	Non-significant	870.755	13.19	9.791	1134.67	17.59	10.17	1.029	0.748	Non-significant	298.703	4.567	8.296	0.377	0	Underexpressed	1805.95
3016882	transcription factor	N/A	N/A	N/A	fungal specific	N/A	2586.67	35.25	11.349	1910.64	26.717	10.917	0.788	0.052	Non-significant	2510.03	32.053	11.293	0.983	0.915	Non-significant	2246.08	27.903	11.144	0.896	0.604	Non-significant	2369.84	32.823	11.224	0.95	0.741	Non-significant	2235.08	30.703	11.135	2174.21	30.61	11.103	0.993	0.987	Non-significant	2251.88	31.05	11.15	1.006	0.966	Non-significant	2367.14
3018348	transcription factor	N/A	N/A	N/A	fungal specific	N/A	2526.2	35.013	11.305	2348.47	33.42	11.205	0.984	0.947	Non-significant	1924.4	25.317	10.805	0.85	0.4	Non-significant	2433.2	30.783	11.256	0.982	0.99	Non-significant	2486.07	35.04	11.29	0.998	0.989	Non-significant	2356.94	32.96	11.208	2483.09	35.543	11.285	1.006	0.982	Non-significant	1221.62	17.287	10.222	0.582	0.014	Non-significant	2481.82
3023376	transcription factor	N/A	N/A	N/A	fungal specific	N/A	3334.11	57.66	11.652	2831.15	50.15	11.462	0.978	0.858	Non-significant	2840.56	46.497	11.368	0.923	0.715	Non-significant	2442.57	38.487	11.253	0.874	0.643	Non-significant	2059.66	36.133	11.013	0.86	0.269	Non-significant	2462.1	42.863	11.266	3145.28	56.103	11.63	1.11	0.39	Non-significant	2103.91	36.827	11.047	0.875	0.362	Non-significant	2180.44
3026565	transcription factor	N/A	N/A	N/A	fungal specific	N/A	3398.32	55.55	11.727	3163.95	53.143	11.632	0.967	0.88	Non-significant	3957.63	60.83	11.947	1.145	0.34	Non-significant	3146.11	46.983	11.629	0.946	0.88	Non-significant	2859.22	47.6	11.488	0.894	0.45	Non-significant	2685.39	44.323	11.4	2894.81	49.003	11.511	1.028	0.859	Non-significant	3296.29	54.777	11.694	1.211	0.064	Non-significant	2541.74
3028744	transcription factor	N/A	N/A	N/A	fungal specific	N/A	638.661	13.277	9.369	714.531	15.25	9.516	1.059	0.743	Non-significant	1027.36	19.953	10.027	1.559	0.001	Non-significant	756.877	14.357	9.611	1.142	0.577	Non-significant	921.284	19.487	9.861	1.354	0.037	Non-significant	530.263	11.11	9.11	642.114	13.797	9.382	1.109	0.409	Non-significant	815.504	17.273	9.7	1.512	0	Non-significant	617.599
3035096	transcription factor	N/A	N/A	N/A	fungal specific	N/A	208.492	4.093	7.861	201.257	4.053	7.82	0.987	0.961	Non-significant	119.694	2.203	7.169	0.599	0	Non-significant	193.602	3.463	7.769	0.951	0.888	Non-significant	388.239	7.737	8.691	1.82	0	Non-significant	204.933	4.05	7.843	211.308	4.277	7.882	1.008	0.982	Non-significant	209.365	4.177	7.862	1.023	0.916	Non-significant	220.938
3043922	transcription factor	N/A	N/A	N/A	fungal specific	N/A	1563.62	25.823	10.633	1512.06	25.643	10.585	0.982	0.94	Non-significant	1217.14	18.857	10.277	0.797	0.012	Non-significant	1244.63	18.753	10.305	0.816	0.061	Non-significant	1185.88	19.907	10.241	0.787	0.012	Non-significant	1305.34	21.733	10.351	1383.88	23.603	10.458	1.023	0.924	Non-significant	1028.17	17.123	10.038	0.804	0.061	Non-significant	1357.96
3045733	transcription factor	N/A	N/A	N/A	fungal specific	N/A	4430.24	63.6	12.116	3409.11	50.25	11.744	0.988	0.908	Non-significant	2874.58	39.727	10.751	0.927	0.618	Non-significant	4728.07	62.007	12.213	1.008	0.994	Non-significant	4753.73	69.593	12.028	1.005	0.96	Non-significant	3144.03	45.53	11.629	4301.18	63.893	12.075	1.009	0.898	Non-significant	2001.82	29.813	10.569	0.875	0.496	Non-significant	4648.27
3056870	transcription factor	N/A	N/A	N/A	fungal specific	N/A	1650.73	26.007	10.71	1415.95	22.907	10.493	0.9	0.366	Non-significant	1431.48	21.22	10.497	0.889	0.267	Non-significant	1454.1	20.91	10.53	0.897	0.538	Non-significant	1665.1	26.677	10.723	1.015	0.95	Non-significant	1545.4	24.55	10.612	1560.49	25.423	10.631	1.003	0.995	Non-significant	1996.63	31.957	10.975	1.262	0.059	Non-significant	2426.2
3057414	transcription factor	N/A	N/A	N/A	fungal specific	N/A	1196.1	15.15	10.25	1260.73	16.4	10.32	1.033	0.885	Non-significant	1232.36	14.633	10.295	1.035	0.84	Non-significant	1083.11	12.51	10.114	0.928	0.771	Non-significant	1329.1	17.123	10.383	1.079	0.596	Non-significant	1072.33	13.687	10.1	1349.48	17.673	10.419	1.162	0.221	Non-significant	1107.83	14.197	10.146	1.03	0.823	Non-significant	1061.64
3061508	transcription factor	N/A	N/A	N/A	fungal specific	N/A	964.103	14.793	9.942	1193.57	18.807	10.251	1.06	0.678	Non-significant	1700.86	24.397	10.741	1.606	0.02	Non-significant	1012	14.167	10.018	1.026	0.974	Non-significant	729.06	11.377	9.548	0.902	0.476	Non-significant	915.129	14.157	9.85	786.357	12.46	9.662	0.967	0.836	Non-significant	542.77	8.44	9.113	0.638	0.006	Non-significant	831.838
3064392	transcription factor	N/A	N/A	N/A	fungal specific	N/A	2217.75	30.263	11.127	2165.93	30.407	11.091	0.987	0.963	Non-significant	2387.14	30.51	11.233	1.076	0.51	Non-significant	2081.23	25.933	11.039	0.951	0.841	Non-significant	1964.55	27.273	10.956	0.914	0.454	Non-significant	2212.88	30.47	11.123	2085.79	29.457	11.041	0.98	0.926	Non-significant	2033.8	27.913	10.998	0.93	0.614	Non-significant	2239.21
3065687	transcription factor	N/A	N/A	N/A	fungal specific	N/A	1969.64	30.077	10.961	1840.6	28.863	10.866	0.955	0.779	Non-significant	2081.18	29.813	11.04	1.059	0.592	Non-significant	1754.15	24.437	10.797	0.905	0.506	Non-significant	1802.64	27.98	10.834	0.937	0.595	Non-significant	1800.01	27.72	10.831	1705.88	26.913	10.757	0.985	0.937	Non-significant	1505.38	23.267	10.576	0.854	0.194	Non-significant	1830.51
3077305	transcription factor	N/A	N/A	N/A	fungal specific	N/A	1018.7	16.88	10.012	1275.05	21.747	10.329	1.153	0.253	Non-significant	2604.91	40.313	11.334	2.517	0	Overexpressed	3181.09	48.123	11.646	3.07	0	Overexpressed	711.083	11.99	9.524	0.744	0.029	Non-significant	696.728	11.647	9.484	697.146	11.963	9.491	0.998	0.997	Non-significant	694.029	11.683	9.472	0.998	0.984	Non-significant	950.581
3077501	transcription factor	N/A	N/A	N/A	fungal specific	N/A	811.759	11.653	9.709	951.255	14.03	9.929	1.122	0.297	Non-significant	1141.29	15.387	10.184	1.387	0.001	Non-significant	1363.33	17.863	10.439	1.65	0	Non-significant	709.426	10.347	9.505	0.907	0.434	Non-significant	743.84	10.767	9.582	794.904	11.793	9.679	1.015	0.948	Non-significant	941.302	13.653	9.916	1.217	0.226	Non-significant	520.8
3079769	transcription factor	N/A	N/A	N/A	fungal specific	N/A	1292.08	21.68	10.362	1274.72	21.977	10.342	0.996	0.991	Non-significant	1809.87	28.457	10.841	1.35	0.036	Non-significant	938.758	14.373	9.909	0.775	0.151	Non-significant	1007.15	17.187	10.009	0.852	0.277	Non-significant	1061.61	17.96	10.073	1079.03	18.693	10.105	1.002	0.993	Non-significant	1082.6	18.403	10.105	1.018	0.938	Non-significant	932.679
3085249	transcription factor	N/A	N/A	N/A	fungal specific	N/A	819.551	14.897	9.722	775.096	14.47	9.642	0.967	0.824	Non-significant	811.638	13.807	9.704	0.998	0.985	Non-significant	819.176	13.58	9.72	1.002	0.996	Non-significant	880.606	16.267	9.822	1.065	0.581	Non-significant	725.11	13.287	9.55	708.805	13.31	9.519	0.991	0.982	Non-significant	760.599	13.92	9.613	1.045	0.729	Non-significant	802.88
3085315	transcription factor	N/A	N/A	N/A	fungal specific	N/A	421.449	7.623	8.801	416.805	7.733	8.784	0.999	0.996	Non-significant	479.127	8.147	8.971	1.101	0.602	Non-significant	448.89	7.4	8.885	1.041	0.942	Non-significant	381.052	6.997	8.642	0.963	0.818	Non-significant	433.761	7.907	8.835	511.688	9.557	9.066	1.022	0.862	Non-significant	268.843	4.97	8.142	0.686	0.056	Non-significant	535.868
3087428	transcription factor	N/A	N/A	N/A	fungal specific	N/A	478.041	7.527	8.967	477.612	7.713	8.97	0.998	0.996	Non-significant	549.906	8.123	9.161	1.129	0.438	Non-significant	411.627	5.91	8.77	0.899	0.695	Non-significant	506.62	8.1	9.054	1.037	0.839	Non-significant	484.994	7.69	8.992	498.621	8.097	9.024	1.012	0.966	Non-significant	369.47	5.91	8.611	0.791	0.072	Non-significant	403.831
3092382	transcription factor	N/A	N/A	N/A	fungal specific	N/A	3204.49	53.957	11.648	2980.02	51.567	11.553	0.958	0.794	Non-significant	3148.28	49.72	11.632	0.989	0.951	Non-significant	3296.66	50.673	11.697	1.026	0.95	Non-significant	3265.69	55.97	11.675	1.018	0.911	Non-significant	2925.34	49.69	11.521	2818.13	49.087	11.473	0.987	0.965	Non-significant	3143.32	53.813	11.624	1.068	0.644	Non-significant	3103.72
3092497	transcription factor	N/A	N/A	N/A	fungal specific	N/A	4152.52	60.547	12.021	3445.26	51.617	11.752	0.867	0.125	Non-significant	2986.04	40.817	11.554	0.736	0	Non-significant	2655.88	35.37	11.388	0.651	0	Non-significant	3542.12	52.55	11.8	0.886	0.227	Non-significant	3781.41	55.623	11.844	3223.49	48.61	11.658	0.939	0.639	Non-significant	2530.98	37.283	11.318	0.69	0.002	Non-significant	2705.71
3093512	transcription factor	N/A	N/A	N/A	fungal specific	N/A	1365.6	21.793	10.442	1369.57	22.437	10.444	1.003	0.994	Non-significant	1594.64	23.813	10.657	1.131	0.453	Non-significant	1182.58	17.227	10.238	0.91	0.757	Non-significant	1041.14	16.887	10.058	0.851	0.29	Non-significant	1353.41	21.773	10.428	1332.77	21.96	10.403	0.998	0.995	Non-significant	582.471	9.407	9.218	0.462	0	Non-significant	1086.73
3095043	transcription factor	N/A	N/A	N/A	fungal specific	N/A	1083.83	16.3	10.109	693.072	10.7	9.485	0.684	0.005	Non-significant	1256.58	17.727	10.318	1.148	0.374	Non-significant	733.411	10.07	9.567	0.714	0.023	Non-significant	964.448	14.743	9.938	0.937	0.677	Non-significant	1083.43	16.437	10.095	839.319	13.053	9.755	0.967	0.718	Non-significant	1310.84	19.69	10.341	1.144	0.515	Non-significant	1374.56
3095066	transcription factor	N/A	N/A	N/A	fungal specific	N/A	2110.72	29.127	11.06	1835.07	26.003	10.86	0.942	0.713	Non-significant	2296.38	29.76	11.178	1.072	0.673	Non-significant	1351.49	17.003	10.417	0.682	0.018	Non-significant	1537.83	21.58	10.609	0.799	0.142	Non-significant	1751.65	24.37	10.771	1913.54	27.293	10.92	1.016	0.931	Non-significant	1149.83	16.013	10.176	0.701	0.044	Non-significant	2111.8
3099269	transcription factor	N/A	N/A	N/A	fungal specific	N/A	710.459	10.967	9.522	690.098	10.947	9.474	0.986	0.96	Non-significant	700.388	10.107	9.495	0.994	0.973	Non-significant	631.616	8.897	9.358	0.909	0.634	Non-significant	846.17	13.28	9.765	1.152	0.237	Non-significant	675.295	10.513	9.446	820.426	13.1	9.717	1.079	0.557	Non-significant	680.464	10.537	9.444	1.009	0.963	Non-significant	859.155
3110769	transcription factor	N/A	N/A	N/A	fungal specific	N/A	1625.33	18.387	10.653	1760.55	20.477	10.773	1.019	0.93	Non-significant	1140.57	12.15	10.174	0.795	0.24	Non-significant	1055.46	10.913	10.044	0.761	0.281	Non-significant	1091.01	12.57	10.096	0.85	0.276	Non-significant	1229.17	14.053	10.182	1373.4	16.08	10.442	1.009	0.952	Non-significant	406.399	4.683	8.724	0.371	0	Underexpressed	1049.68
3116988	transcription factor	N/A	N/A	N/A	fungal specific	N/A	1470.31	15.377	10.544	1589.78	17.077	10.652	1.026	0.908	Non-significant	1970.03	19.283	10.957	1.252	0.205	Non-significant	1337.24	12.76	10.411	0.95	0.907	Non-significant	1219.82	12.977	10.279	0.925	0.614	Non-significant	1582.93	16.697	10.649	1401.24	15.143	10.476	0.982	0.902	Non-significant	644.15	6.863	9.347	0.435	0	Non-significant	1215.25
3161967	transcription factor	N/A	N/A	N/A	fungal specific	N/A	170.67	4.677	7.605	146.927	4.133	7.419	0.925	0.577	Non-significant	97.172	2.503	6.917	0.589	0	Non-significant	123.864	3.097	7.209	0.758	0.056	Non-significant	318.548	8.867	8.415	1.825	0	Non-significant	163.409	4.517	7.512	215.929	6.117	7.908	1.04	0.667	Non-significant	181.783	5.01	7.641	1.075	0.744	Non-significant	342.524
3218487	transcription factor	N/A	N/A	N/A	fungal specific	N/A	57.88	1.23	6.345	63.157	1.373	6.439	1.032	0.871	Non-significant	50.5	1.007	6.201	0.912	0.605	Non-significant	55.608	1.077	6.292	0.982	0.987	Non-significant	52.332	1.127	6.238	0.96	0.808	Non-significant	55.292	1.18	6.293	63.432	1.39	6.44	1.015	0.921	Non-significant	60.678	1.303	6.394	1.061	0.791	Non-significant	67.873
2007427	transcription factor	N/A	N/A	N/A	Fungal Zn2/Cys6	N/A	123.931	6.333	7.211	155.087	8.137	7.477	1.093	0.511	Non-significant	147.209	7.047	7.423	1.142	0.45	Non-significant	145.618	6.797	7.407	1.111	0.729	Non-significant	100.588	5.227	6.954	0.911	0.537	Non-significant	139.318	7.18	7.346	186.152	9.83	7.719	1.078	0.448	Non-significant	99.253	5.18	6.924	0.769	0.121	Non-significant	207.625
2089947	transcription factor	N/A	N/A	N/A	Fungal Zn2/Cys6	N/A	41.645	1.907	6.013	42.156	1.98	6.023	1.005	0.984	Non-significant	28.192	1.21	5.628	0.748	0.131	Non-significant	37.397	1.553	5.897	0.946	0.897	Non-significant	46.946	2.183	6.103	1.049	0.762	Non-significant	45.633	2.103	6.072	42.124	1.99	6.015	0.992	0.965	Non-significant	30.071	1.38	5.685	0.761	0.207	Non-significant	51.762
2169854	transcription factor	N/A	N/A	N/A	Fungal Zn2/Cys6	N/A	124.407	6.85	7.208	89.308	5.05	6.816	0.876	0.304	Non-significant	45.069	2.333	6.079	0.382	0	Underexpressed	118.451	5.947	7.155	0.975	0.974	Non-significant	138.586	7.757	7.325	1.048	0.779	Non-significant	153.498	8.52	7.384	170.465	9.717	7.576	1.012	0.952	Non-significant	238.811	13.377	8.013	1.399	0.101	Non-significant	242.546
2285609	transcription factor	N/A	N/A	N/A	Fungal Zn2/Cys6	N/A	962.701	28.447	9.946	597.276	18.097	9.249	0.915	0.335	Non-significant	729.258	20.02	9.406	0.873	0.502	Non-significant	587.995	15.837	9.248	0.783	0.354	Non-significant	648.316	19.453	9.302	0.908	0.431	Non-significant	707.247	21.07	9.443	1262.65	38.57	10.331	1.553	0.049	Non-significant	455.003	13.53	8.899	0.694	0.046	Non-significant	1037.57
2400167	transcription factor	N/A	N/A	N/A	Fungal Zn2/Cys6	N/A	213.802	10.913	7.833	474.5	24.79	8.81	1.089	0.175	Non-significant	228.151	10.877	7.938	1.024	0.919	Non-significant	127.209	5.937	7.229	0.875	0.544	Non-significant	227.733	11.803	7.951	1.009	0.946	Non-significant	85.481	4.4	6.723	328.279	17.307	8.454	3.553	0	Overexpressed	60.983	3.143	6.394	0.818	0.344	Non-significant	67.3
2400194	transcription factor	N/A	N/A	N/A	Fungal Zn2/Cys6	N/A	46.808	2.93	6.117	109.166	7.007	7.025	1.989	0.011	Non-significant	102.19	5.983	6.877	1.896	0.01	Non-significant	57.048	3.253	6.319	1.078	0.834	Non-significant	49.826	3.173	6.187	1.015	0.927	Non-significant	46.873	2.96	6.123	56.404	3.663	6.312	1.008	0.939	Non-significant	50.046	3.073	6.054	1.024	0.927	Non-significant	49.457
2896423	transcription factor	N/A	N/A	N/A	Fungal Zn2/Cys6	N/A	17.559	1.07	5.279	19.032	1.19	5.327	1.016	0.944	Non-significant	14.652	0.837	5.146	0.897	0.588	Non-significant	8.983	0.5	4.835	0.603	0.083	Non-significant	11.939	0.737	5.014	0.887	0.38	Non-significant	13.719	0.843	5.067	25.278	1.593	5.559	1.021	0.663	Non-significant	6.096	0.38	4.625	0.718	0.159	Non-significant	12.804
2924956	transcription factor	N/A	N/A	N/A	Fungal Zn2/Cys6	N/A	8.066	0.26	4.757	14.569	0.477	5.148	1.055	0.401	Non-significant	14.728	0.447	5.135	1.298	0.22	Non-significant	15.818	0.463	5.206	1.252	0.334	Non-significant	7.821	0.253	4.767	1	0.998	Non-significant	13.607	0.437	5.064	15.68	0.52	5.183	1.005	0.959	Non-significant	5.296	0.173	4.574	0.716	0.145	Non-significant	9.293
2971482	transcription factor	N/A	N/A	N/A	Fungal Zn2/Cys6	N/A	772.605	45.49	9.639	983.403	59.373	9.976	1.204	0.111	Non-significant	871.428	48.25	9.795	1.119	0.381	Non-significant	842.512	45.233	9.759	1.077	0.782	Non-significant	1004.49	60.073	10.008	1.247	0.065	Non-significant	987.377	58.567	9.984	809.922	49.217	9.704	0.91	0.428	Non-significant	856.649	51.057	9.776	0.884	0.313	Non-significant	899.518
2995414	transcription factor	N/A	N/A	N/A	Fungal Zn2/Cys6	N/A	512.906	9.15	9.07	496.356	9.093	9.025	0.982	0.951	Non-significant	668.849	11.153	9.426	1.284	0.018	Non-significant	526.782	8.583	9.108	1.024	0.961	Non-significant	448.492	8.137	8.886	0.912	0.486	Non-significant	469.042	8.44	8.949	473.793	8.737	8.961	1.009	0.982	Non-significant	531.244	9.607	9.119	1.126	0.197	Non-significant	518.318
2995676	transcription factor	N/A	N/A	N/A	Fungal Zn2/Cys6	N/A	497.073	14.4	9.027	484.599	14.397	8.993	0.984	0.951	Non-significant	552.603	15.007	9.174	1.117	0.182	Non-significant	466.756	12.33	8.942	0.947	0.783	Non-significant	493.101	14.507	9.016	1	0.998	Non-significant	556.266	16.23	9.183	448.409	13.41	8.886	0.887	0.329	Non-significant	615.786	18.143	9.313	1.097	0.458	Non-significant	437.142
2997724	transcription factor	N/A	N/A	N/A	Fungal Zn2/Cys6	N/A	968.853	30.39	9.953	716.496	23.057	9.523	0.872	0.307	Non-significant	1014.87	29.963	10.013	1.039	0.854	Non-significant	1176.08	33.733	10.209	1.135	0.637	Non-significant	1050.84	33.527	10.064	1.039	0.824	Non-significant	981.296	31.053	9.967	1307.78	42.483	10.369	1.063	0.528	Non-significant	1343.94	42.64	10.417	1.289	0.147	Non-significant	2706.79
3013850	transcription factor	N/A	N/A	N/A	Fungal Zn2/Cys6	N/A	478.267	13.75	8.856	492.088	14.457	9.011	1.005	0.98	Non-significant	695.455	18.807	9.432	1.225	0.328	Non-significant	376.954	9.827	8.621	0.919	0.799	Non-significant	412.734	11.997	8.716	0.972	0.837	Non-significant	359.886	10.387	8.578	495.507	14.62	8.995	1.026	0.736	Non-significant	867.333	25.53	9.7	2.081	0.006	Non-significant	296.385
3016749	transcription factor	N/A	N/A	N/A	Fungal Zn2/Cys6	N/A	258.177	7.547	8.14	262.736	7.88	8.167	1.009	0.975	Non-significant	502.053	13.687	8.997	1.888	0	Non-significant	200.93	5.357	7.818	0.825	0.343	Non-significant	259.978	7.727	8.152	1.016	0.972	Non-significant	261.019	7.693	8.144	256.958	7.753	8.135	0.995	0.99	Non-significant	266.761	7.857	8.174	1.012	0.954	Non-significant	248.631
3017726	transcription factor	N/A	N/A	N/A	Fungal Zn2/Cys6	N/A	87.964	2.12	6.798	99.432	2.457	6.944	1.032	0.85	Non-significant	71.97	1.63	6.577	0.884	0.524	Non-significant	84.334	1.853	6.749	0.98	0.983	Non-significant	89.496	2.19	6.763	1.005	0.967	Non-significant	113.646	2.767	7.092	127.051	3.163	7.242	1.016	0.917	Non-significant	78.077	1.893	6.66	0.759	0.154	Non-significant	76.816
3022743	transcription factor	N/A	N/A	N/A	Fungal Zn2/Cys6	N/A	243.348	5.3	8.066	240.905	5.38	8.054	1	0.996	Non-significant	235.262	4.8	8.021	0.978	0.908	Non-significant	287.93	5.72	8.286	1.151	0.468	Non-significant	282.629	6.25	8.262	1.114	0.444	Non-significant	228.172	5.003	7.971	230.458	5.18	7.995	1.004	0.994	Non-significant	342.723	7.6	8.502	1.417	0.044	Non-significant	271.766
3024739	transcription factor	N/A	N/A	N/A	Fungal Zn2/Cys6	N/A	8228.44	393.537	12.996	12929.4	634.51	13.646	1.051	0.535	Non-significant	4034.53	180.767	11.979	0.669	0.109	Non-significant	6433.98	281.37	12.642	0.938	0.845	Non-significant	6349.17	308.09	12.44	0.963	0.742	Non-significant	5359.63	258.49	12.37	10426.3	514.783	13.335	1.062	0.218	Non-significant	805.967	38.273	9.617	0.164	0	Underexpressed	3965.3
3033899	transcription factor	N/A	N/A	N/A	Fungal Zn2/Cys6	N/A	600.694	55.81	9.283	441.564	42.027	8.8	0.916	0.466	Non-significant	352.536	30.72	8.554	0.656	0.037	Non-significant	535.226	45.337	9.129	0.945	0.9	Non-significant	349.069	32.877	8.508	0.686	0.069	Non-significant	455.251	42.543	8.835	668.178	64.263	9.387	1.038	0.593	Non-significant	829.489	78.213	9.728	1.575	0.047	Non-significant	754.592
3044333	transcription factor	N/A	N/A	N/A	Fungal Zn2/Cys6	N/A	208.622	6.967	7.859	147.928	5.073	7.424	0.783	0.074	Non-significant	167.021	5.227	7.579	0.835	0.211	Non-significant	172.315	5.253	7.617	0.867	0.511	Non-significant	183.54	6.24	7.696	0.932	0.653	Non-significant	192.693	6.493	7.759	216.55	7.493	7.908	1.029	0.852	Non-significant	194.507	6.603	7.772	1.005	0.978	Non-significant	357.877
3060469	transcription factor	N/A	N/A	N/A	Fungal Zn2/Cys6	N/A	62.507	3.437	6.427	95.14	5.373	6.898	1.421	0.014	Non-significant	96.5	4.96	6.905	1.498	0.002	Non-significant	78.951	3.967	6.683	1.201	0.356	Non-significant	62.614	3.503	6.424	1.004	0.983	Non-significant	61.867	3.43	6.413	99.704	5.673	6.95	1.345	0.137	Non-significant	100.684	5.633	6.954	1.544	0.014	Non-significant	121.381
3079262	transcription factor	N/A	N/A	N/A	Fungal Zn2/Cys6	N/A	2784.23	37.997	11.433	2473.73	34.66	11.282	0.997	0.969	Non-significant	2301.61	30.26	10.33	0.974	0.874	Non-significant	4758.96	59.19	12.219	1.052	0.795	Non-significant	3134.49	43.607	11.394	1.006	0.942	Non-significant	1868.19	25.693	10.864	2733.72	38.583	11.414	1.006	0.918	Non-significant	1601.11	22.753	9.959	0.975	0.888	Non-significant	3094.19
3079663	transcription factor	N/A	N/A	N/A	Fungal Zn2/Cys6	N/A	2849.67	36.603	11.482	3897.47	51.357	11.935	1.133	0.337	Non-significant	2755.96	33.363	11.397	0.983	0.942	Non-significant	5023.03	58.777	12.3	1.617	0.023	Non-significant	4142.8	54.02	12.021	1.26	0.189	Non-significant	3104.03	40.17	11.594	3729.17	49.497	11.867	1.023	0.849	Non-significant	2036.33	26.65	10.926	0.73	0.116	Non-significant	3299.23
3082247	transcription factor	N/A	N/A	N/A	Fungal Zn2/Cys6	N/A	3160.53	98.897	11.637	2741.65	88.04	11.432	0.953	0.753	Non-significant	4235.61	124.167	12.024	1.277	0.143	Non-significant	3289.4	93.85	11.69	1.028	0.968	Non-significant	2977.45	94.667	11.544	0.978	0.895	Non-significant	2423.41	76.44	11.241	2641.32	85.413	11.38	1.021	0.915	Non-significant	1444.08	45.997	10.505	0.625	0.002	Non-significant	2084.59
3085257	transcription factor	N/A	N/A	N/A	Fungal Zn2/Cys6	N/A	513.053	9.213	9.071	481.84	8.88	8.984	0.962	0.823	Non-significant	499.771	8.413	9.03	0.985	0.91	Non-significant	605.798	9.923	9.298	1.163	0.241	Non-significant	607.617	11.09	9.304	1.156	0.165	Non-significant	503.699	9.123	9.046	545.688	10.133	9.156	1.024	0.915	Non-significant	611.791	11.047	9.305	1.186	0.236	Non-significant	696.097
3107523	transcription factor	N/A	N/A	N/A	Fungal Zn2/Cys6	N/A	129.671	4.433	7.252	102.241	3.597	6.981	0.896	0.415	Non-significant	121.335	3.887	7.18	0.952	0.796	Non-significant	144.869	4.533	7.398	1.079	0.825	Non-significant	113.828	3.967	7.083	0.94	0.701	Non-significant	121.884	4.207	7.158	102.223	3.627	6.954	0.966	0.76	Non-significant	130.029	4.507	7.271	1.037	0.866	Non-significant	117.246
3107537	transcription factor	N/A	N/A	N/A	Fungal Zn2/Cys6	N/A	30.404	1.18	5.714	35.215	1.4	5.854	1.042	0.797	Non-significant	31.883	1.167	5.756	1.029	0.897	Non-significant	39.205	1.387	5.955	1.166	0.552	Non-significant	50.911	2.003	6.209	1.502	0.032	Non-significant	29.786	1.163	5.702	33.793	1.357	5.785	1.011	0.945	Non-significant	36.489	1.447	5.871	1.132	0.565	Non-significant	40.069
3116101	transcription factor	N/A	N/A	N/A	Fungal Zn2/Cys6	N/A	27.47	1.69	5.632	42.703	2.697	6.037	1.132	0.269	Non-significant	47.793	2.737	6.122	1.541	0.047	Non-significant	26.839	1.507	5.611	0.993	0.996	Non-significant	20.867	1.303	5.393	0.933	0.603	Non-significant	24.653	1.527	5.509	30.876	1.96	5.733	1.022	0.814	Non-significant	46.076	2.88	6.106	1.66	0.036	Non-significant	40.014
3116506	transcription factor	N/A	N/A	N/A	Fungal Zn2/Cys6	N/A	1028.92	22.447	10.042	1051.26	23.557	10.07	1.019	0.932	Non-significant	1238.42	25.297	10.3	1.201	0.015	Non-significant	967.084	19.253	9.955	0.948	0.785	Non-significant	1035.89	22.963	10.045	1.011	0.944	Non-significant	1044.05	22.96	10.058	1001	22.57	10.003	0.979	0.923	Non-significant	1243.29	27.527	10.306	1.178	0.066	Non-significant	1107.44
3215180	transcription factor	N/A	N/A	N/A	Fungal Zn2/Cys6	N/A	26.126	1.307	5.59	22.076	1.133	5.453	0.989	0.932	Non-significant	54.602	2.6	6.149	1.37	0.164	Non-significant	46.654	2.137	6.039	1.144	0.52	Non-significant	26.554	1.35	5.584	1.002	0.986	Non-significant	59.584	3.007	6.239	25.052	1.297	5.537	0.974	0.389	Non-significant	43.632	2.187	6.023	0.909	0.647	Non-significant	72.724
2534869	transcription factor	N/A	N/A	N/A	GATA	N/A	1550.65	29.083	10.616	1324.45	25.473	10.397	0.968	0.834	Non-significant	1819.67	32.26	10.765	1.104	0.63	Non-significant	1308.18	22.357	10.375	0.928	0.835	Non-significant	1571.34	29.933	10.64	1.006	0.974	Non-significant	1562.95	29.53	10.607	1416.09	27.37	10.479	0.99	0.954	Non-significant	914.11	17.41	9.787	0.671	0.068	Non-significant	1990.37
2891929	transcription factor	N/A	N/A	N/A	GATA	N/A	3876.14	78.033	11.922	2305.46	47.677	11.181	0.857	0.199	Non-significant	2982.32	56.503	11.547	0.875	0.483	Non-significant	3287.04	60.39	11.687	0.937	0.867	Non-significant	3488.96	71.46	11.759	0.979	0.876	Non-significant	3831.84	77.89	11.858	3201.72	66.683	11.655	0.988	0.916	Non-significant	1982.93	39.673	10.859	0.641	0.074	Non-significant	4340.78
2980718	transcription factor	N/A	N/A	N/A	GATA	N/A	1058.89	15.777	10.079	945.929	14.44	9.909	0.98	0.908	Non-significant	858.568	12.033	9.775	0.888	0.564	Non-significant	1161.59	15.79	10.209	1.044	0.935	Non-significant	875.821	13.267	9.81	0.95	0.719	Non-significant	936.863	14.067	9.904	910.158	13.993	9.862	0.998	0.993	Non-significant	293.683	4.457	8.276	0.343	0	Underexpressed	858.625
3000565	transcription factor	N/A	N/A	N/A	GATA	N/A	2622.44	21.657	11.37	2303.93	19.523	11.183	0.968	0.844	Non-significant	2631.57	20.357	11.374	0.999	0.977	Non-significant	2576.42	19.4	11.343	0.993	0.996	Non-significant	2222.16	18.67	11.112	0.934	0.708	Non-significant	2403.46	20.01	11.245	2507.11	21.4	11.306	1.006	0.984	Non-significant	689.245	5.773	9.471	0.305	0	Underexpressed	2758.57
3017715	transcription factor	N/A	N/A	N/A	GATA	N/A	666.469	27.013	9.396	923.635	38.357	9.883	1.112	0.384	Non-significant	615.781	23.633	9.221	0.958	0.843	Non-significant	493.448	18.247	9.002	0.847	0.51	Non-significant	519.81	21.373	9.051	0.916	0.539	Non-significant	632.554	25.827	9.333	931.21	38.92	9.895	1.096	0.331	Non-significant	437.414	17.893	8.845	0.748	0.116	Non-significant	451.394
3018380	transcription factor	N/A	N/A	N/A	GATA	N/A	1949.76	32.787	10.941	1720.14	29.663	10.767	0.97	0.841	Non-significant	2182.48	34.483	11.102	1.084	0.68	Non-significant	1953.35	29.93	10.945	1.002	0.996	Non-significant	1797.38	30.71	10.832	0.973	0.875	Non-significant	2034.37	34.477	10.999	1878.15	32.593	10.889	0.989	0.955	Non-significant	921.961	15.697	9.855	0.491	0	Non-significant	1997.85
3034846	transcription factor	N/A	N/A	N/A	GATA	N/A	965.593	37.72	9.952	1011.07	40.52	10.015	1.039	0.813	Non-significant	913.869	33.497	9.874	0.955	0.656	Non-significant	992.727	35.403	9.99	1.028	0.925	Non-significant	930.626	36.933	9.895	0.976	0.86	Non-significant	967.441	38.097	9.953	995.721	40.2	9.996	1.013	0.968	Non-significant	1208.11	48.057	10.253	1.233	0.04	Non-significant	1074.2
3053901	transcription factor	N/A	N/A	N/A	GATA	N/A	1938.1	48.903	10.926	1729.44	44.743	10.77	0.975	0.891	Non-significant	4027.58	95.25	11.984	1.91	0.002	Non-significant	1799.13	41.383	10.831	0.966	0.954	Non-significant	1452.65	37.26	10.525	0.9	0.465	Non-significant	2326.76	59.183	11.153	1715.22	44.677	10.758	0.96	0.635	Non-significant	1626.75	41.593	10.671	0.767	0.192	Non-significant	2704.74
3060347	transcription factor	N/A	N/A	N/A	GATA	N/A	1027.97	22.773	10.039	811.849	18.457	9.706	0.839	0.121	Non-significant	1197.07	24.803	10.247	1.153	0.225	Non-significant	912.879	18.453	9.869	0.91	0.644	Non-significant	876.566	19.737	9.812	0.892	0.371	Non-significant	881.408	19.69	9.821	788.294	18.04	9.666	0.98	0.899	Non-significant	868.36	19.29	9.778	0.991	0.967	Non-significant	787.341
3063278	transcription factor	N/A	N/A	N/A	GATA	N/A	1220.35	20.56	10.282	699.99	12.123	9.489	0.62	0.003	Non-significant	908.153	14.353	9.863	0.795	0.135	Non-significant	1053.17	16.183	10.071	0.908	0.742	Non-significant	1147.35	19.66	10.19	0.975	0.885	Non-significant	1047.73	17.807	10.038	878.519	15.313	9.816	0.971	0.809	Non-significant	980.311	16.54	9.946	0.954	0.824	Non-significant	1195.07
3088815	transcription factor	N/A	N/A	N/A	GATA	N/A	316.299	13.22	8.406	277.436	11.923	8.24	0.934	0.672	Non-significant	378.846	14.8	8.641	1.171	0.242	Non-significant	258.006	9.847	8.143	0.852	0.399	Non-significant	280.975	11.943	8.246	0.931	0.649	Non-significant	323.953	13.667	8.431	346.709	14.977	8.535	1.02	0.922	Non-significant	431.883	18.313	8.833	1.289	0.091	Non-significant	359.436
3089016	transcription factor	N/A	N/A	N/A	GATA	N/A	3364.62	94.173	11.709	1898.22	54.57	10.903	0.777	0.135	Non-significant	5839.09	152.733	12.488	1.496	0.073	Non-significant	2230.75	56.933	11.135	0.81	0.419	Non-significant	1723.24	49.077	10.763	0.629	0.058	Non-significant	2402.57	67.803	11.217	1564.34	45.243	10.632	0.933	0.374	Non-significant	1147.89	32.57	10.167	0.531	0.003	Non-significant	1355.94
3090822	transcription factor	N/A	N/A	N/A	GATA	N/A	1259.22	33.423	10.32	1208.64	32.903	10.267	0.978	0.923	Non-significant	1690.88	42.11	10.742	1.329	0.002	Non-significant	1214.89	29.373	10.274	0.973	0.945	Non-significant	1020.24	27.497	10.028	0.845	0.111	Non-significant	1270.9	33.977	10.333	1102.42	30.163	10.129	0.967	0.821	Non-significant	1080.28	28.877	10.102	0.879	0.421	Non-significant	959.901
3093464	transcription factor	N/A	N/A	N/A	GATA	N/A	2638.93	27.827	11.379	2368.01	25.633	11.225	0.945	0.725	Non-significant	2951.06	29.143	11.536	1.109	0.447	Non-significant	1921.37	18.473	10.926	0.76	0.044	Non-significant	2498.23	26.77	11.301	0.97	0.859	Non-significant	2628.2	27.933	11.374	2241.16	24.393	11.142	0.92	0.515	Non-significant	2315.24	24.76	11.186	0.893	0.312	Non-significant	2149.85
3094372	transcription factor	N/A	N/A	N/A	GATA	N/A	2654.25	43.153	11.387	2535.91	42.357	11.321	0.989	0.963	Non-significant	3258.71	49.54	11.671	1.163	0.409	Non-significant	2550.72	37.833	11.33	0.981	0.984	Non-significant	2655.26	43.907	11.381	1.003	0.989	Non-significant	2703.74	44.313	11.409	2349.37	39.45	11.211	0.98	0.884	Non-significant	1547.2	25.427	10.576	0.633	0.016	Non-significant	2294.07
3101035	transcription factor	N/A	N/A	N/A	GATA	N/A	1194.69	15.683	10.252	1242.85	16.757	10.308	1.021	0.935	Non-significant	1394.16	17.143	10.47	1.146	0.322	Non-significant	1268.2	15.187	10.336	1.048	0.902	Non-significant	1080.68	14.427	10.108	0.945	0.719	Non-significant	1216.49	16.103	10.276	1104.78	14.98	10.138	0.976	0.892	Non-significant	791.248	10.517	9.65	0.682	0.008	Non-significant	1108.59
3176748	transcription factor	N/A	N/A	N/A	GATA	N/A	10161.5	62.26	13.314	10361.4	65.193	13.342	1.006	0.98	Non-significant	8044.4	46.497	12.942	0.861	0.428	Non-significant	9067.46	50.687	13.15	0.945	0.896	Non-significant	9797.17	61.087	13.238	0.997	0.958	Non-significant	8965.15	55.387	13.12	10433	66.037	13.35	1.022	0.87	Non-significant	5424.55	33.92	12.339	0.665	0.035	Non-significant	12894.6
3014203	transcription factor	N/A	N/A	N/A	Histone-like (CBF/NF-Y)	N/A	623.664	39.303	9.341	664.291	42.977	9.429	1.046	0.788	Non-significant	640.391	37.94	9.372	1.03	0.816	Non-significant	699.634	40.243	9.501	1.107	0.536	Non-significant	644.3	41.27	9.384	1.028	0.853	Non-significant	688.802	43.76	9.479	673.184	43.883	9.442	0.986	0.958	Non-significant	776.739	49.45	9.647	1.123	0.236	Non-significant	813.026
3041953	transcription factor	N/A	N/A	N/A	Histone-like (CBF/NF-Y)	N/A	344.264	21.48	8.525	426.656	27.327	8.818	1.168	0.193	Non-significant	375.327	21.917	8.642	1.088	0.538	Non-significant	326.802	18.613	8.456	0.964	0.932	Non-significant	332.732	21.09	8.48	0.984	0.927	Non-significant	403.521	25.367	8.741	385.564	24.87	8.678	0.984	0.949	Non-significant	383.329	24.187	8.673	0.958	0.784	Non-significant	398.495
3045914	transcription factor	N/A	N/A	N/A	Histone-like (CBF/NF-Y)	N/A	1000.16	58.55	9.998	1110.34	66.703	10.148	1.095	0.39	Non-significant	1000.09	54.85	10.001	1.01	0.945	Non-significant	1045.84	55.823	10.065	1.045	0.84	Non-significant	1058.17	62.917	10.081	1.056	0.653	Non-significant	967.393	57.043	9.955	1047.96	63.367	10.067	1.033	0.857	Non-significant	1274.76	75.58	10.341	1.294	0.014	Non-significant	1029.53
3073235	transcription factor	N/A	N/A	N/A	Histone-like (CBF/NF-Y)	N/A	1399.69	66.737	10.476	1381.4	67.593	10.457	0.995	0.986	Non-significant	1464.03	65.463	10.523	1.048	0.71	Non-significant	1415.47	61.557	10.492	1.014	0.987	Non-significant	1528.12	73.987	10.599	1.074	0.582	Non-significant	1614.76	77.56	10.676	1606.75	79.17	10.67	0.998	0.995	Non-significant	1740.48	83.483	10.779	1.07	0.569	Non-significant	1704.92
3074795	transcription factor	N/A	N/A	N/A	Histone-like (CBF/NF-Y)	N/A	414.143	21.023	8.761	458.092	23.827	8.909	1.044	0.8	Non-significant	348.5	16.563	8.54	0.879	0.417	Non-significant	377.791	17.473	8.652	0.941	0.879	Non-significant	353.156	18.18	8.529	0.921	0.59	Non-significant	363.626	18.587	8.591	464.166	24.313	8.934	1.129	0.338	Non-significant	334.788	17.09	8.485	0.927	0.604	Non-significant	242.825
3080223	transcription factor	N/A	N/A	N/A	Histone-like (CBF/NF-Y)	N/A	455.604	14.607	8.909	545.134	17.943	9.155	1.169	0.067	Non-significant	482.733	14.5	8.988	1.062	0.53	Non-significant	456.495	13.35	8.911	1.004	0.996	Non-significant	402.814	13.12	8.737	0.903	0.344	Non-significant	449.434	14.523	8.888	425.523	14.093	8.815	0.981	0.938	Non-significant	445.819	14.467	8.878	1.001	0.992	Non-significant	377.204
3081080	transcription factor	N/A	N/A	N/A	Histone-like (CBF/NF-Y)	N/A	348.204	16.567	8.521	329.507	16.083	8.47	0.981	0.944	Non-significant	301.525	13.44	8.351	0.901	0.542	Non-significant	280.32	12.163	8.254	0.859	0.521	Non-significant	324.694	15.673	8.414	0.971	0.865	Non-significant	376.392	18.04	8.64	359.837	17.657	8.584	0.994	0.982	Non-significant	343.721	16.373	8.497	0.934	0.744	Non-significant	270.388
2928480	transcription factor	N/A	N/A	N/A	HLH	N/A	929.953	23.237	9.896	904.826	23.207	9.861	0.988	0.963	Non-significant	939.847	22.057	9.909	1.017	0.925	Non-significant	899.653	20.487	9.85	0.981	0.965	Non-significant	932.374	23.683	9.895	1.007	0.972	Non-significant	812.388	20.45	9.702	821.468	21.187	9.723	1.003	0.995	Non-significant	774.391	19.607	9.636	0.963	0.843	Non-significant	747.326
2971478	transcription factor	N/A	N/A	N/A	HLH	N/A	383.759	20.117	8.675	377.328	20.293	8.651	0.994	0.985	Non-significant	365.31	18.053	8.578	0.966	0.841	Non-significant	320.999	15.353	8.431	0.872	0.506	Non-significant	400.63	21.327	8.727	1.03	0.866	Non-significant	405.654	21.427	8.75	372.209	20.153	8.634	0.983	0.921	Non-significant	518.098	27.573	9.076	1.231	0.182	Non-significant	515.188
2972823	transcription factor	N/A	N/A	N/A	HLH	N/A	40554.8	1397.71	15.285	25777.8	911.38	14.637	0.9	0.303	Non-significant	25734.7	837.77	14.602	0.751	0.175	Non-significant	33391.4	1050.08	15.025	0.924	0.824	Non-significant	37513.4	1316.97	15.155	0.983	0.913	Non-significant	33762.8	1173.79	15.026	31593	1127.56	14.941	0.995	0.98	Non-significant	22354.8	791.473	14.312	0.773	0.242	Non-significant	34307.6
2972908	transcription factor	N/A	N/A	N/A	HLH	N/A	4556.35	173.827	12.152	4247.07	166.357	12.057	0.969	0.883	Non-significant	4298.8	153.777	12.078	0.959	0.802	Non-significant	4783.66	166.53	12.23	1.04	0.932	Non-significant	4727.17	183.61	12.192	1.026	0.887	Non-significant	4391.44	169.017	12.109	4014.2	158.387	11.978	0.962	0.819	Non-significant	4491.34	173.207	12.138	1.023	0.867	Non-significant	4769.7
2989067	transcription factor	N/A	N/A	N/A	HLH	N/A	216.655	2.85	7.911	151.01	2.04	7.452	0.783	0.103	Non-significant	187.229	2.317	7.721	0.899	0.519	Non-significant	217.348	2.607	7.918	1.004	0.996	Non-significant	252.487	3.377	8.106	1.093	0.561	Non-significant	300.045	3.977	8.333	224.007	3.05	7.95	0.938	0.492	Non-significant	222.698	2.973	7.944	0.793	0.176	Non-significant	232.879
3001530	transcription factor	N/A	N/A	N/A	HLH	N/A	1628.46	19.707	10.691	1399.53	17.387	10.477	0.95	0.739	Non-significant	1603.35	18.217	10.661	0.994	0.981	Non-significant	1636.41	18.07	10.698	1.005	0.996	Non-significant	1471.58	18.103	10.547	0.96	0.803	Non-significant	1555.33	18.973	10.626	1345.19	16.82	10.42	0.964	0.802	Non-significant	1287.26	15.863	10.34	0.858	0.323	Non-significant	1312.51
3008284	transcription factor	N/A	N/A	N/A	HLH	N/A	3228.96	53.85	11.666	2851.33	48.793	11.49	0.966	0.852	Non-significant	3017.39	47.057	11.564	0.964	0.859	Non-significant	3328.53	50.6	11.705	1.018	0.987	Non-significant	2530.77	42.823	11.245	0.906	0.513	Non-significant	2838.12	47.697	11.48	2733.26	47.06	11.426	0.995	0.988	Non-significant	1518.68	25.643	10.573	0.579	0.004	Non-significant	2927.44
3012622	transcription factor	N/A	N/A	N/A	HLH	N/A	3974.99	86.277	11.965	3423.49	76.227	11.748	0.966	0.829	Non-significant	3273.39	66.637	11.687	0.896	0.555	Non-significant	3225.18	63.823	11.657	0.897	0.739	Non-significant	3382.83	74.61	11.731	0.951	0.743	Non-significant	4129.51	90.313	11.994	3949.93	88.49	11.953	0.996	0.988	Non-significant	1315.92	28.837	10.334	0.356	0	Underexpressed	4285.05
3014577	transcription factor	N/A	N/A	N/A	HLH	N/A	8323.1	248.613	13.025	6717.02	205.93	12.717	0.904	0.46	Non-significant	10098.7	282.247	13.3	1.174	0.306	Non-significant	8264.39	225.207	13.016	0.998	0.996	Non-significant	8821.01	268.113	13.088	1.036	0.852	Non-significant	8980.51	270.53	13.131	7880.67	243.213	12.948	0.969	0.84	Non-significant	7840.3	235.597	12.921	0.898	0.516	Non-significant	13128.1
3033409	transcription factor	N/A	N/A	N/A	HLH	N/A	792.568	20.833	9.674	958.355	25.86	9.932	1.045	0.743	Non-significant	812.792	20.22	9.623	1.014	0.938	Non-significant	868.979	20.84	9.8	1.041	0.931	Non-significant	899.089	24.02	9.851	1.041	0.793	Non-significant	814.778	21.583	9.711	890.08	24.167	9.833	1.011	0.956	Non-significant	402.001	10.8	8.638	0.559	0.009	Non-significant	734.272
3043872	transcription factor	N/A	N/A	N/A	HLH	N/A	3250.04	133.057	11.676	3002.91	126.267	11.564	0.957	0.836	Non-significant	4164.36	159.403	12.023	1.252	0.067	Non-significant	2892.67	108.15	11.507	0.914	0.727	Non-significant	2667.82	110.98	11.389	0.874	0.311	Non-significant	3168.51	130.767	11.637	2895.36	122.66	11.504	0.968	0.857	Non-significant	3844.26	157.93	11.898	1.194	0.151	Non-significant	2688.38
3050681	transcription factor	N/A	N/A	N/A	HLH	N/A	1048.86	23.407	10.069	1085.23	24.857	10.115	1.024	0.921	Non-significant	1213.35	25.463	10.267	1.146	0.213	Non-significant	1091.36	22.227	10.124	1.034	0.922	Non-significant	1001.87	22.73	10.004	0.973	0.865	Non-significant	1058.83	23.823	10.082	1097.58	25.303	10.131	1.013	0.966	Non-significant	918.871	20.903	9.865	0.885	0.355	Non-significant	855.873
3051953	transcription factor	N/A	N/A	N/A	HLH	N/A	1452.12	74.443	10.528	1525.64	80.34	10.598	1.029	0.89	Non-significant	1916.83	91.98	10.915	1.295	0.021	Non-significant	2839.58	132.957	11.481	1.903	0	Non-significant	1344.92	70.067	10.418	0.953	0.766	Non-significant	1734.41	89.64	10.781	1323.39	70.22	10.387	0.823	0.114	Non-significant	1724.71	89.053	10.767	1	0.992	Non-significant	1576.24
3059449	transcription factor	N/A	N/A	N/A	HLH	N/A	698.557	9.317	9.495	903.208	12.363	9.858	1.24	0.037	Non-significant	637.53	7.98	9.369	0.928	0.543	Non-significant	633.182	7.693	9.362	0.924	0.72	Non-significant	529.604	7.173	9.112	0.794	0.033	Non-significant	649.233	8.723	9.387	624.147	8.583	9.335	0.99	0.974	Non-significant	416.496	5.627	8.785	0.666	0.002	Non-significant	385.859
3064106	transcription factor	N/A	N/A	N/A	HLH	N/A	504.585	14.53	9.049	431.528	12.743	8.83	0.973	0.854	Non-significant	291.004	7.917	8.245	0.681	0.08	Non-significant	366.726	9.64	8.609	0.862	0.593	Non-significant	489.879	14.357	8.944	0.996	0.974	Non-significant	474.339	13.767	8.959	519.394	15.45	9.085	1.008	0.959	Non-significant	271.049	8.013	8.106	0.666	0.069	Non-significant	702.738
3081422	transcription factor	N/A	N/A	N/A	HLH	N/A	250.559	7.543	8.105	319.303	9.82	8.332	1.042	0.728	Non-significant	221.206	6.273	7.917	0.946	0.79	Non-significant	311.065	8.52	8.349	1.091	0.797	Non-significant	200.822	6.147	7.808	0.951	0.707	Non-significant	281.512	8.55	8.198	265.377	8.217	8.063	0.996	0.988	Non-significant	113.696	3.427	7.085	0.494	0.014	Non-significant	172.044
3101084	transcription factor	N/A	N/A	N/A	HLH	N/A	635.95	16.647	9.364	673.254	18.08	9.448	1.034	0.855	Non-significant	583.607	14.33	9.246	0.94	0.627	Non-significant	656.132	15.673	9.409	1.032	0.951	Non-significant	662.591	17.617	9.425	1.032	0.845	Non-significant	639.193	16.857	9.371	651.168	17.597	9.401	1.012	0.97	Non-significant	637.126	16.927	9.358	1.003	0.968	Non-significant	738.974
3105235	transcription factor	N/A	N/A	N/A	HLH	N/A	522.119	7.753	9.087	512.676	7.807	9.066	0.997	0.991	Non-significant	425.343	5.93	8.813	0.884	0.525	Non-significant	437.234	5.92	8.851	0.915	0.798	Non-significant	457.993	6.917	8.904	0.96	0.8	Non-significant	487.551	7.297	8.982	517.113	7.92	9.071	1.006	0.98	Non-significant	167.596	2.52	7.571	0.382	0	Underexpressed	432.522
3112537	transcription factor	N/A	N/A	N/A	HLH	N/A	156.489	5.23	7.497	96.505	3.31	6.911	0.805	0.166	Non-significant	57.591	1.807	6.277	0.398	0	Underexpressed	59.421	1.817	6.366	0.418	0	Non-significant	145.176	4.93	7.391	0.98	0.903	Non-significant	104.163	3.51	7.002	148.698	5.14	7.434	1.029	0.683	Non-significant	85.126	2.863	6.761	0.898	0.629	Non-significant	174.51
3235714	transcription factor	N/A	N/A	N/A	HLH	N/A	862.053	14.143	9.791	781.973	13.17	9.656	0.984	0.936	Non-significant	700.38	10.79	9.493	0.898	0.597	Non-significant	753.108	11.267	9.598	0.948	0.903	Non-significant	681.703	11.373	9.443	0.942	0.663	Non-significant	856.784	14.173	9.735	905.541	15.347	9.86	1.004	0.988	Non-significant	222.169	3.663	7.902	0.295	0	Underexpressed	1333.21
2070032	transcription factor	N/A	N/A	N/A	HMG box	N/A	142.637	4.113	7.384	154.644	4.577	7.485	1.045	0.804	Non-significant	172.084	4.66	7.613	1.187	0.192	Non-significant	130.768	3.437	7.272	0.934	0.832	Non-significant	164.674	4.823	7.563	1.104	0.484	Non-significant	143.223	4.16	7.381	188.303	5.613	7.733	1.106	0.396	Non-significant	176.376	5.143	7.649	1.195	0.229	Non-significant	177.002
2149469	transcription factor	N/A	N/A	N/A	HMG box	N/A	26.964	0.973	5.613	28.853	1.07	5.673	1.019	0.94	Non-significant	35.502	1.2	5.859	1.236	0.213	Non-significant	31.683	1.047	5.759	1.1	0.765	Non-significant	29.813	1.093	5.702	1.041	0.815	Non-significant	37.136	1.353	5.903	32.52	1.213	5.77	0.992	0.956	Non-significant	36.591	1.36	5.858	1.004	0.992	Non-significant	29.809
2261252	transcription factor	N/A	N/A	N/A	HMG box	N/A	1055.37	26.523	10.077	1447.38	37.313	10.52	1.11	0.402	Non-significant	626.789	14.707	9.329	0.667	0.038	Non-significant	1119.19	25.683	10.155	1.031	0.961	Non-significant	767.566	19.623	9.587	0.877	0.378	Non-significant	987.357	25.017	9.981	971.49	25.15	9.917	0.999	0.996	Non-significant	416.322	10.433	8.738	0.477	0.003	Non-significant	644.956
2907110	transcription factor	N/A	N/A	N/A	HMG box	N/A	109.586	5.92	7.064	100.984	5.593	6.967	0.969	0.881	Non-significant	86.108	4.35	6.756	0.82	0.192	Non-significant	107.091	5.283	7.035	0.987	0.993	Non-significant	94.868	5.203	6.893	0.928	0.627	Non-significant	103.442	5.633	6.994	115.109	6.43	7.12	1.018	0.921	Non-significant	96.669	5.257	6.903	0.951	0.794	Non-significant	159.874
2988020	transcription factor	N/A	N/A	N/A	HMG box	N/A	1453.38	33.59	10.528	912.993	21.677	9.874	0.666	0.001	Non-significant	1902.26	41	10.87	1.274	0.059	Non-significant	2088.52	44.047	11.044	1.376	0.023	Non-significant	1491.48	35.047	10.561	1.021	0.917	Non-significant	1328.53	30.977	10.389	1098.35	26.247	10.134	0.919	0.49	Non-significant	1738.97	40.637	10.783	1.281	0.04	Non-significant	1599.25
3003228	transcription factor	N/A	N/A	N/A	HMG box	N/A	1713.78	62.067	10.761	1781.57	66.14	10.813	1.026	0.912	Non-significant	1927.37	65.553	10.921	1.117	0.355	Non-significant	1693.05	55.94	10.746	0.993	0.996	Non-significant	1597.78	58.763	10.657	0.957	0.776	Non-significant	1783.36	65.083	10.821	1791.74	66.983	10.826	1.005	0.994	Non-significant	1708.87	62.877	10.752	0.965	0.759	Non-significant	1424.55
3036162	transcription factor	N/A	N/A	N/A	HMG box	N/A	5727.37	240.153	12.478	6093.27	262.077	12.578	1.029	0.896	Non-significant	5556.52	217.713	12.436	0.984	0.929	Non-significant	6755	258.327	12.726	1.132	0.597	Non-significant	4574.72	194.577	12.116	0.867	0.337	Non-significant	5733.94	242.173	12.491	5111.38	221.14	12.324	0.986	0.925	Non-significant	3624.22	151.48	11.769	0.704	0.078	Non-significant	3238.62
3043080	transcription factor	N/A	N/A	N/A	HMG box	N/A	1392.55	62.25	10.467	1403.03	64.293	10.476	1.012	0.977	Non-significant	1232.14	51.56	10.287	0.905	0.335	Non-significant	1296.33	52.9	10.364	0.946	0.815	Non-significant	1218.94	55.323	10.275	0.91	0.398	Non-significant	1277.93	57.543	10.347	1314.57	60.653	10.384	1.008	0.981	Non-significant	1662.63	74.567	10.704	1.265	0.078	Non-significant	1428.88
3047952	transcription factor	N/A	N/A	N/A	HMG box	N/A	366.019	9.453	8.611	327.589	8.687	8.461	0.928	0.558	Non-significant	317.889	7.7	8.42	0.885	0.219	Non-significant	389.178	9.17	8.693	1.058	0.803	Non-significant	362.424	9.513	8.597	1	0.991	Non-significant	339.955	8.843	8.501	317.18	8.46	8.418	0.975	0.898	Non-significant	337.578	8.82	8.5	0.989	0.948	Non-significant	329.66
3053311	transcription factor	N/A	N/A	N/A	HMG box	N/A	5854	113.483	12.521	6184.27	123.027	12.599	1.019	0.94	Non-significant	4433.62	80.883	12.101	0.818	0.252	Non-significant	5263.77	93.287	12.35	0.942	0.884	Non-significant	6369.27	125.593	12.603	1.04	0.825	Non-significant	5069.41	99.043	12.285	5490.76	109.95	12.429	1.013	0.946	Non-significant	8351.5	165.427	12.994	1.529	0.021	Non-significant	11778.5
3107984	transcription factor	N/A	N/A	N/A	HMG box	N/A	3984.91	130.767	11.967	3603.65	121.34	11.816	0.947	0.708	Non-significant	4541.75	140.46	12.132	1.131	0.299	Non-significant	3110.41	93.15	11.614	0.807	0.103	Non-significant	3411.74	113.86	11.744	0.895	0.38	Non-significant	3799.3	125.76	11.9	2951.36	100.063	11.535	0.842	0.159	Non-significant	4666.11	155.097	12.194	1.211	0.081	Non-significant	3978.41
3108743	transcription factor	N/A	N/A	N/A	HMG box	N/A	3939.2	104.867	11.951	3509.2	95.863	11.785	0.935	0.613	Non-significant	4776.94	119.31	12.229	1.199	0.09	Non-significant	3886.97	94.41	11.934	0.992	0.995	Non-significant	3847.69	104.107	11.918	0.988	0.948	Non-significant	4208.12	112.923	12.044	3227.36	88.847	11.666	0.827	0.134	Non-significant	3195.75	86.26	11.639	0.778	0.021	Non-significant	3530.2
3108851	transcription factor	N/A	N/A	N/A	HMG box	N/A	9030.77	253.85	13.135	14458.9	417.053	13.812	1.258	0.159	Non-significant	4737.31	124.903	12.214	0.59	0.013	Non-significant	8689.52	222.68	13.084	0.984	0.988	Non-significant	6415.23	183.28	12.586	0.878	0.373	Non-significant	8257.99	233.723	13.011	9627.6	278.413	13.19	1.024	0.859	Non-significant	4163.23	117.967	11.992	0.549	0.002	Non-significant	5606.68
3108893	transcription factor	N/A	N/A	N/A	HMG box	N/A	1390.2	34.267	10.466	1380.34	34.897	10.454	0.999	0.997	Non-significant	1367.36	31.653	10.441	0.993	0.963	Non-significant	1313.75	29.543	10.386	0.958	0.9	Non-significant	1204.44	30.173	10.264	0.906	0.448	Non-significant	1358.36	33.743	10.431	1396.41	35.57	10.473	1.011	0.976	Non-significant	1168.83	29.327	10.197	0.873	0.23	Non-significant	1239.37
3173393	transcription factor	N/A	N/A	N/A	HMG box	N/A	0.958	0.07	3.993	0.574	0.043	3.921	0.995	NC	Lowly expressed	1.335	0.093	4.135	1.037	NC	Lowly expressed	1.05	0.067	4.075	1.007	0.987	Non-significant	1.953	0.15	4.212	1.026	NC	Lowly expressed	2.487	0.187	4.185	2.665	0.203	4.316	1.001	NC	Lowly expressed	1.789	0.133	4.196	0.963	NC	Lowly expressed	0.833
3217540	transcription factor	N/A	N/A	N/A	HMG box	N/A	277.001	8.393	8.237	485.096	15.11	8.988	1.626	0.003	Non-significant	143.448	4.077	7.39	0.552	0	Non-significant	265.395	7.363	8.159	0.979	0.977	Non-significant	170.042	5.24	7.598	0.677	0.023	Non-significant	199.788	6.103	7.798	244.064	7.633	8.058	1.047	0.682	Non-significant	129.007	3.967	7.258	0.693	0.03	Non-significant	235.818
2963871	transcription factor	N/A	N/A	N/A	Homeodomain	N/A	0	0	3.672	0	0	3.672	NC	NC	Lowly expressed	0	0	3.672	NC	NC	Lowly expressed	0	0	3.672	NC	NC	Lowly expressed	0	0	3.672	NC	NC	Lowly expressed	0	0	3.672	0	0	3.672	NC	NC	Lowly expressed	0	0	3.672	NC	NC	Lowly expressed	0
2968559	transcription factor	N/A	N/A	N/A	Homeodomain	N/A	283.949	9.893	8.245	309.383	11.043	8.37	1.024	0.912	Non-significant	208.789	6.853	7.845	0.819	0.285	Non-significant	280.949	8.927	8.237	0.998	0.996	Non-significant	217.237	7.673	7.845	0.906	0.495	Non-significant	331.294	11.623	8.456	308.314	11.077	8.377	0.994	0.976	Non-significant	184.132	6.48	7.706	0.646	0.055	Non-significant	159.966
2976611	transcription factor	N/A	N/A	N/A	Homeodomain	N/A	1620.19	48.21	10.684	2736.12	83.677	11.425	1.615	0	Non-significant	1114.22	31.06	10.152	0.724	0.015	Non-significant	2006.07	54.55	10.981	1.188	0.386	Non-significant	1482.38	44.883	10.52	0.955	0.78	Non-significant	1521.54	45.647	10.594	1685.23	51.77	10.735	1.035	0.843	Non-significant	1259.37	37.673	10.317	0.851	0.234	Non-significant	1580.64
3158321	transcription factor	N/A	N/A	N/A	Homeodomain	N/A	1238.16	27.05	10.294	964.895	21.657	9.951	0.955	0.704	Non-significant	1152.44	23.567	10.194	0.968	0.884	Non-significant	1359.42	27.08	10.426	1.04	0.94	Non-significant	1421.86	31.643	10.454	1.04	0.799	Non-significant	1156.38	25.483	10.175	1175.84	26.543	10.226	1.001	0.995	Non-significant	315.273	6.9	8.345	0.303	0	Underexpressed	1029.78
3176764	transcription factor	N/A	N/A	N/A	Homeodomain	N/A	4.15	0.36	4.474	5.248	0.463	4.58	1.018	0.866	Non-significant	3.433	0.273	4.403	0.961	0.839	Non-significant	4.059	0.317	4.471	0.998	0.996	Non-significant	4.76	0.417	4.538	1.015	0.889	Non-significant	2.673	0.23	4.187	3.575	0.317	4.282	1.005	NC	Lowly expressed	3.496	0.31	4.378	1.042	0.816	Non-significant	6.799
2491636	transcription factor	N/A	N/A	N/A	HSF	N/A	9370.54	231.31	13.193	6917.67	175.36	12.76	0.811	0.122	Non-significant	8441.78	195.493	13.04	0.925	0.622	Non-significant	8412.04	189.513	13.04	0.927	0.804	Non-significant	8967.46	225.263	13.128	0.98	0.912	Non-significant	7799.79	194.25	12.905	7084.9	180.833	12.794	0.98	0.906	Non-significant	5664.7	140.877	12.458	0.764	0.085	Non-significant	7605.85
2891299	transcription factor	N/A	N/A	N/A	HSF	N/A	3237.43	65.34	11.672	3334.32	69.06	11.712	1.008	0.975	Non-significant	2362.4	44.66	11.192	0.817	0.308	Non-significant	4070.58	74.883	11.996	1.125	0.7	Non-significant	3600.41	73.913	11.801	1.038	0.827	Non-significant	3127.9	63.62	11.618	2963.62	61.73	11.539	0.993	0.976	Non-significant	800.002	16.407	9.647	0.267	0	Underexpressed	2474.13
3017240	transcription factor	N/A	N/A	N/A	HSF	N/A	848.81	21.577	9.772	927.646	24.207	9.894	1.068	0.624	Non-significant	847.226	20.207	9.767	1.006	0.968	Non-significant	840.094	19.48	9.757	0.994	0.996	Non-significant	981.96	25.38	9.967	1.133	0.245	Non-significant	881.37	22.587	9.821	877.951	23.06	9.819	0.999	0.998	Non-significant	790.95	20.343	9.67	0.91	0.372	Non-significant	744.673
3025511	transcription factor	N/A	N/A	N/A	HSF	N/A	2539.55	30.58	11.317	2273.77	28.1	11.166	0.952	0.776	Non-significant	2765.47	31.297	11.436	1.076	0.638	Non-significant	2527.02	27.747	11.316	0.997	0.997	Non-significant	2534.91	31.02	11.322	1	0.989	Non-significant	2689.7	32.65	11.4	2283.66	28.393	11.17	0.955	0.728	Non-significant	2113.93	25.907	11.048	0.819	0.167	Non-significant	2486.6
3025606	transcription factor	N/A	N/A	N/A	HSF	N/A	1453.17	28.22	10.529	1374.54	27.43	10.448	0.962	0.798	Non-significant	1473.96	26.8	10.545	1.02	0.848	Non-significant	1524.27	27.003	10.596	1.045	0.825	Non-significant	1493.15	29.49	10.567	1.026	0.833	Non-significant	1438.42	28.173	10.515	1333.95	26.79	10.408	0.954	0.748	Non-significant	1384	27.18	10.461	0.966	0.726	Non-significant	1282.17
3029787	transcription factor	N/A	N/A	N/A	HSF	N/A	3160.53	26.597	11.631	2979.07	25.737	11.553	0.976	0.927	Non-significant	3237.63	25.533	11.672	1.032	0.897	Non-significant	2848.85	21.877	11.488	0.933	0.834	Non-significant	2996.15	25.627	11.561	0.977	0.893	Non-significant	3335.8	28.3	11.712	2938.57	25.51	11.519	0.976	0.873	Non-significant	1694.18	14.43	10.726	0.538	0	Non-significant	3035.56
3159590	transcription factor	N/A	N/A	N/A	HSF	N/A	2505.1	28.563	11.304	1956.94	22.93	10.951	0.88	0.323	Non-significant	2166.93	23.187	11.095	0.898	0.497	Non-significant	2407.06	25.04	11.246	0.977	0.972	Non-significant	2507.06	29.057	11.297	1.003	0.985	Non-significant	2724.78	31.34	11.402	2062.22	24.317	11.027	0.962	0.673	Non-significant	1790.32	20.75	10.81	0.728	0.106	Non-significant	2165.79
3164611	transcription factor	N/A	N/A	N/A	HSF	N/A	964.749	19.993	9.946	840.037	17.877	9.756	0.957	0.782	Non-significant	1403.59	27.17	10.46	1.365	0.063	Non-significant	639.654	12.077	9.368	0.727	0.12	Non-significant	789.638	16.627	9.665	0.916	0.544	Non-significant	980.687	20.49	9.956	812.16	17.36	9.699	0.984	0.87	Non-significant	517.769	10.727	9.015	0.606	0.026	Non-significant	730.819
2095205	transcription factor	N/A	N/A	N/A	Myb	N/A	1308.1	38.487	10.379	1299.62	39.26	10.371	0.997	0.997	Non-significant	1456.09	40.183	10.533	1.102	0.502	Non-significant	1222.59	32.817	10.284	0.951	0.897	Non-significant	1346.19	40.273	10.421	1.021	0.907	Non-significant	1345.37	39.92	10.41	1169.03	35.53	10.214	0.981	0.884	Non-significant	839.977	24.883	9.74	0.684	0.047	Non-significant	1090.05
2294294	transcription factor	N/A	N/A	N/A	Myb	N/A	751.343	22.54	9.601	643.683	19.843	9.382	0.93	0.655	Non-significant	861.179	24.137	9.77	1.122	0.465	Non-significant	553.197	15.147	9.168	0.785	0.185	Non-significant	629.304	19.193	9.351	0.906	0.505	Non-significant	672.379	20.33	9.402	745.08	23.093	9.589	1.016	0.922	Non-significant	442.835	13.373	8.865	0.707	0.058	Non-significant	617.985
2543197	transcription factor	N/A	N/A	N/A	Myb	N/A	992.799	36.77	9.991	1075.89	40.833	10.098	1.042	0.833	Non-significant	1145.98	39.77	10.193	1.13	0.4	Non-significant	998.533	33.723	9.995	1.009	0.996	Non-significant	891.736	33.54	9.837	0.935	0.716	Non-significant	1032.3	38.52	10.041	942.744	36.017	9.914	0.987	0.93	Non-significant	555.102	20.813	9.155	0.576	0.002	Non-significant	738.896
2591159	transcription factor	N/A	N/A	N/A	Myb	N/A	103.845	2.273	6.996	247.774	5.59	8.042	2.216	0	Non-significant	87.832	1.8	6.801	0.902	0.593	Non-significant	110.598	2.213	7.072	1.037	0.956	Non-significant	95.327	2.127	6.866	0.974	0.876	Non-significant	78.391	1.73	6.649	102.963	2.323	6.965	1.023	0.796	Non-significant	81.067	1.777	6.692	1.015	0.954	Non-significant	64.502
2592405	transcription factor	N/A	N/A	N/A	Myb	N/A	114.926	2.47	7.12	138.113	3.047	7.344	1.101	0.486	Non-significant	117.285	2.357	7.145	1.025	0.902	Non-significant	113.162	2.217	7.101	0.996	0.996	Non-significant	106.485	2.327	7.029	0.965	0.841	Non-significant	113.891	2.467	7.1	126.891	2.817	7.209	1.03	0.843	Non-significant	126.886	2.763	7.24	1.109	0.559	Non-significant	133.676
2593575	transcription factor	N/A	N/A	N/A	Myb	N/A	385.795	7.773	8.681	468.868	9.703	8.948	1.135	0.289	Non-significant	408.44	7.707	8.759	1.058	0.711	Non-significant	345.573	6.353	8.533	0.919	0.738	Non-significant	376.611	7.717	8.649	0.989	0.953	Non-significant	354.622	7.203	8.566	363.552	7.567	8.601	1.012	0.977	Non-significant	399.359	8.097	8.724	1.111	0.37	Non-significant	338.142
2619723	transcription factor	N/A	N/A	N/A	Myb	N/A	597.435	15.527	9.281	571.737	15.243	9.221	0.983	0.95	Non-significant	758.125	18.403	9.602	1.229	0.151	Non-significant	659.717	15.63	9.42	1.08	0.819	Non-significant	553.122	14.607	9.167	0.963	0.826	Non-significant	699.359	18.31	9.493	644.735	17.3	9.388	0.976	0.901	Non-significant	460.053	12.177	8.906	0.683	0.002	Non-significant	469.792
2881962	transcription factor	N/A	N/A	N/A	Myb	N/A	405.163	12.133	8.748	385.379	11.84	8.679	0.978	0.931	Non-significant	413.894	11.677	8.754	1.026	0.893	Non-significant	469.606	12.823	8.95	1.127	0.585	Non-significant	404.793	12.32	8.742	1.004	0.987	Non-significant	416.251	12.563	8.783	396.643	12.263	8.716	0.99	0.968	Non-significant	469.262	14.34	8.925	1.102	0.569	Non-significant	450.179
2884129	transcription factor	N/A	N/A	N/A	Myb	N/A	1079.32	20.557	10.109	878.243	17.163	9.817	0.965	0.78	Non-significant	938.615	16.77	9.912	0.934	0.745	Non-significant	1133.72	19.683	10.175	1.022	0.981	Non-significant	1015.96	19.687	10.002	0.989	0.935	Non-significant	1097.69	21.08	10.12	989.444	19.457	9.981	0.992	0.959	Non-significant	277.161	5.327	8.208	0.282	0	Underexpressed	1240.66
2888030	transcription factor	N/A	N/A	N/A	Myb	N/A	0	0	3.672	0	0	3.672	NC	NC	Lowly expressed	0	0	3.672	NC	NC	Lowly expressed	0	0	3.672	NC	NC	Lowly expressed	0	0	3.672	NC	NC	Lowly expressed	0	0	3.672	0	0	3.672	NC	NC	Lowly expressed	0	0	3.672	NC	NC	Lowly expressed	0
2892585	transcription factor	N/A	N/A	N/A	Myb	N/A	979.85	22.617	9.97	787.75	18.667	9.663	0.952	0.712	Non-significant	1142.31	24.67	10.177	1.1	0.631	Non-significant	805.464	16.963	9.692	0.91	0.78	Non-significant	749.834	17.61	9.597	0.913	0.532	Non-significant	852.258	19.847	9.771	909.081	21.65	9.845	1.006	0.977	Non-significant	359.167	8.383	8.538	0.479	0.003	Non-significant	944.506
2893540	transcription factor	N/A	N/A	N/A	Myb	N/A	8952.6	53.51	13.131	9887.38	60.683	13.273	1.057	0.743	Non-significant	6076.65	34.09	12.573	0.709	0.005	Non-significant	9324.65	50.883	13.19	1.034	0.944	Non-significant	8338.16	50.72	13	0.967	0.819	Non-significant	6695.17	40.35	12.714	9453.56	58.367	13.206	1.33	0.037	Non-significant	6843.57	41.677	12.731	1.024	0.89	Non-significant	9758.69
2897919	transcription factor	N/A	N/A	N/A	Myb	N/A	233.801	9.13	8.015	202.673	8.13	7.825	0.942	0.706	Non-significant	230.584	8.437	7.997	0.995	0.982	Non-significant	251.782	8.967	8.11	1.056	0.892	Non-significant	337.511	13.397	8.492	1.343	0.047	Non-significant	316.338	12.453	8.407	278.841	11.253	8.243	0.972	0.857	Non-significant	293.507	11.623	8.312	0.943	0.753	Non-significant	354.396
2898944	transcription factor	N/A	N/A	N/A	Myb	N/A	666.301	15.837	9.431	1042.3	25.453	10.059	1.531	0	Non-significant	557.558	12.413	9.183	0.855	0.13	Non-significant	748.335	16.233	9.593	1.108	0.554	Non-significant	624.781	15.103	9.344	0.958	0.773	Non-significant	595.773	14.277	9.275	649.263	15.933	9.392	1.043	0.809	Non-significant	598.061	14.323	9.28	1.002	0.988	Non-significant	598.562
2903325	transcription factor	N/A	N/A	N/A	Myb	N/A	95.867	7.553	6.894	100.984	8.18	6.966	1.008	0.966	Non-significant	98.215	7.283	6.919	1.015	0.951	Non-significant	107.864	7.763	7.045	1.044	0.931	Non-significant	105.061	8.41	6.985	1.021	0.891	Non-significant	90.385	7.19	6.807	96.054	7.823	6.907	1.015	0.944	Non-significant	107.533	8.603	7.039	1.168	0.347	Non-significant	100.381
2903999	transcription factor	N/A	N/A	N/A	Myb	N/A	0	0	3.672	0	0	3.672	NC	NC	Lowly expressed	0	0	3.672	NC	NC	Lowly expressed	0	0	3.672	NC	NC	Lowly expressed	0	0	3.672	NC	NC	Lowly expressed	0	0	3.672	0	0	3.672	NC	NC	Lowly expressed	0	0	3.672	NC	NC	Lowly expressed	0
2923248	transcription factor	N/A	N/A	N/A	Myb	N/A	297.099	5.07	8.33	318.516	5.587	8.419	1.051	0.757	Non-significant	281.803	4.513	8.261	0.959	0.738	Non-significant	265.515	4.137	8.182	0.909	0.597	Non-significant	298.057	5.173	8.327	1.005	0.975	Non-significant	268.753	4.63	8.197	294.846	5.207	8.321	1.032	0.862	Non-significant	350.723	6.067	8.538	1.276	0.043	Non-significant	297.21
2925281	transcription factor	N/A	N/A	N/A	Myb	N/A	822.716	15.41	9.72	848.51	16.293	9.77	1.023	0.931	Non-significant	805.675	14.147	9.698	0.989	0.948	Non-significant	758.862	12.957	9.615	0.939	0.811	Non-significant	935.361	17.793	9.906	1.107	0.42	Non-significant	736.541	13.897	9.569	823.475	15.913	9.726	1.037	0.821	Non-significant	737.196	14.027	9.56	1.007	0.976	Non-significant	831.397
2926141	transcription factor	N/A	N/A	N/A	Myb	N/A	870.259	16.867	9.805	946.449	18.847	9.924	1.064	0.674	Non-significant	941.982	17.093	9.914	1.083	0.476	Non-significant	1244.72	22.01	10.31	1.404	0	Non-significant	794.1	15.65	9.678	0.938	0.611	Non-significant	768.608	15.023	9.627	707.724	14.177	9.517	0.969	0.871	Non-significant	676.223	13.13	9.431	0.893	0.36	Non-significant	641.933
2939120	transcription factor	N/A	N/A	N/A	Myb	N/A	1185.46	31.58	10.239	1064.64	29.117	10.089	0.949	0.728	Non-significant	1438.82	35.927	10.514	1.19	0.159	Non-significant	945.946	22.963	9.919	0.832	0.258	Non-significant	1077.06	29.147	10.101	0.946	0.708	Non-significant	1255.12	33.7	10.321	1098.9	30.227	10.131	0.979	0.882	Non-significant	910.655	24.51	9.842	0.776	0.166	Non-significant	1322.91
2947866	transcription factor	N/A	N/A	N/A	Myb	N/A	35.09	1.39	5.846	34.586	1.413	5.79	0.998	0.994	Non-significant	71.262	2.633	6.541	1.864	0.003	Non-significant	40.374	1.463	5.975	1.074	0.863	Non-significant	30.797	1.24	5.729	0.96	0.801	Non-significant	40.72	1.627	5.989	24.36	0.997	5.533	0.955	0.41	Non-significant	77.383	3.077	6.65	1.688	0.022	Non-significant	50.23
2947933	transcription factor	N/A	N/A	N/A	Myb	N/A	17.064	0.267	5.252	22.924	0.367	5.482	1.06	0.61	Non-significant	18.831	0.273	5.329	1.053	0.812	Non-significant	20.567	0.293	5.374	1.087	0.815	Non-significant	25.71	0.407	5.565	1.158	0.318	Non-significant	21.685	0.34	5.35	17.54	0.283	5.269	0.993	0.945	Non-significant	22.114	0.35	5.449	1.022	0.933	Non-significant	12.854
2952924	transcription factor	N/A	N/A	N/A	Myb	N/A	1310.49	29.813	10.376	1557.67	36.343	10.626	1.068	0.646	Non-significant	1346.67	28.7	10.422	1.028	0.904	Non-significant	1126.1	23.353	10.166	0.909	0.758	Non-significant	1054.83	24.36	10.06	0.897	0.473	Non-significant	1254.25	28.75	10.313	1493.75	35.047	10.559	1.029	0.824	Non-significant	577.853	13.237	9.217	0.496	0	Non-significant	916.635
2967337	transcription factor	N/A	N/A	N/A	Myb	N/A	2173.48	27.55	11.099	2538.11	33.023	11.323	1.118	0.348	Non-significant	1960.6	23.34	10.952	0.919	0.491	Non-significant	2269.3	26.243	11.164	1.042	0.911	Non-significant	1998.28	25.737	10.975	0.947	0.706	Non-significant	2136.17	27.297	11.075	2221.52	29.077	11.129	1.017	0.949	Non-significant	1609.87	20.733	10.668	0.769	0.011	Non-significant	1579.02
2969921	transcription factor	N/A	N/A	N/A	Myb	N/A	480.681	11.66	8.973	436.323	10.857	8.837	0.973	0.891	Non-significant	494.196	11.26	9.016	1.025	0.911	Non-significant	455.056	10.067	8.907	0.971	0.965	Non-significant	429.558	10.583	8.82	0.958	0.794	Non-significant	501.752	12.267	9.04	487.467	12.203	8.994	0.997	0.993	Non-significant	214.596	5.283	7.869	0.459	0	Non-significant	540.876
2970360	transcription factor	N/A	N/A	N/A	Myb	N/A	1370.97	28.527	10.446	1249.58	26.697	10.314	0.966	0.855	Non-significant	1803.19	35.117	10.833	1.267	0.124	Non-significant	1812.41	34.43	10.838	1.247	0.271	Non-significant	1271.61	26.887	10.34	0.966	0.844	Non-significant	1417.81	29.733	10.492	1252.13	26.907	10.318	0.962	0.806	Non-significant	1163.53	24.54	10.212	0.847	0.216	Non-significant	1629
2976323	transcription factor	N/A	N/A	N/A	Myb	N/A	705.612	25.25	9.491	720.027	26.397	9.529	1.009	0.977	Non-significant	487.979	16.427	8.991	0.752	0.102	Non-significant	847.376	27.653	9.765	1.124	0.689	Non-significant	634.032	23.02	9.307	0.96	0.804	Non-significant	726.41	26.19	9.551	737.94	27.23	9.566	1.002	0.995	Non-significant	336.361	12.073	8.484	0.515	0.003	Non-significant	420.712
2989618	transcription factor	N/A	N/A	N/A	Myb	N/A	601.593	15.753	9.285	617.903	16.63	9.32	1.006	0.979	Non-significant	567.691	14.027	9.178	0.973	0.906	Non-significant	860.283	20.577	9.784	1.218	0.456	Non-significant	470.59	12.523	8.951	0.931	0.607	Non-significant	706.613	18.66	9.495	608.484	16.497	9.297	0.99	0.921	Non-significant	335.215	8.87	8.492	0.553	0.016	Non-significant	1258.86
2992863	transcription factor	N/A	N/A	N/A	Myb	N/A	2009.2	46.59	10.975	2128.52	50.74	11.066	1.018	0.94	Non-significant	1997.66	43.18	10.931	1.001	0.997	Non-significant	2023.3	42.833	10.998	1.007	0.996	Non-significant	1790.57	42.25	10.814	0.957	0.791	Non-significant	1838.3	42.99	10.859	1795.26	43.057	10.826	0.993	0.988	Non-significant	2031.96	47.303	10.991	1.095	0.54	Non-significant	2111.55
2993945	transcription factor	N/A	N/A	N/A	Myb	N/A	876.591	17.417	9.816	851.724	17.377	9.776	0.993	0.98	Non-significant	757.365	14.197	9.579	0.913	0.64	Non-significant	1025.97	18.617	10.037	1.094	0.795	Non-significant	1128.64	22.823	10.149	1.119	0.459	Non-significant	916.081	18.357	9.877	968.676	19.883	9.953	1.005	0.985	Non-significant	678.573	13.82	9.373	0.835	0.404	Non-significant	1062.41
2995899	transcription factor	N/A	N/A	N/A	Myb	N/A	735.791	14.47	9.571	869.024	17.537	9.803	1.128	0.269	Non-significant	742.912	13.7	9.585	1.021	0.917	Non-significant	814.701	14.61	9.713	1.099	0.652	Non-significant	774.525	15.473	9.642	1.048	0.78	Non-significant	739.554	14.66	9.574	743.885	15.103	9.584	1.003	0.995	Non-significant	643.687	12.877	9.373	0.884	0.294	Non-significant	533.086
2998816	transcription factor	N/A	N/A	N/A	Myb	N/A	2970.23	30.367	11.545	3268.09	34.283	11.684	1.063	0.718	Non-significant	3078.59	29.503	11.6	1.039	0.805	Non-significant	2935.04	27.37	11.531	0.995	0.996	Non-significant	2912.08	30.25	11.518	0.991	0.965	Non-significant	3033.61	31.26	11.578	3252.38	34.34	11.677	1.026	0.898	Non-significant	2196.03	22.837	11.1	0.745	0.011	Non-significant	2560.63
3019380	transcription factor	N/A	N/A	N/A	Myb	N/A	1438.17	17.337	10.511	1318.33	16.31	10.391	0.935	0.66	Non-significant	1321.06	14.937	10.394	0.93	0.477	Non-significant	1387.18	15.253	10.463	0.971	0.931	Non-significant	1485.06	18.19	10.559	1.028	0.826	Non-significant	1408.9	17.12	10.476	1335.61	16.63	10.409	0.984	0.944	Non-significant	1027.25	12.52	10.037	0.75	0.019	Non-significant	1322.31
3026604	transcription factor	N/A	N/A	N/A	Myb	N/A	1536.53	29.867	10.602	1582.55	31.557	10.648	1.02	0.946	Non-significant	1519.66	27.727	10.585	1.001	0.991	Non-significant	1282.29	22.75	10.352	0.866	0.434	Non-significant	1375.92	27.17	10.45	0.935	0.649	Non-significant	1477.8	28.95	10.554	1705.53	34.233	10.756	1.083	0.536	Non-significant	1174.7	23.187	10.224	0.812	0.034	Non-significant	1361.35
3027322	transcription factor	N/A	N/A	N/A	Myb	N/A	1130.14	13.873	10.154	1089.93	13.713	10.122	0.99	0.968	Non-significant	1290.2	14.807	10.352	1.115	0.573	Non-significant	813.928	9.107	9.711	0.792	0.285	Non-significant	786.609	9.793	9.623	0.799	0.166	Non-significant	926.976	11.463	9.89	1026.13	12.97	10.009	1.019	0.915	Non-significant	707.717	8.793	9.513	0.811	0.236	Non-significant	785.684
3029662	transcription factor	N/A	N/A	N/A	Myb	N/A	484.228	10.593	8.991	454.558	10.217	8.903	0.954	0.712	Non-significant	504.351	10.353	9.048	1.051	0.577	Non-significant	466.022	9.3	8.939	0.969	0.882	Non-significant	410.698	9.137	8.767	0.868	0.066	Non-significant	534.265	11.783	9.124	462.38	10.447	8.925	0.93	0.582	Non-significant	440.536	9.753	8.863	0.834	0.068	Non-significant	357.267
3029966	transcription factor	N/A	N/A	N/A	Myb	N/A	235.375	7.84	8.018	174.812	5.987	7.632	0.89	0.38	Non-significant	166.78	5.207	7.579	0.768	0.145	Non-significant	189.764	5.77	7.743	0.875	0.637	Non-significant	290.742	9.86	8.267	1.104	0.512	Non-significant	230.399	7.737	7.977	242.568	8.347	8.057	1.005	0.98	Non-significant	273.616	9.237	8.204	1.127	0.564	Non-significant	544.848
3030267	transcription factor	N/A	N/A	N/A	Myb	N/A	818.468	10.73	9.708	775.967	10.417	9.639	0.99	0.968	Non-significant	692.017	8.51	9.485	0.925	0.699	Non-significant	712.926	8.51	9.524	0.95	0.907	Non-significant	590.833	7.86	9.246	0.92	0.517	Non-significant	811.143	10.707	9.679	880.314	11.9	9.817	1.006	0.974	Non-significant	126.12	1.683	7.176	0.17	0	Underexpressed	794.231
3033913	transcription factor	N/A	N/A	N/A	Myb	N/A	515.612	7.26	9.069	449.829	6.507	8.888	0.951	0.757	Non-significant	441.891	5.843	8.866	0.895	0.516	Non-significant	454.541	5.847	8.905	0.923	0.812	Non-significant	346.983	4.967	8.536	0.749	0.079	Non-significant	486.364	6.91	8.992	428.1	6.23	8.82	0.978	0.884	Non-significant	250.97	3.583	8.095	0.553	0.001	Non-significant	758.801
3045830	transcription factor	N/A	N/A	N/A	Myb	N/A	1138.6	19.047	10.177	974.968	16.783	9.963	0.902	0.397	Non-significant	1313.19	20.583	10.381	1.144	0.236	Non-significant	1036.43	15.843	10.052	0.928	0.742	Non-significant	1080.43	18.393	10.11	0.968	0.839	Non-significant	1122.58	18.953	10.139	970.225	16.807	9.949	0.94	0.651	Non-significant	1318.63	22.183	10.379	1.152	0.253	Non-significant	1118.47
3046033	transcription factor	N/A	N/A	N/A	Myb	N/A	407.106	8.983	8.746	427.462	9.673	8.821	1.024	0.926	Non-significant	425.883	8.807	8.817	1.047	0.814	Non-significant	394.004	7.933	8.71	0.981	0.982	Non-significant	388.814	8.71	8.677	0.98	0.913	Non-significant	441.908	9.827	8.865	402.381	9.157	8.733	0.977	0.9	Non-significant	321.874	7.193	8.437	0.759	0.051	Non-significant	324.913
3049168	transcription factor	N/A	N/A	N/A	Myb	N/A	545.915	13	9.157	538.055	13.15	9.137	0.994	0.981	Non-significant	446.272	9.99	8.875	0.833	0.044	Non-significant	590.257	12.833	9.265	1.071	0.706	Non-significant	576.715	13.963	9.232	1.049	0.717	Non-significant	589.949	14.16	9.263	583.951	14.363	9.249	0.997	0.995	Non-significant	574.367	13.833	9.227	0.976	0.844	Non-significant	619.158
3049181	transcription factor	N/A	N/A	N/A	Myb	N/A	677.275	16.437	9.456	552.981	13.78	9.172	0.838	0.01	Non-significant	624.084	14.21	9.342	0.93	0.366	Non-significant	643.24	14.243	9.384	0.955	0.795	Non-significant	647.127	15.967	9.391	0.969	0.775	Non-significant	619.039	15.143	9.313	569.851	14.307	9.213	0.962	0.83	Non-significant	608.864	14.88	9.303	0.98	0.895	Non-significant	596.873
3051227	transcription factor	N/A	N/A	N/A	Myb	N/A	992.586	13.02	9.989	974.746	13.13	9.966	0.994	0.984	Non-significant	1275.62	15.647	10.335	1.25	0.097	Non-significant	795.076	9.517	9.679	0.84	0.361	Non-significant	764.058	10.183	9.611	0.828	0.189	Non-significant	882.73	11.673	9.805	812.395	10.997	9.7	0.989	0.952	Non-significant	511.512	6.733	9.041	0.634	0.018	Non-significant	639.696
3054347	transcription factor	N/A	N/A	N/A	Myb	N/A	548.096	15.92	9.159	574.126	17.117	9.221	1.034	0.865	Non-significant	609.967	16.633	9.309	1.106	0.341	Non-significant	531.414	14.09	9.12	0.978	0.963	Non-significant	535.568	15.8	9.116	0.988	0.944	Non-significant	548.13	16.047	9.156	605.969	18.183	9.3	1.05	0.767	Non-significant	674.996	19.873	9.45	1.209	0.055	Non-significant	572.071
3065632	transcription factor	N/A	N/A	N/A	Myb	N/A	3723.48	43.603	11.871	3207.51	38.577	11.658	0.963	0.809	Non-significant	3619.47	39.83	11.829	0.989	0.958	Non-significant	3380.24	36.127	11.733	0.961	0.92	Non-significant	3502.8	41.74	11.777	0.982	0.917	Non-significant	3604.13	42.573	11.814	3315.87	40.13	11.705	0.991	0.959	Non-significant	1830.97	21.817	10.782	0.57	0.009	Non-significant	4224.41
3065823	transcription factor	N/A	N/A	N/A	Myb	N/A	391.467	8.343	8.69	553.881	12.11	9.177	1.088	0.437	Non-significant	623.621	12.43	9.304	1.4	0.11	Non-significant	322.808	6.273	8.438	0.921	0.806	Non-significant	471.905	10.217	8.952	1.058	0.697	Non-significant	530.927	11.403	9.088	417.949	9.183	8.777	0.965	0.735	Non-significant	386.598	8.383	8.661	0.793	0.216	Non-significant	473.334
3068710	transcription factor	N/A	N/A	N/A	Myb	N/A	187.904	5.987	7.731	158.873	5.193	7.519	0.922	0.571	Non-significant	127.091	3.813	7.23	0.708	0.01	Non-significant	182.879	5.317	7.693	0.985	0.987	Non-significant	232.471	7.523	8.005	1.158	0.293	Non-significant	183.902	5.903	7.684	193.671	6.373	7.765	1.012	0.963	Non-significant	290.87	9.41	8.291	1.526	0.005	Non-significant	307.8
3069689	transcription factor	N/A	N/A	N/A	Myb	N/A	257.569	5.263	8.141	232.424	4.877	8.007	0.956	0.795	Non-significant	194.382	3.727	7.775	0.791	0.087	Non-significant	244.249	4.553	8.071	0.963	0.94	Non-significant	300.332	6.243	8.323	1.106	0.492	Non-significant	253.48	5.223	8.108	303.978	6.417	8.362	1.053	0.676	Non-significant	281.005	5.82	8.25	1.092	0.592	Non-significant	359.687
3069756	transcription factor	N/A	N/A	N/A	Myb	N/A	409.227	7.4	8.762	504.772	9.38	9.038	1.169	0.174	Non-significant	357.274	6.043	8.573	0.897	0.363	Non-significant	424.844	7.007	8.813	1.039	0.935	Non-significant	464.932	8.543	8.936	1.103	0.464	Non-significant	416.629	7.593	8.783	470.542	8.79	8.953	1.058	0.693	Non-significant	396.546	7.24	8.717	0.959	0.748	Non-significant	442.619
3069991	transcription factor	N/A	N/A	N/A	Myb	N/A	231.443	4.267	8	274.36	5.193	8.224	1.112	0.408	Non-significant	313.313	5.4	8.387	1.321	0.017	Non-significant	261.265	4.397	8.16	1.104	0.666	Non-significant	226.101	4.237	7.965	0.994	0.96	Non-significant	225.102	4.183	7.964	245.543	4.677	8.068	1.026	0.899	Non-significant	257.165	4.777	8.135	1.121	0.382	Non-significant	186.121
3070012	transcription factor	N/A	N/A	N/A	Myb	N/A	619.697	12.723	9.329	651.771	13.75	9.402	1.029	0.896	Non-significant	605.721	11.65	9.299	0.987	0.941	Non-significant	729.849	13.677	9.557	1.146	0.469	Non-significant	640.046	13.37	9.371	1.024	0.888	Non-significant	641.751	13.29	9.38	531.065	11.277	9.12	0.888	0.286	Non-significant	582.449	12.097	9.247	0.918	0.413	Non-significant	528.388
3070023	transcription factor	N/A	N/A	N/A	Myb	N/A	147.818	2.607	7.428	166.708	3.023	7.568	1.041	0.807	Non-significant	141.096	2.32	7.344	0.976	0.911	Non-significant	130.634	2.1	7.269	0.929	0.843	Non-significant	156.47	2.81	7.483	1.027	0.882	Non-significant	135.808	2.417	7.288	128.374	2.333	7.242	0.99	0.967	Non-significant	147.488	2.617	7.419	1.047	0.813	Non-significant	143.252
3070099	transcription factor	N/A	N/A	N/A	Myb	N/A	149.471	3.03	7.441	218.968	4.553	7.91	1.38	0.016	Non-significant	101.538	1.93	6.967	0.709	0.011	Non-significant	163.005	3.01	7.551	1.072	0.832	Non-significant	164.022	3.377	7.549	1.064	0.706	Non-significant	106.968	2.183	7.013	120.744	2.523	7.169	1.026	0.865	Non-significant	111.882	2.307	7.081	1.036	0.874	Non-significant	96.21
3070108	transcription factor	N/A	N/A	N/A	Myb	N/A	0.215	0.003	3.78	1.154	0.023	4.099	1.009	NC	Lowly expressed	0.184	0.003	3.771	0.999	NC	Lowly expressed	0.498	0.01	3.903	1.012	0.917	Non-significant	0.265	0.007	3.791	1.001	NC	Lowly expressed	0	0	3.672	0	0	3.672	1	NC	Lowly expressed	0	0	3.672	0.997	NC	Lowly expressed	0
3070160	transcription factor	N/A	N/A	N/A	Myb	N/A	184.664	3.767	7.708	179.563	3.76	7.667	0.99	0.968	Non-significant	148.826	2.847	7.437	0.833	0.125	Non-significant	196.462	3.653	7.788	1.054	0.869	Non-significant	164.59	3.413	7.564	0.928	0.617	Non-significant	149.99	3.08	7.442	170.566	3.59	7.602	1.046	0.75	Non-significant	152.78	3.137	7.462	1.013	0.943	Non-significant	182.989
3070218	transcription factor	N/A	N/A	N/A	Myb	N/A	257.518	4.743	8.14	305.546	5.787	8.365	1.121	0.357	Non-significant	260.375	4.507	8.153	1.015	0.928	Non-significant	305.357	5.14	8.361	1.155	0.406	Non-significant	229.924	4.31	7.992	0.929	0.608	Non-significant	236.635	4.393	8.021	215.372	4.1	7.905	0.965	0.836	Non-significant	222.079	4.153	7.945	0.937	0.632	Non-significant	147.937
3076345	transcription factor	N/A	N/A	N/A	Myb	N/A	449.382	26.723	8.88	160.628	9.823	7.523	0.399	0	Underexpressed	102.389	5.75	6.961	0.247	0	Underexpressed	259.012	14.11	8.131	0.698	0.162	Non-significant	325.578	19.723	8.433	0.906	0.47	Non-significant	370.684	22.253	8.549	457.968	28.19	8.911	1.044	0.704	Non-significant	352.172	21.17	8.556	0.956	0.831	Non-significant	733.341
3076713	transcription factor	N/A	N/A	N/A	Myb	N/A	726.193	20.157	9.551	565.63	16.12	9.203	0.863	0.261	Non-significant	616.981	16.12	9.311	0.881	0.396	Non-significant	533.454	13.507	9.124	0.778	0.143	Non-significant	583.342	16.447	9.193	0.87	0.335	Non-significant	676.624	18.933	9.438	598.492	17.183	9.282	0.979	0.884	Non-significant	1130.93	32.14	10.132	1.559	0.012	Non-significant	1114.11
3077463	transcription factor	N/A	N/A	N/A	Myb	N/A	1337.53	88.21	10.399	1503.48	101.667	10.577	1.051	0.757	Non-significant	1411.78	87.263	10.487	1.049	0.794	Non-significant	1391.15	83.777	10.458	1.034	0.961	Non-significant	1211.8	81.09	10.246	0.953	0.78	Non-significant	1442.6	95.843	10.51	1742.96	118.693	10.779	1.128	0.315	Non-significant	1472.56	98.003	10.546	1.022	0.876	Non-significant	2267.51
3085144	transcription factor	N/A	N/A	N/A	Myb	N/A	6249.75	151.57	12.61	4444.62	110.487	12.12	0.908	0.412	Non-significant	8590.97	195.753	13.065	1.244	0.264	Non-significant	4776.22	105.467	12.219	0.869	0.616	Non-significant	4856.32	119.597	12.251	0.917	0.553	Non-significant	5424.25	132.517	12.411	5053.77	126.39	12.301	0.988	0.955	Non-significant	3176.37	77.87	11.588	0.623	0.009	Non-significant	5714.1
3089067	transcription factor	N/A	N/A	N/A	Myb	N/A	126.705	4.61	7.235	123.296	4.603	7.204	0.989	0.967	Non-significant	156.199	5.337	7.494	1.211	0.114	Non-significant	125.476	4.167	7.227	0.997	0.996	Non-significant	105.649	3.907	7.021	0.884	0.375	Non-significant	138.035	5.067	7.325	140.927	5.297	7.37	1.004	0.993	Non-significant	135.731	4.97	7.32	0.984	0.926	Non-significant	108.182
3092845	transcription factor	N/A	N/A	N/A	Myb	N/A	2284.48	45.84	11.164	4049.9	83.397	11.989	1.665	0.001	Non-significant	1967.42	37.127	10.951	0.899	0.494	Non-significant	2839.33	51.987	11.482	1.175	0.456	Non-significant	1827.37	37.27	10.853	0.879	0.38	Non-significant	2239.72	45.323	11.143	3254.14	67.437	11.674	1.049	0.523	Non-significant	954.614	19.35	9.925	0.474	0.001	Non-significant	1656
3097668	transcription factor	N/A	N/A	N/A	Myb	N/A	980.355	12.227	9.969	968.23	12.407	9.955	0.999	0.996	Non-significant	946.528	11.127	9.906	0.98	0.949	Non-significant	1182.97	13.47	10.233	1.1	0.782	Non-significant	857.407	10.883	9.783	0.965	0.802	Non-significant	825.99	10.397	9.732	1121.11	14.457	10.155	1.033	0.698	Non-significant	411.771	5.247	8.673	0.573	0.016	Non-significant	993.123
3100490	transcription factor	N/A	N/A	N/A	Myb	N/A	1740.5	56.02	10.777	1645.18	54.357	10.704	0.976	0.922	Non-significant	1564.4	47.233	10.634	0.924	0.601	Non-significant	1682.52	49.427	10.728	0.979	0.976	Non-significant	1324.53	43.327	10.393	0.823	0.169	Non-significant	1402.21	45.503	10.475	1400.77	46.61	10.478	1.003	1	Non-significant	1467.75	47.453	10.531	1.044	0.79	Non-significant	1018.74
3105706	transcription factor	N/A	N/A	N/A	Myb	N/A	1493.74	16.503	10.569	1440.73	16.343	10.517	0.981	0.943	Non-significant	1407.77	14.6	10.482	0.956	0.731	Non-significant	1480.26	14.917	10.555	0.995	0.996	Non-significant	1743.96	19.6	10.779	1.132	0.294	Non-significant	1528.42	17.027	10.6	1531.23	17.49	10.603	1	0.998	Non-significant	1209.64	13.527	10.265	0.812	0.122	Non-significant	1557.54
3114969	transcription factor	N/A	N/A	N/A	Myb	N/A	217.214	8.423	7.91	248.097	9.853	8.092	1.062	0.704	Non-significant	229.104	8.297	7.984	1.051	0.783	Non-significant	251.274	8.873	8.107	1.113	0.693	Non-significant	225.39	8.87	7.964	1.023	0.899	Non-significant	183.6	7.163	7.702	265.094	10.59	8.176	1.073	0.397	Non-significant	132.964	5.163	7.272	0.786	0.204	Non-significant	160.508
3122033	transcription factor	N/A	N/A	N/A	Myb	N/A	453.227	31.977	8.89	663.795	48.057	9.428	1.349	0.043	Non-significant	500.561	33.07	9.036	1.088	0.61	Non-significant	416.555	26.81	8.786	0.943	0.891	Non-significant	401.1	28.72	8.707	0.94	0.702	Non-significant	483.994	34.403	8.988	586.843	42.8	9.252	1.097	0.46	Non-significant	558.331	39.753	9.188	1.136	0.304	Non-significant	451.434
3134087	transcription factor	N/A	N/A	N/A	Myb	N/A	21.369	1.12	5.422	11.387	0.61	4.986	0.714	0.114	Non-significant	21.248	1.05	5.394	0.988	0.953	Non-significant	23.189	1.11	5.492	1.035	0.954	Non-significant	27.381	1.46	5.605	1.076	0.606	Non-significant	19.33	1.02	5.218	15.349	0.83	5.163	0.991	0.923	Non-significant	28.685	1.537	5.661	1.201	0.412	Non-significant	18.73
3136614	transcription factor	N/A	N/A	N/A	Myb	N/A	57.863	2.363	6.333	86.61	3.633	6.78	1.336	0.082	Non-significant	38.46	1.473	5.929	0.729	0.07	Non-significant	51.242	1.903	6.216	0.935	0.862	Non-significant	58.043	2.41	6.343	1.01	0.963	Non-significant	55.001	2.26	6.278	59.151	2.49	6.357	1.009	0.965	Non-significant	44.301	1.82	6.069	0.853	0.429	Non-significant	66.396
3137998	transcription factor	N/A	N/A	N/A	Myb	N/A	41.208	2.143	6.001	166.954	8.937	7.565	3.665	0	Overexpressed	10.857	0.527	4.954	0.308	0	Underexpressed	52.747	2.513	6.224	1.093	0.784	Non-significant	29.218	1.547	5.631	0.936	0.572	Non-significant	27.806	1.457	5.645	67.134	3.597	6.453	2.021	0.043	Non-significant	16.437	0.86	5.226	0.732	0.179	Non-significant	52.081
3141465	transcription factor	N/A	N/A	N/A	Myb	N/A	25.378	0.55	5.548	73.266	1.64	6.557	2.592	0	Overexpressed	12.745	0.263	5.053	0.592	0.037	Non-significant	27.947	0.557	5.649	1.036	0.953	Non-significant	18.927	0.42	5.316	0.932	0.585	Non-significant	23.124	0.51	5.478	22.329	0.5	5.429	0.997	0.995	Non-significant	10.458	0.23	4.933	0.612	0.07	Non-significant	21.314
3141547	transcription factor	N/A	N/A	N/A	Myb	N/A	77.708	1.92	6.666	76.57	1.943	6.644	0.996	0.992	Non-significant	63.531	1.477	6.435	0.852	0.271	Non-significant	82.364	1.853	6.731	1.05	0.905	Non-significant	72.91	1.83	6.595	0.969	0.86	Non-significant	75.636	1.887	6.631	86.991	2.22	6.784	1.022	0.872	Non-significant	82.428	2.08	6.715	1.065	0.767	Non-significant	86.37
3147267	transcription factor	N/A	N/A	N/A	Myb	N/A	3493.3	46.05	11.779	3107	42.047	11.613	0.91	0.331	Non-significant	3150.36	39.023	11.628	0.916	0.279	Non-significant	3037.71	36.547	11.578	0.885	0.224	Non-significant	3372.03	45.177	11.727	0.973	0.858	Non-significant	3348.12	44.503	11.72	3717.25	50.653	11.868	1.055	0.715	Non-significant	3946.23	52.797	11.952	1.169	0.122	Non-significant	4375.22
3153039	transcription factor	N/A	N/A	N/A	Myb	N/A	596.626	11.12	9.269	657.928	12.607	9.416	1.057	0.731	Non-significant	457.681	8.017	8.914	0.795	0.059	Non-significant	646.649	11.013	9.39	1.066	0.829	Non-significant	599.673	11.38	9.282	1.007	0.971	Non-significant	569.99	10.723	9.214	504.573	9.727	9.048	0.932	0.579	Non-significant	646.296	12.2	9.389	1.13	0.162	Non-significant	458.228
3153061	transcription factor	N/A	N/A	N/A	Myb	N/A	47.754	0.947	6.147	132.066	2.697	7.251	2.415	0.002	Non-significant	16.27	0.3	5.215	0.394	0.001	Underexpressed	46.829	0.847	6.125	0.994	0.996	Non-significant	44.384	0.897	5.957	0.987	0.93	Non-significant	37.617	0.753	5.911	50.621	1.037	6.207	1.025	0.763	Non-significant	24.035	0.473	5.481	0.757	0.21	Non-significant	27.2
3153926	transcription factor	N/A	N/A	N/A	Myb	N/A	43.403	1.263	6.052	50.588	1.51	6.204	1.036	0.813	Non-significant	37.014	1.007	5.9	0.917	0.667	Non-significant	56.172	1.483	6.288	1.145	0.643	Non-significant	45.594	1.343	6.102	1.017	0.92	Non-significant	56.358	1.653	6.296	64.181	1.93	6.438	1.01	0.954	Non-significant	42.722	1.257	6.021	0.829	0.357	Non-significant	44.075
3160590	transcription factor	N/A	N/A	N/A	Myb	N/A	34.822	2.337	5.838	51.887	3.573	6.225	1.101	0.359	Non-significant	40.177	2.513	5.965	1.087	0.688	Non-significant	77.211	4.72	6.629	1.978	0.009	Non-significant	50.897	3.463	6.135	1.145	0.342	Non-significant	64.245	4.337	6.449	63.616	4.387	6.426	1.002	0.995	Non-significant	53.987	3.69	6.253	0.916	0.689	Non-significant	75.85
3161603	transcription factor	N/A	N/A	N/A	Myb	N/A	948.32	21.463	9.927	741.045	17.21	9.581	0.888	0.383	Non-significant	819.361	17.37	9.722	0.902	0.53	Non-significant	822.653	16.983	9.727	0.912	0.757	Non-significant	937.142	21.533	9.872	0.998	0.991	Non-significant	907.243	20.693	9.861	793.137	18.527	9.673	0.981	0.898	Non-significant	1312.85	30.42	10.336	1.334	0.129	Non-significant	1542.99
3162296	transcription factor	N/A	N/A	N/A	Myb	N/A	1128.15	46.68	10.169	966.145	41.09	9.951	0.886	0.2	Non-significant	1071.46	41.617	10.092	0.958	0.687	Non-significant	937.385	35.423	9.91	0.847	0.106	Non-significant	1078.5	45.383	10.107	0.968	0.82	Non-significant	970.441	40.503	9.956	807.823	34.543	9.697	0.93	0.567	Non-significant	1218.8	50.917	10.279	1.229	0.101	Non-significant	1020.37
3162563	transcription factor	N/A	N/A	N/A	Myb	N/A	280.403	3.61	8.254	305.944	4.04	8.365	1.013	0.944	Non-significant	422.08	5.067	8.766	1.259	0.272	Non-significant	237.199	2.783	8.026	0.947	0.885	Non-significant	209.834	2.747	7.866	0.938	0.614	Non-significant	287.822	3.733	8.267	261.384	3.477	8.161	0.977	0.909	Non-significant	212.322	2.763	7.889	0.775	0.061	Non-significant	181.69
3162672	transcription factor	N/A	N/A	N/A	Myb	N/A	190.619	4.417	7.746	246.135	5.86	8.082	1.224	0.073	Non-significant	219.917	4.777	7.928	1.138	0.286	Non-significant	160.954	3.407	7.528	0.868	0.415	Non-significant	196.66	4.633	7.786	1.027	0.893	Non-significant	182.481	4.267	7.692	202.545	4.857	7.825	1.029	0.867	Non-significant	214.361	5.017	7.895	1.145	0.359	Non-significant	158.366
3162703	transcription factor	N/A	N/A	N/A	Myb	N/A	88.44	2.067	6.811	131.321	3.16	7.266	1.274	0.135	Non-significant	38.973	0.853	5.942	0.472	0	Non-significant	106.436	2.27	7.03	1.122	0.696	Non-significant	92.327	2.193	6.855	1.021	0.914	Non-significant	74.139	1.747	6.604	85.282	2.057	6.733	1.02	0.857	Non-significant	68.715	1.613	6.511	0.948	0.81	Non-significant	70.517
3178768	transcription factor	N/A	N/A	N/A	Myb	N/A	356.428	6.27	8.573	436.689	7.883	8.851	1.186	0.085	Non-significant	377.846	6.21	8.643	1.063	0.592	Non-significant	337.28	5.407	8.501	0.958	0.884	Non-significant	314.616	5.623	8.407	0.914	0.461	Non-significant	340.408	6.033	8.512	322.563	5.853	8.434	0.986	0.956	Non-significant	375.73	6.657	8.636	1.096	0.514	Non-significant	232.351
3180587	transcription factor	N/A	N/A	N/A	Myb	N/A	8.081	0.157	4.792	10.98	0.217	4.953	1.019	0.828	Non-significant	8.837	0.16	4.826	1.026	0.899	Non-significant	5.666	0.1	4.582	0.95	0.853	Non-significant	5.236	0.1	4.571	0.966	0.681	Non-significant	4.465	0.087	4.507	12.111	0.24	5.01	1.021	0.489	Non-significant	3.191	0.063	4.371	0.946	0.751	Non-significant	6.874
3180627	transcription factor	N/A	N/A	N/A	Myb	N/A	49.345	1.13	6.171	58.706	1.38	6.341	1.067	0.654	Non-significant	61.408	1.313	6.395	1.192	0.31	Non-significant	58.796	1.227	6.362	1.127	0.675	Non-significant	41.904	0.977	6.008	0.941	0.705	Non-significant	50.935	1.177	6.211	40.49	0.96	5.981	0.976	0.784	Non-significant	47.383	1.083	6.127	0.951	0.826	Non-significant	52.04
3180629	transcription factor	N/A	N/A	N/A	Myb	N/A	32.676	0.56	5.782	40.866	0.717	5.968	1.047	0.713	Non-significant	22.846	0.363	5.482	0.811	0.303	Non-significant	38.331	0.597	5.929	1.073	0.858	Non-significant	26.262	0.457	5.595	0.946	0.687	Non-significant	22.431	0.387	5.463	29.525	0.517	5.613	1.018	0.807	Non-significant	22.608	0.383	5.455	1.004	0.992	Non-significant	34.941
3243392	transcription factor	N/A	N/A	N/A	Myb	N/A	62.974	1.507	6.435	87.536	2.153	6.787	1.219	0.18	Non-significant	44.528	0.993	6.059	0.757	0.093	Non-significant	64.428	1.41	6.459	1.016	0.987	Non-significant	71.858	1.747	6.578	1.066	0.685	Non-significant	61.917	1.497	6.4	75.407	1.863	6.631	1.028	0.815	Non-significant	60.554	1.457	6.386	0.986	0.953	Non-significant	48.43
3243539	transcription factor	N/A	N/A	N/A	Myb	N/A	442.954	8.977	8.869	747.115	15.537	9.589	1.645	0	Non-significant	392.495	7.437	8.699	0.906	0.437	Non-significant	428.516	7.92	8.825	0.977	0.966	Non-significant	441.399	9.09	8.857	1.001	0.987	Non-significant	404.882	8.263	8.743	492.603	10.307	9.016	1.116	0.378	Non-significant	338.082	6.897	8.5	0.857	0.198	Non-significant	389.632
3243541	transcription factor	N/A	N/A	N/A	Myb	N/A	110.614	2.403	7.067	115.231	2.57	7.124	1.019	0.943	Non-significant	87.59	1.783	6.802	0.839	0.266	Non-significant	87.176	1.727	6.789	0.842	0.449	Non-significant	137.47	3.037	7.313	1.145	0.358	Non-significant	95.669	2.093	6.893	112.588	2.523	7.084	1.051	0.682	Non-significant	113.001	2.487	7.099	1.15	0.389	Non-significant	109.788
2973139	transcription factor	N/A	N/A	N/A	PAH repeat (Sin3 family co-repressor)	N/A	1368.02	16.527	10.442	1351.95	16.743	10.42	0.998	0.994	Non-significant	1393.16	15.783	10.47	1.02	0.918	Non-significant	1371.51	15.11	10.448	1.004	0.996	Non-significant	1292.74	15.863	10.36	0.973	0.885	Non-significant	1347.05	16.403	10.407	1546.95	19.303	10.618	1.033	0.825	Non-significant	788.186	9.597	9.658	0.615	0.002	Non-significant	1790.26
3012399	transcription factor	N/A	N/A	N/A	PAH repeat (Sin3 family co-repressor)	N/A	1245.77	13.06	10.31	1236.34	13.31	10.299	0.999	0.997	Non-significant	1388.4	13.657	10.462	1.101	0.494	Non-significant	1337.57	12.783	10.412	1.052	0.869	Non-significant	1284.91	13.687	10.354	1.024	0.899	Non-significant	1190.23	12.577	10.245	1160.18	12.56	10.211	0.995	0.993	Non-significant	787.128	8.373	9.632	0.71	0.047	Non-significant	1080.08
3050709	transcription factor	N/A	N/A	N/A	RFX	N/A	10316.9	161.647	13.329	9401.27	151.33	13.202	0.944	0.7	Non-significant	11611.1	170.6	13.505	1.12	0.297	Non-significant	10814.7	154.71	13.403	1.043	0.889	Non-significant	10445.5	166.61	13.347	1.014	0.932	Non-significant	10357.5	163.773	13.342	9927.78	160.897	13.28	0.983	0.943	Non-significant	8746.35	138.263	13.093	0.859	0.129	Non-significant	11267.4
2906113	transcription factor	N/A	N/A	N/A	SNF5 / SMARCB1 / INI1	N/A	1685.6	28.56	10.739	1715.19	29.813	10.762	1.003	0.98	Non-significant	1497.54	23.837	10.569	0.931	0.708	Non-significant	1720.22	26.577	10.768	1.013	0.993	Non-significant	1200.63	20.683	10.248	0.845	0.277	Non-significant	1697.19	28.987	10.729	1732.24	30.3	10.775	1.002	0.994	Non-significant	383.638	6.563	8.657	0.243	0	Underexpressed	1473.34
3058852	transcription factor	N/A	N/A	N/A	SNF5 / SMARCB1 / INI1	N/A	263.735	7.42	8.172	294.175	8.487	8.317	1.051	0.765	Non-significant	277.651	7.327	8.24	1.047	0.793	Non-significant	286.568	7.343	8.278	1.06	0.87	Non-significant	211.547	6.04	7.873	0.877	0.369	Non-significant	278.687	7.897	8.204	304.911	8.85	8.359	1.011	0.954	Non-significant	102.776	2.923	6.987	0.398	0	Underexpressed	198.695
2114405	transcription factor	N/A	N/A	N/A	SRF-type	N/A	405.911	16.377	8.743	324.386	13.443	8.448	0.962	0.75	Non-significant	338.643	12.843	8.504	0.913	0.655	Non-significant	286.986	10.587	8.267	0.854	0.547	Non-significant	356.611	14.65	8.561	0.972	0.841	Non-significant	346.784	14.117	8.459	344.735	14.383	8.529	0.999	0.997	Non-significant	122.834	5.017	7.185	0.399	0.001	Underexpressed	408.657
3078210	transcription factor	N/A	N/A	N/A	SRF-type	N/A	6741.07	239.163	12.72	5663.59	206.307	12.473	0.903	0.438	Non-significant	6261	209.253	12.598	0.946	0.71	Non-significant	6192.57	200.557	12.595	0.939	0.838	Non-significant	4732.37	170.677	12.215	0.745	0.019	Non-significant	5744.88	205.493	12.491	4939.32	181.027	12.276	0.959	0.763	Non-significant	3573.72	128.577	11.809	0.651	0.002	Non-significant	5029.35
2241822	transcription factor	N/A	N/A	N/A	TEA	N/A	1563.08	38.92	10.626	1630.54	41.637	10.664	1.017	0.948	Non-significant	3447.22	80.793	11.753	2.128	0	Non-significant	1670.96	37.933	10.718	1.048	0.928	Non-significant	805.238	20.393	9.696	0.559	0.001	Non-significant	1534.77	38.55	10.554	1273.92	32.777	10.339	0.975	0.83	Non-significant	778.189	19.557	9.647	0.553	0.004	Non-significant	880.43
3022938	transcription factor	N/A	N/A	N/A	TEA	N/A	1628.19	37.947	10.683	598.224	14.303	9.271	0.406	0	Non-significant	913.529	20.073	9.83	0.638	0.037	Non-significant	1514.41	32.143	10.576	0.971	0.961	Non-significant	2335.89	55.197	11.164	1.154	0.337	Non-significant	2651.11	62.233	11.326	1114.22	26.843	10.142	0.461	0.001	Non-significant	4472.96	106.26	12.107	1.558	0.022	Non-significant	1634.07
2085613	peptidase (w/SignalP)	N/A	N/A	N/A	N/A	N/A	60.653	2.817	6.395	61.001	2.907	6.398	1.011	0.985	Non-significant	47.933	2.1	6.136	0.828	0.229	Non-significant	62.773	2.663	6.432	1.026	0.965	Non-significant	71.285	3.367	6.563	1.112	0.509	Non-significant	45.266	2.12	6.087	73.415	3.513	6.577	1.131	0.234	Non-significant	59.251	2.79	6.368	1.208	0.348	Non-significant	100.385
2142250	peptidase (w/SignalP)	N/A	N/A	N/A	N/A	N/A	212.831	4.89	7.886	225.49	5.323	7.959	1.024	0.92	Non-significant	209.781	4.51	7.857	0.996	0.984	Non-significant	205.365	4.31	7.846	0.977	0.979	Non-significant	226.751	5.303	7.97	1.034	0.846	Non-significant	209.148	4.85	7.833	209.383	4.97	7.868	0.998	0.995	Non-significant	202.89	4.73	7.828	0.965	0.851	Non-significant	196.036
2228659	peptidase (w/SignalP)	N/A	N/A	N/A	N/A	N/A	130.709	4.183	7.268	120.394	3.963	7.171	0.975	0.908	Non-significant	98.967	2.98	6.937	0.811	0.227	Non-significant	129.171	3.773	7.263	0.993	0.996	Non-significant	169.067	5.51	7.572	1.148	0.368	Non-significant	127.966	4.133	7.241	141.509	4.687	7.373	1.024	0.898	Non-significant	163.586	5.3	7.555	1.222	0.161	Non-significant	376.624
2256529	peptidase (w/SignalP)	N/A	N/A	N/A	N/A	N/A	105.832	3.977	7.021	90.404	3.497	6.826	0.923	0.588	Non-significant	94.233	3.313	6.88	0.91	0.524	Non-significant	113.025	3.877	7.098	1.054	0.891	Non-significant	133.129	5.087	7.293	1.182	0.229	Non-significant	103.014	3.903	6.976	105.244	4.087	7.016	1.002	0.994	Non-significant	98.825	3.727	6.931	0.962	0.849	Non-significant	127.52
2628808	peptidase (w/SignalP)	N/A	N/A	N/A	N/A	N/A	2824.7	72.36	11.475	2641.96	69.43	11.379	0.974	0.893	Non-significant	2757.38	66.293	11.439	0.985	0.943	Non-significant	3344.07	78.143	11.718	1.142	0.511	Non-significant	2959.67	77.04	11.543	1.032	0.855	Non-significant	2583.63	66.71	11.346	2553.23	67.517	11.329	0.998	0.995	Non-significant	2612.64	68.313	11.338	1.012	0.956	Non-significant	2495.74
2899087	peptidase (w/SignalP)	N/A	N/A	N/A	N/A	N/A	57.202	1.623	6.302	42.032	1.23	5.969	0.986	0.865	Non-significant	108.434	2.863	6.898	1.158	0.364	Non-significant	49.205	1.277	6.175	0.979	0.966	Non-significant	73.35	2.127	6.536	1.019	0.836	Non-significant	66.899	1.92	6.448	53.02	1.56	6.252	0.988	0.898	Non-significant	42.828	1.227	6.038	0.803	0.323	Non-significant	80.698
2905818	peptidase (w/SignalP)	N/A	N/A	N/A	N/A	N/A	36.836	0.89	5.893	49.957	1.243	6.182	1.055	0.621	Non-significant	39.558	0.893	5.952	1.037	0.874	Non-significant	32.066	0.71	5.769	0.95	0.905	Non-significant	44.271	1.09	6.052	1.046	0.752	Non-significant	35.42	0.863	5.827	34.323	0.86	5.824	0.999	0.995	Non-significant	58.825	1.417	6.293	1.406	0.141	Non-significant	33.106
2906911	peptidase (w/SignalP)	N/A	N/A	N/A	N/A	N/A	30.904	0.813	5.725	29.987	0.813	5.71	0.994	0.98	Non-significant	28.948	0.71	5.623	0.967	0.882	Non-significant	108.285	2.607	7.048	3.258	0	Overexpressed	16.938	0.457	5.238	0.714	0.122	Non-significant	21.367	0.57	5.397	38.494	1.05	5.93	1.058	0.329	Non-significant	33.864	0.907	5.805	1.311	0.228	Non-significant	87.755
2964180	peptidase (w/SignalP)	N/A	N/A	N/A	N/A	N/A	30.734	0.837	5.704	21.413	0.597	5.42	0.935	0.524	Non-significant	30.73	0.783	5.704	1.018	0.946	Non-significant	27.139	0.67	5.62	0.959	0.933	Non-significant	41.215	1.133	5.977	1.104	0.472	Non-significant	30.589	0.837	5.724	47.631	1.33	6.136	1.045	0.499	Non-significant	174.939	4.83	7.617	5.325	0	Overexpressed	38.289
2969825	peptidase (w/SignalP)	N/A	N/A	N/A	N/A	N/A	345.33	8.873	8.529	353.081	9.32	8.561	1.014	0.965	Non-significant	483.854	11.613	8.972	1.361	0.015	Non-significant	378.988	8.883	8.652	1.074	0.816	Non-significant	390.669	10.203	8.691	1.084	0.59	Non-significant	375.225	9.727	8.645	316.032	8.407	8.407	0.935	0.587	Non-significant	525.142	13.63	9.099	1.362	0.009	Non-significant	337.011
2970922	peptidase (w/SignalP)	N/A	N/A	N/A	N/A	N/A	640.142	14.087	9.377	722.378	16.313	9.539	1.06	0.728	Non-significant	413.381	8.553	8.772	0.682	0.006	Non-significant	723.344	14.527	9.545	1.094	0.756	Non-significant	1027.51	22.993	10.03	1.531	0.004	Non-significant	607.085	13.473	9.298	642.824	14.63	9.383	1.014	0.955	Non-significant	1210.98	26.783	10.261	1.916	0	Non-significant	827.051
2978375	peptidase (w/SignalP)	N/A	N/A	N/A	N/A	N/A	32.908	0.917	5.792	52.6	1.503	6.214	1.122	0.27	Non-significant	34.075	0.893	5.797	1.016	0.949	Non-significant	22.573	0.57	5.468	0.845	0.523	Non-significant	35.174	0.993	5.851	1.018	0.914	Non-significant	38.26	1.073	5.9	21.035	0.603	5.41	0.977	0.626	Non-significant	108.927	3	6.978	2.287	0.011	Non-significant	51.143
2982780	peptidase (w/SignalP)	N/A	N/A	N/A	N/A	N/A	2422.97	54.263	11.251	2316.27	53.307	11.19	0.976	0.92	Non-significant	3027.44	63.427	11.563	1.23	0.05	Non-significant	2595.18	53.087	11.355	1.059	0.828	Non-significant	2242.33	51.11	11.146	0.952	0.74	Non-significant	2438.35	55.1	11.258	2176.83	50.447	11.104	0.959	0.8	Non-significant	2218.59	50.1	11.123	0.923	0.562	Non-significant	1972.62
2985050	peptidase (w/SignalP)	N/A	N/A	N/A	N/A	N/A	4022.62	86.643	11.974	4140.11	91.36	12.021	1.004	0.984	Non-significant	6878.87	137.943	12.678	1.343	0.189	Non-significant	3047.87	59.88	11.579	0.918	0.782	Non-significant	2061.09	45.127	10.882	0.815	0.173	Non-significant	3488.86	75.647	11.631	2780.48	61.74	11.444	0.976	0.81	Non-significant	2547.2	55.677	11.322	0.807	0.304	Non-significant	2074.03
2986362	peptidase (w/SignalP)	N/A	N/A	N/A	N/A	N/A	7099.98	170.983	12.786	6587.11	163.043	12.69	0.96	0.833	Non-significant	6289.63	142.277	12.624	0.906	0.45	Non-significant	7441.07	163.673	12.865	1.041	0.915	Non-significant	9558.65	234.187	13.22	1.293	0.03	Non-significant	6732.65	163.683	12.714	6514.01	162.2	12.671	0.992	0.984	Non-significant	9243.42	226.137	13.175	1.32	0.059	Non-significant	13927
2991857	peptidase (w/SignalP)	N/A	N/A	N/A	N/A	N/A	388.488	8.713	8.658	352.606	8.127	8.55	0.97	0.878	Non-significant	424.819	8.883	8.788	1.068	0.71	Non-significant	346.868	7.1	8.535	0.934	0.86	Non-significant	427.996	9.763	8.773	1.048	0.781	Non-significant	406.217	9.177	8.711	340.321	7.883	8.506	0.966	0.795	Non-significant	372.67	8.413	8.628	0.943	0.757	Non-significant	340.296
2992677	peptidase (w/SignalP)	N/A	N/A	N/A	N/A	N/A	155.981	4.367	7.489	139.289	3.997	7.352	0.974	0.883	Non-significant	251.387	6.61	8.102	1.478	0.039	Non-significant	123.945	3.153	7.194	0.879	0.653	Non-significant	95.382	2.707	6.894	0.723	0.097	Non-significant	206.24	5.81	7.847	158.896	4.57	7.453	0.981	0.836	Non-significant	59.968	1.68	6.371	0.328	0	Underexpressed	107.534
2992725	peptidase (w/SignalP)	N/A	N/A	N/A	N/A	N/A	2695.76	71.96	11.387	1261.61	34.573	10.325	0.502	0	Non-significant	4117.64	102.72	11.997	1.427	0.036	Non-significant	2559.26	62.323	11.32	0.975	0.966	Non-significant	2361.14	64.163	11.21	0.947	0.738	Non-significant	2918.76	78.613	11.487	1634.88	45.153	10.69	0.639	0.041	Non-significant	2357.27	63.32	11.201	0.85	0.387	Non-significant	2146.29
2994382	peptidase (w/SignalP)	N/A	N/A	N/A	N/A	N/A	3474.43	108.373	11.707	4183.25	133.65	12.032	1.033	0.795	Non-significant	5075.74	148.913	12.292	1.268	0.251	Non-significant	3668.81	104.223	11.834	1.021	0.978	Non-significant	3303.56	104.357	11.574	0.99	0.949	Non-significant	3987.62	125.2	11.93	2794.23	89.597	11.415	0.939	0.459	Non-significant	5309.17	167.837	12.376	1.235	0.261	Non-significant	2504.43
2998786	peptidase (w/SignalP)	N/A	N/A	N/A	N/A	N/A	3772.9	113.297	11.89	3549.16	109.363	11.801	0.973	0.863	Non-significant	4631.57	130.357	12.185	1.215	0.069	Non-significant	4257.43	116.593	12.062	1.11	0.571	Non-significant	3077.99	93.903	11.587	0.855	0.18	Non-significant	3979.2	120.467	11.965	3782.64	117.263	11.89	0.98	0.922	Non-significant	4458.03	135.883	12.125	1.116	0.296	Non-significant	4029.15
2999075	peptidase (w/SignalP)	N/A	N/A	N/A	N/A	N/A	4199	143.483	12.036	4275.56	150.307	12.062	1.002	0.983	Non-significant	6830.15	219.14	12.741	1.462	0.061	Non-significant	7741.7	241.357	12.908	1.639	0.041	Non-significant	3724.74	129.333	11.769	0.965	0.822	Non-significant	3803.42	131.26	11.871	4273.71	151.497	12.04	1.023	0.884	Non-significant	5681.09	195.557	12.471	1.397	0.04	Non-significant	3666.93
3000676	peptidase (w/SignalP)	N/A	N/A	N/A	N/A	N/A	100.84	2.543	6.942	99.136	2.567	6.944	0.997	0.99	Non-significant	212.479	5	7.853	1.958	0.001	Non-significant	135.67	3.12	7.308	1.197	0.491	Non-significant	63.463	1.63	6.438	0.76	0.145	Non-significant	120.724	3.073	7.159	61.138	1.597	6.404	0.596	0.042	Non-significant	66.232	1.68	6.484	0.602	0.011	Non-significant	106.793
3000824	peptidase (w/SignalP)	N/A	N/A	N/A	N/A	N/A	764.426	23.887	9.621	392	12.55	8.693	0.555	0.001	Non-significant	337.242	9.847	8.495	0.467	0	Non-significant	532.123	15.19	9.09	0.763	0.2	Non-significant	664.385	21.08	9.427	0.942	0.708	Non-significant	903.92	28.443	9.721	658.095	21.217	9.408	0.957	0.617	Non-significant	783.301	24.67	9.658	0.912	0.668	Non-significant	1246.18
3001660	peptidase (w/SignalP)	N/A	N/A	N/A	N/A	N/A	2512.59	51.943	11.309	2393.25	50.797	11.229	0.982	0.946	Non-significant	2029.64	39.327	11.003	0.845	0.27	Non-significant	3903.54	73.607	11.937	1.473	0.015	Non-significant	4403.64	92.593	12.109	1.669	0	Non-significant	2488.06	51.887	11.267	3259.84	69.64	11.681	1.196	0.191	Non-significant	4800.79	100.283	12.236	1.892	0	Non-significant	3845.59
3004314	peptidase (w/SignalP)	N/A	N/A	N/A	N/A	N/A	379.41	17.017	8.652	404.503	18.647	8.74	1.028	0.907	Non-significant	300.354	12.64	8.342	0.834	0.252	Non-significant	402.546	16.49	8.736	1.044	0.931	Non-significant	456.868	20.857	8.849	1.115	0.47	Non-significant	364.208	16.46	8.599	415.536	19.267	8.782	1.048	0.74	Non-significant	376.54	17.117	8.647	1.036	0.824	Non-significant	351.592
3005180	peptidase (w/SignalP)	N/A	N/A	N/A	N/A	N/A	3345.89	88.457	11.707	3249.32	88.193	11.67	0.992	0.973	Non-significant	2932.71	72.66	11.525	0.91	0.583	Non-significant	4011.83	96.747	11.971	1.137	0.616	Non-significant	3488.67	93.95	11.751	1.024	0.899	Non-significant	3817.46	101.87	11.906	3605.09	98.62	11.825	0.989	0.963	Non-significant	2338.98	62.583	11.207	0.657	0.008	Non-significant	3429.3
3005215	peptidase (w/SignalP)	N/A	N/A	N/A	N/A	N/A	3881.51	98.19	11.925	3782.22	98.253	11.89	0.992	0.976	Non-significant	2966.63	70.343	11.546	0.811	0.15	Non-significant	4486	103.547	12.134	1.107	0.701	Non-significant	3671.68	94.563	11.809	0.976	0.891	Non-significant	3682.36	93.927	11.848	3892.94	101.827	11.935	1.015	0.943	Non-significant	2502.47	64.147	11.295	0.706	0.008	Non-significant	3715.3
3006031	peptidase (w/SignalP)	N/A	N/A	N/A	N/A	N/A	3027.84	93.837	11.574	2940.9	93.54	11.532	0.992	0.976	Non-significant	3255.21	94.67	11.667	1.061	0.756	Non-significant	3281.79	92.843	11.69	1.056	0.901	Non-significant	2523.53	79.527	11.315	0.918	0.569	Non-significant	3137.67	98.057	11.607	3122.01	100.003	11.617	0.999	0.998	Non-significant	2445.01	76.987	11.265	0.802	0.119	Non-significant	3066.53
3013096	peptidase (w/SignalP)	N/A	N/A	N/A	N/A	N/A	1609.31	43.973	10.667	661.956	18.573	9.418	0.452	0	Non-significant	2405.29	61.853	11.232	1.347	0.13	Non-significant	1631.68	40.723	10.636	1.013	0.996	Non-significant	1301.81	36.163	10.361	0.931	0.63	Non-significant	1250.94	34.487	10.316	1141.65	32.243	10.187	0.975	0.884	Non-significant	1111.09	30.843	10.144	0.907	0.51	Non-significant	2293.71
3013953	peptidase (w/SignalP)	N/A	N/A	N/A	N/A	N/A	255.444	6.98	8.041	99.185	2.77	6.942	0.548	0.061	Non-significant	3228.84	82.883	11.598	11.699	0	Overexpressed	295.041	7.323	8.321	1.038	0.934	Non-significant	542.139	14.947	8.796	1.198	0.156	Non-significant	288.744	7.923	8.185	108.244	3.037	7.031	0.471	0.039	Non-significant	1216.7	33.54	10.277	3.796	0	Overexpressed	352.226
3026021	peptidase (w/SignalP)	N/A	N/A	N/A	N/A	N/A	892.982	19.803	9.709	811.954	18.46	9.695	0.992	0.959	Non-significant	802.953	16.937	9.484	0.967	0.877	Non-significant	464.842	9.393	8.93	0.784	0.326	Non-significant	359.179	8.087	8.528	0.574	0.071	Non-significant	802.01	17.92	9.666	977.349	22.377	9.967	1.019	0.857	Non-significant	439.011	9.823	8.848	0.627	0.039	Non-significant	394.005
3030411	peptidase (w/SignalP)	N/A	N/A	N/A	N/A	N/A	273.797	7.797	8.188	284.276	8.327	8.267	1.008	0.978	Non-significant	1185.81	31.443	10.175	3.95	0	Overexpressed	211.055	5.48	7.877	0.914	0.776	Non-significant	205.282	5.947	7.827	0.948	0.634	Non-significant	275.177	7.903	8.176	192.153	5.657	7.76	0.914	0.356	Non-significant	179.827	5.16	7.671	0.707	0.042	Non-significant	186.629
3038530	peptidase (w/SignalP)	N/A	N/A	N/A	N/A	N/A	201.781	5.393	7.811	193.304	5.293	7.764	0.993	0.961	Non-significant	210.988	5.287	7.88	1.042	0.831	Non-significant	213.344	5.197	7.891	1.04	0.936	Non-significant	245.007	6.647	8.058	1.115	0.45	Non-significant	227.531	6.127	7.977	210.531	5.817	7.877	0.984	0.937	Non-significant	269.95	7.293	8.199	1.154	0.389	Non-significant	255.367
3038543	peptidase (w/SignalP)	N/A	N/A	N/A	N/A	N/A	285.471	7.887	8.277	193.91	5.507	7.759	0.741	0.039	Non-significant	255.138	6.61	8.113	0.922	0.61	Non-significant	254.996	6.43	8.125	0.921	0.802	Non-significant	261.655	7.357	8.154	0.957	0.794	Non-significant	272.653	7.597	8.16	249.372	7.127	8.098	0.983	0.933	Non-significant	327.043	9.113	8.458	1.188	0.243	Non-significant	319.945
3041055	peptidase (w/SignalP)	N/A	N/A	N/A	N/A	N/A	1432.2	73.92	10.504	2115.59	112.187	11.026	1.07	0.476	Non-significant	5115.66	246.863	12.292	3.255	0	Overexpressed	7932.9	373.197	12.912	5.153	0	Overexpressed	2131.47	111.547	10.933	1.111	0.403	Non-significant	1785.58	92.913	10.743	1435.73	76.623	10.504	0.966	0.748	Non-significant	4031.49	209.097	11.977	2.114	0	Non-significant	3698.15
3041230	peptidase (w/SignalP)	N/A	N/A	N/A	N/A	N/A	1287.36	29.42	10.335	1101.78	25.87	10.135	0.958	0.791	Non-significant	3297.11	70.517	11.688	2.417	0	Non-significant	1625.58	33.873	10.678	1.146	0.622	Non-significant	2672.86	62.163	11.397	1.903	0.002	Non-significant	1294.95	29.857	10.323	771.772	18.213	9.625	0.676	0.049	Non-significant	669.646	15.553	9.435	0.551	0	Non-significant	710.903
3041458	peptidase (w/SignalP)	N/A	N/A	N/A	N/A	N/A	37.104	0.937	5.894	34.648	0.897	5.84	0.981	0.93	Non-significant	78.431	1.86	6.674	2.034	0	Non-significant	38.969	0.9	5.949	1.028	0.97	Non-significant	34.731	0.897	5.842	0.975	0.887	Non-significant	40.955	1.047	5.943	36.229	0.947	5.866	0.992	0.957	Non-significant	60.784	1.557	6.397	1.307	0.198	Non-significant	29.809
3041884	peptidase (w/SignalP)	N/A	N/A	N/A	N/A	N/A	1781.85	38.403	10.751	1797.52	39.877	10.826	1.003	0.992	Non-significant	3872.22	78.223	11.913	1.966	0.003	Non-significant	5266.74	104.003	12.328	2.727	0	Overexpressed	4705.99	103.377	12.205	2.41	0	Non-significant	1301.41	28.337	10.37	1346.3	30.057	10.405	1.009	0.976	Non-significant	4199.42	91.88	12.044	3.165	0	Overexpressed	5506.07
3042813	peptidase (w/SignalP)	N/A	N/A	N/A	N/A	N/A	1528.87	40.187	10.601	2460.53	66.427	11.274	1.396	0.07	Non-significant	3118.04	76.733	11.617	1.912	0	Non-significant	2035.7	48.84	11.002	1.205	0.457	Non-significant	735.797	19.627	9.51	0.528	0.001	Non-significant	1431.03	37.897	10.491	1274.7	34.563	10.337	0.976	0.882	Non-significant	1143.67	30.577	10.18	0.836	0.278	Non-significant	914.195
3044169	peptidase (w/SignalP)	N/A	N/A	N/A	N/A	N/A	925.823	20.507	9.893	911.917	20.733	9.872	0.991	0.975	Non-significant	885.534	18.423	9.827	0.965	0.731	Non-significant	999.958	20.21	10.002	1.075	0.627	Non-significant	1060.29	23.883	10.08	1.131	0.162	Non-significant	911.575	20.353	9.87	1047.42	24.007	10.06	1.072	0.595	Non-significant	1155.42	25.967	10.203	1.248	0.025	Non-significant	1115.34
3045034	peptidase (w/SignalP)	N/A	N/A	N/A	N/A	N/A	5129.74	118.967	12.331	4536.59	107.98	12.151	0.938	0.684	Non-significant	5795.45	126.077	12.505	1.115	0.423	Non-significant	4882.66	103.427	12.251	0.961	0.938	Non-significant	4830.13	113.91	12.245	0.962	0.848	Non-significant	5295.48	123.837	12.363	5040.16	120.81	12.306	0.99	0.95	Non-significant	5876.26	138.49	12.521	1.095	0.482	Non-significant	5111.12
3045810	peptidase (w/SignalP)	N/A	N/A	N/A	N/A	N/A	2341.02	69.713	11.184	1879.95	57.497	10.843	0.974	0.824	Non-significant	6162.22	171.953	12.588	2.248	0.006	Non-significant	1588.02	43.117	10.631	0.876	0.604	Non-significant	568.108	17.2	9.116	0.277	0	Underexpressed	2773.48	83.343	11.3	1495.01	46.047	10.562	0.916	0.173	Non-significant	1013.65	30.553	10.017	0.41	0	Non-significant	854.71
3052400	peptidase (w/SignalP)	N/A	N/A	N/A	N/A	N/A	436.601	21.377	8.843	112.036	5.637	7.073	0.286	0	Underexpressed	179.494	8.353	7.536	0.478	0.005	Non-significant	282.921	12.623	8.26	0.819	0.446	Non-significant	2185.28	108.947	11.041	4.65	0	Overexpressed	392.461	19.393	8.632	304.192	15.437	8.337	0.981	0.824	Non-significant	2935.44	146.553	11.514	7.012	0	Overexpressed	449.426
3054120	peptidase (w/SignalP)	N/A	N/A	N/A	N/A	N/A	1140.04	23.353	10.184	1088.8	22.907	10.121	0.977	0.924	Non-significant	1286.73	24.72	10.355	1.12	0.362	Non-significant	1062.42	19.86	10.082	0.946	0.862	Non-significant	1144.44	23.85	10.192	1.004	0.969	Non-significant	1316.42	27.207	10.387	1143.48	24.203	10.188	0.953	0.735	Non-significant	826.532	17.127	9.734	0.651	0	Non-significant	891.629
3054554	peptidase (w/SignalP)	N/A	N/A	N/A	N/A	N/A	2575.04	59.643	11.319	1914.7	45.56	10.916	0.804	0.086	Non-significant	4475.15	97.3	12.132	1.7	0	Non-significant	2976.3	62.973	11.552	1.121	0.598	Non-significant	2425.96	57.163	11.251	0.967	0.852	Non-significant	2694.09	62.963	11.393	1687.03	40.397	10.738	0.674	0.012	Non-significant	2503.69	58.887	11.301	0.941	0.709	Non-significant	4171.58
3055350	peptidase (w/SignalP)	N/A	N/A	N/A	N/A	N/A	5718.62	129.96	12.483	2815.72	65.62	11.456	0.62	0.056	Non-significant	4807.82	102.823	12.202	0.921	0.689	Non-significant	5683.24	118	12.474	0.999	0.997	Non-significant	16253.7	376.397	13.825	2.529	0.001	Overexpressed	6940.74	159.143	12.699	8091.53	190.53	12.956	1.015	0.903	Non-significant	10985.3	253.117	13.389	1.391	0.125	Non-significant	16252.4
3059041	peptidase (w/SignalP)	N/A	N/A	N/A	N/A	N/A	3122.74	60.07	11.61	3213.99	63.5	11.661	1.016	0.939	Non-significant	2516.19	45.387	11.311	0.828	0.083	Non-significant	2674.58	46.983	11.394	0.882	0.445	Non-significant	3125.79	61.133	11.614	1.004	0.975	Non-significant	3553.64	68.967	11.8	3601.64	71.637	11.824	1.001	0.994	Non-significant	3237.31	62.68	11.664	0.93	0.688	Non-significant	4300.61
3059876	peptidase (w/SignalP)	N/A	N/A	N/A	N/A	N/A	121.041	2.753	7.163	70.072	1.643	6.533	0.955	0.496	Non-significant	318.863	6.75	8.318	1.972	0.036	Non-significant	74.671	1.553	6.607	0.888	0.615	Non-significant	93.878	2.177	6.812	0.97	0.78	Non-significant	152.524	3.503	7.277	83.813	1.973	6.748	0.966	0.457	Non-significant	87.519	1.997	6.785	0.74	0.192	Non-significant	62.112
3059886	peptidase (w/SignalP)	N/A	N/A	N/A	N/A	N/A	1721.68	41.21	10.765	557.094	13.72	9.143	0.354	0	Underexpressed	2816.06	63.437	11.405	1.443	0.076	Non-significant	1611.07	35.187	10.668	0.972	0.966	Non-significant	1372.71	33.387	10.37	0.931	0.629	Non-significant	1733.82	41.88	10.694	1047.94	26.023	10.013	0.964	0.487	Non-significant	1600.6	38.3	10.617	0.964	0.878	Non-significant	933.282
3062564	peptidase (w/SignalP)	N/A	N/A	N/A	N/A	N/A	1749.98	36.59	10.764	640.159	13.727	9.333	0.404	0	Non-significant	4818.2	94.357	12.229	2.558	0	Overexpressed	1561.28	29.823	10.624	0.951	0.912	Non-significant	2343.34	49.817	11.199	1.108	0.469	Non-significant	1995.67	42.09	10.883	526.207	11.363	9.1	0.286	0	Underexpressed	1042.56	21.917	10.05	0.589	0.014	Non-significant	893.929
3063821	peptidase (w/SignalP)	N/A	N/A	N/A	N/A	N/A	21566.6	603.813	14.373	26677.2	767.767	14.702	1.058	0.728	Non-significant	19589.3	513.593	14.253	0.953	0.825	Non-significant	23907.1	610.73	14.539	1.048	0.924	Non-significant	17540.6	500.16	14.079	0.944	0.687	Non-significant	20355.1	575.073	14.288	20801.9	601.383	14.33	1.003	0.993	Non-significant	7390.5	210.337	12.817	0.396	0	Underexpressed	12316.7
3070639	peptidase (w/SignalP)	N/A	N/A	N/A	N/A	N/A	1391.79	31.173	10.446	1383.04	31.8	10.443	0.998	0.999	Non-significant	1264.96	26.41	10.312	0.96	0.851	Non-significant	1486.16	30.343	10.559	1.027	0.972	Non-significant	886.14	20.103	9.636	0.875	0.324	Non-significant	1357.43	30.6	10.432	900.264	20.733	9.805	0.942	0.412	Non-significant	913.508	20.68	9.873	0.745	0.148	Non-significant	802.589
3070658	peptidase (w/SignalP)	N/A	N/A	N/A	N/A	N/A	188.335	4.103	7.716	159.724	3.577	7.523	0.924	0.588	Non-significant	174.788	3.583	7.634	0.948	0.749	Non-significant	166.565	3.31	7.578	0.915	0.757	Non-significant	173.582	3.843	7.614	0.96	0.809	Non-significant	200.643	4.41	7.801	214.602	4.823	7.893	1.017	0.937	Non-significant	273.987	6.007	8.208	1.297	0.077	Non-significant	302.459
3070671	peptidase (w/SignalP)	N/A	N/A	N/A	N/A	N/A	1706.42	34.877	10.659	865.494	18.213	9.783	0.755	0.116	Non-significant	2512.54	48.117	11.296	1.23	0.318	Non-significant	1393.32	26.057	10.461	0.935	0.846	Non-significant	1782.13	37.157	10.699	1.01	0.949	Non-significant	1775.64	36.637	10.785	1216.43	25.777	10.261	0.944	0.453	Non-significant	4511.4	94.067	12.131	2.359	0	Non-significant	1798.24
3071337	peptidase (w/SignalP)	N/A	N/A	N/A	N/A	N/A	27081.1	532.777	14.726	28606.6	577.28	14.803	1.023	0.926	Non-significant	26130.4	481.057	14.672	0.98	0.919	Non-significant	24430.9	438.503	14.578	0.94	0.859	Non-significant	21516.3	429.943	14.392	0.879	0.385	Non-significant	24618.2	488.01	14.586	24588.5	499.213	14.584	1	0.999	Non-significant	15553.3	310.423	13.908	0.664	0.005	Non-significant	25633.6
3072222	peptidase (w/SignalP)	N/A	N/A	N/A	N/A	N/A	270.907	6.763	8.115	101.322	2.587	6.968	0.45	0.009	Non-significant	316.264	7.313	8.355	1.076	0.726	Non-significant	115.274	2.613	7.116	0.517	0.038	Non-significant	187.447	4.74	7.635	0.925	0.508	Non-significant	263.228	6.593	7.759	106.167	2.723	6.994	0.942	0.124	Non-significant	119.659	3.023	7.165	0.587	0.048	Non-significant	126.43
3075409	peptidase (w/SignalP)	N/A	N/A	N/A	N/A	N/A	2536.26	123.877	11.161	4230.98	213.263	12.015	1.188	0.185	Non-significant	25911.2	1182.37	14.596	9.849	0	Overexpressed	5418.02	243.26	12.342	1.864	0.022	Non-significant	1017.67	50.653	10.015	0.457	0.003	Non-significant	3176.11	156.703	11.51	789.99	40.06	9.637	0.268	0	Underexpressed	3480.84	170.477	11.739	1.062	0.794	Non-significant	1549.22
3075435	peptidase (w/SignalP)	N/A	N/A	N/A	N/A	N/A	1437.55	47.483	10.512	1432.01	48.557	10.509	1.004	0.997	Non-significant	1374.95	42.557	10.451	0.964	0.759	Non-significant	1653.71	49.847	10.712	1.141	0.273	Non-significant	1266.25	42.48	10.33	0.907	0.339	Non-significant	1523.68	50.717	10.597	1456.81	49.707	10.533	0.983	0.946	Non-significant	1576.22	52.77	10.639	1.037	0.81	Non-significant	1677.04
3077962	peptidase (w/SignalP)	N/A	N/A	N/A	N/A	N/A	5758.65	130.28	12.496	5136	119.307	12.333	0.92	0.522	Non-significant	5101.26	108.36	12.32	0.902	0.308	Non-significant	6320.94	130.527	12.629	1.087	0.634	Non-significant	6811.51	156.78	12.733	1.154	0.156	Non-significant	6401.3	146.067	12.643	6297.15	147.287	12.626	0.993	0.989	Non-significant	7127.15	163.343	12.8	1.109	0.323	Non-significant	8554.84
3078459	peptidase (w/SignalP)	N/A	N/A	N/A	N/A	N/A	1441.52	51.637	10.402	1292.85	47.387	10.361	0.992	0.956	Non-significant	4697.65	156.333	12.124	2.556	0.01	Overexpressed	2198.34	71.53	11.065	1.103	0.692	Non-significant	909.737	33.057	9.667	0.946	0.546	Non-significant	1859.75	66.877	10.106	672.947	24.8	9.445	0.953	0.124	Non-significant	459.324	16.68	8.908	0.305	0.001	Underexpressed	290.357
3086481	peptidase (w/SignalP)	N/A	N/A	N/A	N/A	N/A	137.539	4.457	7.332	111.195	3.703	7.078	0.98	0.864	Non-significant	268.164	8.1	8.138	1.445	0.131	Non-significant	76.135	2.25	6.642	0.819	0.402	Non-significant	122.425	4.04	7.168	0.985	0.904	Non-significant	186.93	6.107	7.618	116.833	3.91	7.141	0.951	0.422	Non-significant	211.652	6.977	7.877	1.091	0.695	Non-significant	123.055
3086848	peptidase (w/SignalP)	N/A	N/A	N/A	N/A	N/A	508.819	10.71	9.032	192.615	4.163	7.748	0.508	0.043	Non-significant	170.951	3.407	7.518	0.412	0.007	Non-significant	320.608	6.147	8.406	0.868	0.567	Non-significant	3279.65	70.267	11.486	5.801	0	Overexpressed	331.92	7.033	8.472	202.773	4.407	7.821	0.96	0.468	Non-significant	1929.65	40.597	10.904	5.385	0	Overexpressed	81.72
3087039	peptidase (w/SignalP)	N/A	N/A	N/A	N/A	N/A	710.327	15.037	9.517	648.167	14.093	9.352	0.987	0.946	Non-significant	1704.7	33.8	10.654	2.089	0.006	Non-significant	541.079	10.45	9.131	0.903	0.74	Non-significant	1375.63	29.643	10.296	1.487	0.097	Non-significant	878.769	18.737	9.328	327.89	7.167	8.462	0.905	0.046	Non-significant	1916.44	41.333	10.9	1.799	0.032	Non-significant	246.599
3089303	peptidase (w/SignalP)	N/A	N/A	N/A	N/A	N/A	2960.58	79.65	11.543	2781.35	76.783	11.451	0.973	0.912	Non-significant	2242.01	56.613	11.146	0.794	0.094	Non-significant	3621.64	88.89	11.831	1.172	0.432	Non-significant	3555.2	97.277	11.804	1.13	0.395	Non-significant	3255.25	88.327	11.678	3373.52	93.8	11.731	1.005	0.988	Non-significant	1914.51	51.97	10.887	0.646	0.024	Non-significant	4738.1
3089327	peptidase (w/SignalP)	N/A	N/A	N/A	N/A	N/A	251.988	5.91	8.102	147.222	3.547	7.396	0.662	0.028	Non-significant	179.247	3.96	7.65	0.776	0.152	Non-significant	160.186	3.43	7.522	0.705	0.104	Non-significant	185.427	4.423	7.714	0.855	0.323	Non-significant	322.4	7.623	8.191	238.174	5.787	8.031	0.965	0.646	Non-significant	158.593	3.763	7.513	0.544	0.007	Non-significant	286.632
3089340	peptidase (w/SignalP)	N/A	N/A	N/A	N/A	N/A	687.028	15.793	9.476	500.504	11.81	9.038	0.782	0.043	Non-significant	499.439	10.77	9.025	0.757	0.019	Non-significant	506.602	10.623	9.055	0.771	0.067	Non-significant	599.843	14.01	9.268	0.918	0.546	Non-significant	673.145	15.6	9.442	830.296	19.74	9.736	1.102	0.431	Non-significant	1190.13	27.697	10.247	1.725	0	Non-significant	1566.99
3089363	peptidase (w/SignalP)	N/A	N/A	N/A	N/A	N/A	807.549	18.663	9.67	546.078	12.96	9.067	0.947	0.551	Non-significant	953.032	20.67	9.932	1.08	0.713	Non-significant	363.236	7.65	8.583	0.562	0.072	Non-significant	228.429	5.367	7.945	0.326	0	Underexpressed	800.943	18.653	9.284	861.18	20.57	9.77	1.005	0.982	Non-significant	170.708	4.013	7.605	0.236	0	Underexpressed	293.724
3089406	peptidase (w/SignalP)	N/A	N/A	N/A	N/A	N/A	83.015	2.083	6.714	52.801	1.363	6.237	0.838	0.206	Non-significant	111.673	2.617	7.069	1.225	0.291	Non-significant	109.199	2.5	7.05	1.168	0.57	Non-significant	100.026	2.55	6.927	1.066	0.665	Non-significant	60.533	1.53	6.342	62.796	1.627	6.428	1.005	0.988	Non-significant	67.063	1.7	6.484	1.085	0.699	Non-significant	50.274
3089442	peptidase (w/SignalP)	N/A	N/A	N/A	N/A	N/A	141.418	3.127	7.33	126.898	2.883	7.223	0.986	0.936	Non-significant	135.248	2.82	7.308	0.989	0.946	Non-significant	69.094	1.393	6.527	0.607	0.101	Non-significant	77.073	1.737	6.64	0.788	0.171	Non-significant	196.531	4.383	7.45	191.879	4.4	7.746	0.997	0.993	Non-significant	76.332	1.697	6.632	0.449	0.005	Non-significant	78.114
3089532	peptidase (w/SignalP)	N/A	N/A	N/A	N/A	N/A	14382	341.93	13.771	11116.7	271.487	13.436	0.933	0.583	Non-significant	28951.7	644.293	14.813	1.855	0.002	Non-significant	17121.4	371.85	14.064	1.098	0.783	Non-significant	16054.2	388.777	13.926	1.04	0.806	Non-significant	17598.1	422.05	13.895	8412.26	206.793	13.041	0.566	0.037	Non-significant	8476.4	205.16	13.043	0.545	0.006	Non-significant	6229.36
3090966	peptidase (w/SignalP)	N/A	N/A	N/A	N/A	N/A	38809.9	879.003	15.224	26689	621.897	14.705	0.835	0.215	Non-significant	42240.4	900.32	15.36	1.064	0.758	Non-significant	41285.7	854.873	15.319	1.038	0.95	Non-significant	46654.8	1074.99	15.464	1.083	0.599	Non-significant	33302	761.85	14.988	17753.3	415.527	14.083	0.572	0.002	Non-significant	33256.3	763.87	15.022	1.001	0.998	Non-significant	45631.1
3095129	peptidase (w/SignalP)	N/A	N/A	N/A	N/A	N/A	1425.38	38.25	10.488	1686.55	46.447	10.707	1.036	0.802	Non-significant	1231.85	31.197	10.257	0.927	0.707	Non-significant	2264.45	55.537	11.132	1.344	0.257	Non-significant	1494.5	40.773	10.534	1.016	0.929	Non-significant	1657.56	44.873	10.632	1341.41	37.157	10.397	0.988	0.898	Non-significant	1800.84	50.23	10.527	1.042	0.87	Non-significant	743.682
3097048	peptidase (w/SignalP)	N/A	N/A	N/A	N/A	N/A	3010.01	56.283	11.561	5313.94	102.177	12.314	1.52	0.049	Non-significant	1251.38	22.007	10.3	0.455	0	Non-significant	3139.81	53.477	11.627	1.023	0.981	Non-significant	1847.65	35.13	10.801	0.741	0.121	Non-significant	2004.21	37.727	10.959	3555.31	68.477	11.787	1.471	0.101	Non-significant	830.096	15.763	9.717	0.451	0	Non-significant	1234.22
3100817	peptidase (w/SignalP)	N/A	N/A	N/A	N/A	N/A	327.647	7.833	8.455	163.268	4.003	7.552	0.592	0.028	Non-significant	178.456	3.997	7.666	0.623	0.033	Non-significant	298.413	6.5	8.337	0.96	0.942	Non-significant	1450.23	35.16	10.469	4.198	0	Overexpressed	326.655	7.863	8.404	263.122	6.497	8.157	0.987	0.881	Non-significant	1681.06	41.083	10.688	4.698	0	Overexpressed	1099.85
3100824	peptidase (w/SignalP)	N/A	N/A	N/A	N/A	N/A	645.417	14.22	9.358	423.576	9.613	8.806	0.904	0.335	Non-significant	686.463	14.117	9.42	1.038	0.873	Non-significant	989.605	19.937	9.98	1.277	0.354	Non-significant	876.598	19.637	9.706	1.099	0.483	Non-significant	622.598	13.857	9.308	484.21	11.06	8.988	0.957	0.658	Non-significant	937.413	20.58	9.839	1.393	0.071	Non-significant	971.437
3101407	peptidase (w/SignalP)	N/A	N/A	N/A	N/A	N/A	2847	67.257	11.381	968.226	23.347	9.92	0.388	0.001	Underexpressed	3930.73	86.687	11.944	1.201	0.384	Non-significant	1904.83	40.877	10.9	0.835	0.491	Non-significant	4244.77	101.44	11.955	1.119	0.383	Non-significant	3520.94	83.597	11.729	2837.17	68.907	11.472	0.979	0.844	Non-significant	6368.19	152.27	12.607	1.581	0.041	Non-significant	11492
3101528	peptidase (w/SignalP)	N/A	N/A	N/A	N/A	N/A	423.219	10.683	8.772	339.052	8.77	8.503	0.947	0.68	Non-significant	280.844	6.623	8.226	0.745	0.132	Non-significant	336.182	7.72	8.488	0.882	0.682	Non-significant	400.994	10.26	8.633	0.984	0.932	Non-significant	436.766	11.1	8.84	379.459	9.877	8.655	0.967	0.824	Non-significant	315.78	8.037	8.411	0.756	0.058	Non-significant	339.582
3104328	peptidase (w/SignalP)	N/A	N/A	N/A	N/A	N/A	9804.41	273.24	13.262	10367.9	296.423	13.339	1.029	0.901	Non-significant	8871.77	232.027	13.118	0.928	0.63	Non-significant	11225.6	285.387	13.457	1.111	0.672	Non-significant	9506.82	269.37	13.218	0.986	0.944	Non-significant	10058.8	282.637	13.298	10523.8	302.853	13.361	1.011	0.968	Non-significant	6973.11	196.693	12.755	0.731	0.04	Non-significant	11750.2
3106333	peptidase (w/SignalP)	N/A	N/A	N/A	N/A	N/A	8157.44	217.93	12.997	6755.51	185.307	12.727	0.939	0.665	Non-significant	4645.12	116.267	12.157	0.62	0.005	Non-significant	8709.62	212.357	13.091	1.041	0.938	Non-significant	12120.2	329.237	13.566	1.326	0.109	Non-significant	7785.86	209.77	12.903	8602.5	237.233	13.063	1.015	0.927	Non-significant	4162.93	112.287	11.992	0.583	0.006	Non-significant	12385.2
3110230	peptidase (w/SignalP)	N/A	N/A	N/A	N/A	N/A	6563.62	166.94	12.671	4186.38	109.09	12.031	0.697	0.018	Non-significant	5712.09	136.773	12.46	0.902	0.537	Non-significant	6319.83	146.403	12.628	0.973	0.977	Non-significant	6123.39	157.993	12.537	0.968	0.859	Non-significant	7761.33	198.883	12.922	5430.09	142.543	12.412	0.741	0.014	Non-significant	7331.79	188.82	12.844	0.951	0.718	Non-significant	8070.43
3112328	peptidase (w/SignalP)	N/A	N/A	N/A	N/A	N/A	185.648	4.803	7.712	134.69	3.58	7.312	0.807	0.134	Non-significant	121.284	2.943	7.185	0.691	0.009	Non-significant	275.497	6.51	8.23	1.409	0.03	Non-significant	295.371	7.77	8.304	1.508	0.005	Non-significant	174.682	4.56	7.625	196.025	5.253	7.78	1.021	0.893	Non-significant	441.873	11.53	8.863	2.443	0	Non-significant	672.452
3112352	peptidase (w/SignalP)	N/A	N/A	N/A	N/A	N/A	938.926	21.17	9.891	1076.88	24.86	10.095	1.027	0.854	Non-significant	1472.44	30.91	10.469	1.38	0.123	Non-significant	583.994	11.987	9.246	0.742	0.252	Non-significant	882.989	20.19	9.759	0.978	0.929	Non-significant	1013.06	23.007	9.996	1811.77	42.093	10.827	1.585	0.036	Non-significant	1002.47	22.86	10.005	0.995	0.987	Non-significant	1924.65
3114701	peptidase (w/SignalP)	N/A	N/A	N/A	N/A	N/A	349.169	8.363	8.546	294.385	7.253	8.315	0.896	0.373	Non-significant	322.439	7.247	8.438	0.937	0.626	Non-significant	361.298	7.903	8.594	1.03	0.948	Non-significant	438.356	10.687	8.848	1.208	0.11	Non-significant	354.108	8.553	8.566	319.978	7.92	8.429	0.961	0.83	Non-significant	359.582	8.677	8.577	1.014	0.933	Non-significant	347.507
3117105	peptidase (w/SignalP)	N/A	N/A	N/A	N/A	N/A	1125.16	31.643	10.137	435.206	12.597	8.804	0.857	0.067	Non-significant	1569.28	41.6	10.558	1.131	0.526	Non-significant	1041.2	26.683	10.036	0.983	0.982	Non-significant	1734.83	49.727	10.574	1.063	0.518	Non-significant	996.097	28.227	9.916	386.794	11.25	8.682	0.425	0	Non-significant	1799.24	51.03	10.826	1.667	0.008	Non-significant	274.182
3117130	peptidase (w/SignalP)	N/A	N/A	N/A	N/A	N/A	4662.85	109.903	12.178	5222.34	126.367	12.355	1.075	0.616	Non-significant	4110.39	90.957	12.013	0.9	0.403	Non-significant	5938.15	127.787	12.542	1.234	0.119	Non-significant	4770.82	114.39	12.223	1.023	0.91	Non-significant	4258.39	101.243	12.043	3541.29	86.333	11.8	0.921	0.517	Non-significant	3785.56	90.5	11.895	0.904	0.447	Non-significant	3914.76
3118009	peptidase (w/SignalP)	N/A	N/A	N/A	N/A	N/A	365.508	11.92	8.566	183.383	6.127	7.698	0.703	0.101	Non-significant	185.059	5.63	7.68	0.618	0.053	Non-significant	147.467	4.397	7.352	0.478	0.017	Non-significant	397.063	13.17	8.494	1.019	0.9	Non-significant	470.805	15.447	8.787	357.044	12.003	8.577	0.963	0.683	Non-significant	276.911	9.08	8.234	0.657	0.034	Non-significant	599.763
3118131	peptidase (w/SignalP)	N/A	N/A	N/A	N/A	N/A	2123.83	68.723	11.02	1307.52	43.573	10.376	0.776	0.139	Non-significant	2927.04	89.133	11.527	1.243	0.253	Non-significant	1466.24	43.403	10.529	0.801	0.374	Non-significant	1625.52	53.75	10.55	0.908	0.513	Non-significant	2175.98	71.147	10.988	1203.1	40.387	10.255	0.649	0.065	Non-significant	936.669	30.807	9.909	0.468	0	Non-significant	1144.22
3123144	peptidase (w/SignalP)	N/A	N/A	N/A	N/A	N/A	13962	436.84	13.771	12624.4	405.483	13.626	0.956	0.8	Non-significant	12854.9	377.423	13.652	0.943	0.711	Non-significant	13931.9	397.83	13.765	1.001	0.997	Non-significant	14932.6	475.217	13.864	1.043	0.801	Non-significant	15540.7	490.34	13.923	15975.5	516.397	13.964	1.008	0.984	Non-significant	12528.8	398.177	13.604	0.834	0.214	Non-significant	20873.8
3143112	peptidase (w/SignalP)	N/A	N/A	N/A	N/A	N/A	47.303	1.213	6.139	62.782	1.657	6.432	1.119	0.388	Non-significant	58.993	1.417	6.354	1.184	0.347	Non-significant	42.702	1.003	6.035	0.946	0.898	Non-significant	50.581	1.32	6.186	1.031	0.862	Non-significant	49.539	1.28	6.177	67.741	1.8	6.514	1.047	0.595	Non-significant	54.256	1.413	6.274	1.077	0.732	Non-significant	62.935
3149933	peptidase (w/SignalP)	N/A	N/A	N/A	N/A	N/A	105.184	2.353	7.015	123.834	2.847	7.209	1.058	0.713	Non-significant	72.49	1.527	6.578	0.746	0.097	Non-significant	94.508	1.93	6.89	0.939	0.882	Non-significant	124.832	2.843	7.184	1.085	0.601	Non-significant	117.777	2.657	7.15	127.416	2.947	7.245	1.012	0.952	Non-significant	133.209	3.043	7.275	1.097	0.645	Non-significant	123.236
3153368	peptidase (w/SignalP)	N/A	N/A	N/A	N/A	N/A	15.571	0.443	5.181	25.667	0.753	5.562	1.218	0.183	Non-significant	20.534	0.55	5.396	1.172	0.424	Non-significant	21.163	0.553	5.421	1.157	0.6	Non-significant	18.561	0.54	5.319	1.047	0.752	Non-significant	11.708	0.34	4.952	20.696	0.613	5.403	1.034	0.466	Non-significant	15.862	0.46	5.2	1.181	0.449	Non-significant	15.383
3156923	peptidase (w/SignalP)	N/A	N/A	N/A	N/A	N/A	1197.15	21.763	10.256	1175.43	21.94	10.23	0.99	0.963	Non-significant	1111.66	18.953	10.151	0.938	0.442	Non-significant	1188.2	19.727	10.242	0.997	0.996	Non-significant	1207.97	22.313	10.266	1.012	0.923	Non-significant	1177.37	21.573	10.231	1159.94	21.787	10.21	0.995	0.99	Non-significant	1369	25.17	10.445	1.153	0.142	Non-significant	1062.56
3162770	peptidase (w/SignalP)	N/A	N/A	N/A	N/A	N/A	307.952	6.987	8.377	340.091	7.943	8.497	1.052	0.765	Non-significant	250.261	5.33	8.102	0.843	0.226	Non-significant	415.29	8.607	8.78	1.287	0.116	Non-significant	394.272	9.103	8.698	1.203	0.188	Non-significant	299.761	6.863	8.336	394.729	9.27	8.705	1.164	0.256	Non-significant	354.707	8.137	8.566	1.162	0.28	Non-significant	540.582
3229766	peptidase (w/SignalP)	N/A	N/A	N/A	N/A	N/A	28.325	0.783	5.648	46.138	1.303	6.108	1.095	0.316	Non-significant	23.456	0.607	5.419	0.915	0.663	Non-significant	39.307	0.987	5.957	1.138	0.641	Non-significant	30.16	0.843	5.714	1.014	0.926	Non-significant	31.392	0.87	5.74	36.462	1.033	5.864	1.008	0.949	Non-significant	9.725	0.273	4.894	0.382	0.005	Underexpressed	24.84
3229945	peptidase (w/SignalP)	N/A	N/A	N/A	N/A	N/A	39.918	1.087	5.968	34.119	0.957	5.823	0.957	0.766	Non-significant	32.326	0.827	5.77	0.859	0.408	Non-significant	42.369	1.053	6.025	1.034	0.956	Non-significant	63.869	1.773	6.436	1.417	0.061	Non-significant	57.345	1.58	6.312	55.238	1.56	6.288	0.998	0.995	Non-significant	48.63	1.35	6.151	0.902	0.625	Non-significant	54.43
2000338	N/A	N/A	N/A	N/A	N/A	N/A	151.958	8.31	7.464	149.746	8.407	7.444	0.998	0.996	Non-significant	100.864	5.227	6.889	0.78	0.237	Non-significant	166.314	8.303	7.572	1.038	0.945	Non-significant	216.442	12.05	7.825	1.121	0.419	Non-significant	171.897	9.473	7.616	204.827	11.58	7.838	1.019	0.876	Non-significant	160.081	8.993	7.468	0.959	0.854	Non-significant	350.251
2000556	N/A	N/A	N/A	N/A	N/A	N/A	58.988	4.07	6.364	49.156	3.483	6.176	0.954	0.739	Non-significant	61.771	3.987	6.412	1.036	0.874	Non-significant	52.877	3.327	6.249	0.946	0.9	Non-significant	58.278	4.087	6.352	0.998	0.994	Non-significant	75.901	5.277	6.613	62.765	4.48	6.427	0.984	0.872	Non-significant	33.1	2.317	5.765	0.508	0.009	Non-significant	57.109
2001278	N/A	N/A	N/A	N/A	N/A	N/A	27.432	1.26	5.629	28.849	1.36	5.646	1.011	0.96	Non-significant	21.318	0.913	5.406	0.874	0.502	Non-significant	32.07	1.34	5.767	1.069	0.865	Non-significant	23.562	1.097	5.504	0.968	0.822	Non-significant	25.532	1.18	5.546	36.431	1.73	5.847	1.023	0.759	Non-significant	30.086	1.39	5.698	1.114	0.631	Non-significant	25.474
2001384	N/A	N/A	N/A	N/A	N/A	N/A	31.86	2.07	5.761	38.143	2.543	5.93	1.044	0.755	Non-significant	25.835	1.57	5.538	0.895	0.576	Non-significant	34.086	2.02	5.824	1.038	0.954	Non-significant	35.078	2.32	5.847	1.034	0.844	Non-significant	29.967	1.967	5.68	42.56	2.86	6.028	1.037	0.637	Non-significant	51.332	3.41	6.201	1.577	0.04	Non-significant	45.202
2001420	N/A	N/A	N/A	N/A	N/A	N/A	35.72	1.9	5.859	43.229	2.373	6.038	1.056	0.709	Non-significant	47.224	2.353	6.132	1.222	0.27	Non-significant	37.283	1.817	5.908	1.021	0.982	Non-significant	51.525	2.793	6.223	1.223	0.229	Non-significant	55.876	3.007	6.3	34.951	1.927	5.842	0.942	0.395	Non-significant	53.708	2.867	6.253	0.976	0.919	Non-significant	53.507
2001765	N/A	N/A	N/A	N/A	N/A	N/A	89.87	3.673	6.828	106.968	4.493	7.035	1.097	0.507	Non-significant	91.947	3.523	6.857	1.021	0.911	Non-significant	89.527	3.343	6.82	0.994	0.996	Non-significant	96.744	4.023	6.909	1.044	0.787	Non-significant	86.659	3.573	6.757	103.671	4.38	6.993	1.042	0.739	Non-significant	108.161	4.5	7.043	1.21	0.239	Non-significant	99.344
2002206	N/A	N/A	N/A	N/A	N/A	N/A	406.171	13.273	8.751	392.098	13.16	8.703	0.985	0.944	Non-significant	377.254	11.557	8.652	0.943	0.633	Non-significant	429.858	12.83	8.825	1.054	0.847	Non-significant	455.117	15.113	8.904	1.095	0.465	Non-significant	380.803	12.543	8.663	370.861	12.517	8.628	0.993	0.988	Non-significant	538.926	17.817	9.14	1.399	0.001	Non-significant	482.726
2003232	N/A	N/A	N/A	N/A	N/A	N/A	25.651	3.013	5.557	40.894	4.953	5.989	1.177	0.222	Non-significant	14.776	1.617	5.124	0.682	0.085	Non-significant	23.674	2.547	5.511	0.961	0.942	Non-significant	29.059	3.483	5.669	1.033	0.832	Non-significant	26.417	3.137	5.6	42.61	5.2	6.019	1.038	0.567	Non-significant	20.734	2.467	5.401	0.874	0.532	Non-significant	25.35
2003301	N/A	N/A	N/A	N/A	N/A	N/A	516.461	9.783	9.076	781.356	15.19	9.655	1.425	0.009	Non-significant	543.444	9.65	9.151	1.049	0.776	Non-significant	383.98	6.64	8.669	0.786	0.158	Non-significant	385.147	7.41	8.667	0.811	0.135	Non-significant	461.484	8.81	8.926	458.076	8.94	8.883	1.002	0.996	Non-significant	421.109	8.043	8.8	0.93	0.66	Non-significant	275.406
2003393	N/A	N/A	N/A	N/A	N/A	N/A	111.861	2.817	7.069	65.946	1.707	6.483	0.938	0.399	Non-significant	153.072	3.613	7.47	1.145	0.499	Non-significant	76.064	1.743	6.633	0.888	0.645	Non-significant	84.894	2.177	6.716	0.955	0.705	Non-significant	120.797	3.063	7.071	73.342	1.903	6.576	0.953	0.416	Non-significant	70.387	1.8	6.554	0.688	0.091	Non-significant	73.944
2004161	N/A	N/A	N/A	N/A	N/A	N/A	799.892	17.83	9.679	819.674	18.75	9.721	1.015	0.961	Non-significant	836.109	17.49	9.745	1.041	0.797	Non-significant	786.184	15.987	9.661	0.994	0.995	Non-significant	694.047	15.703	9.451	0.921	0.575	Non-significant	759.079	17.053	9.613	738.869	16.99	9.567	0.994	0.987	Non-significant	704.403	15.903	9.509	0.937	0.643	Non-significant	665.016
2004782	N/A	N/A	N/A	N/A	N/A	N/A	53.476	2.38	6.257	59.84	2.733	6.375	1.03	0.869	Non-significant	47.906	1.987	6.122	0.938	0.756	Non-significant	46.726	1.897	6.123	0.93	0.85	Non-significant	60.407	2.733	6.388	1.048	0.775	Non-significant	56.411	2.533	6.306	68.143	3.14	6.51	1.018	0.871	Non-significant	35.095	1.563	5.839	0.724	0.138	Non-significant	62.147
2005623	N/A	N/A	N/A	N/A	N/A	N/A	11.209	0.697	4.973	11.088	0.707	4.97	0.997	0.988	Non-significant	12.189	0.71	5.02	1.036	0.879	Non-significant	10.898	0.617	4.96	0.986	0.989	Non-significant	10.947	0.69	4.96	0.993	0.962	Non-significant	12.032	0.753	4.98	11.814	0.76	5.01	1.002	0.993	Non-significant	14.444	0.913	5.134	1.095	0.693	Non-significant	11.084
2005724	N/A	N/A	N/A	N/A	N/A	N/A	23.07	1.167	5.487	28.547	1.49	5.666	1.054	0.701	Non-significant	22.474	1.063	5.446	0.987	0.953	Non-significant	23.547	1.09	5.506	1.007	0.996	Non-significant	20.374	1.053	5.38	0.968	0.825	Non-significant	20.531	1.05	5.371	17.306	0.91	5.268	0.989	0.934	Non-significant	34.816	1.787	5.838	1.431	0.124	Non-significant	45.167
2006033	N/A	N/A	N/A	N/A	N/A	N/A	139.902	4.027	7.351	128.729	3.813	7.256	0.959	0.814	Non-significant	127.512	3.44	7.245	0.929	0.611	Non-significant	126.919	3.333	7.241	0.926	0.782	Non-significant	165.257	4.837	7.567	1.124	0.391	Non-significant	139.467	4.05	7.327	124.216	3.697	7.213	0.965	0.803	Non-significant	200.723	5.827	7.805	1.354	0.025	Non-significant	197.503
2006091	N/A	N/A	N/A	N/A	N/A	N/A	33.566	1.11	5.81	29.164	0.99	5.684	0.963	0.812	Non-significant	35.839	1.107	5.853	1.044	0.838	Non-significant	38.188	1.15	5.919	1.075	0.856	Non-significant	33.798	1.137	5.816	1.002	0.987	Non-significant	28.825	0.96	5.647	36.213	1.237	5.878	1.021	0.853	Non-significant	40.157	1.34	5.975	1.241	0.316	Non-significant	40.788
2006701	N/A	N/A	N/A	N/A	N/A	N/A	276.848	17.957	8.235	238.472	15.86	8.039	0.981	0.898	Non-significant	258.094	15.633	8.135	0.974	0.907	Non-significant	272.74	16.107	8.213	0.996	0.996	Non-significant	271.386	17.893	8.192	0.998	0.988	Non-significant	245.751	16.057	8.036	242.365	16.223	8.056	0.999	0.995	Non-significant	65.021	4.27	6.437	0.296	0	Underexpressed	194.94
2006727	N/A	N/A	N/A	N/A	N/A	N/A	2367.15	35.903	11.223	1878.57	29.233	10.89	0.897	0.457	Non-significant	2012.59	28.73	10.979	0.896	0.49	Non-significant	2849.41	39.457	11.488	1.139	0.616	Non-significant	2518.88	38.847	11.311	1.033	0.854	Non-significant	2453.13	37.51	11.269	2394.33	37.527	11.241	1.008	0.993	Non-significant	1794.42	27.823	10.787	0.777	0.146	Non-significant	2950.61
2007181	N/A	N/A	N/A	N/A	N/A	N/A	36.549	1.29	5.875	26.85	0.977	5.611	0.907	0.428	Non-significant	29.745	0.987	5.695	0.865	0.438	Non-significant	38.003	1.227	5.92	1.022	0.981	Non-significant	35.923	1.29	5.873	0.994	0.973	Non-significant	29.195	1.04	5.684	27.967	1.02	5.638	0.999	0.996	Non-significant	27.875	1	5.635	0.987	0.958	Non-significant	55.328
2007279	N/A	N/A	N/A	N/A	N/A	N/A	41.461	1.83	6.003	38.11	1.723	5.929	0.979	0.926	Non-significant	35.948	1.483	5.874	0.915	0.631	Non-significant	35.279	1.417	5.851	0.913	0.784	Non-significant	34.319	1.537	5.819	0.925	0.611	Non-significant	37.09	1.647	5.824	35.451	1.613	5.849	0.996	0.994	Non-significant	48.497	2.177	6.152	1.179	0.444	Non-significant	54.371
2008270	N/A	N/A	N/A	N/A	N/A	N/A	106.357	4.717	7.027	90.041	4.1	6.832	0.908	0.495	Non-significant	108.654	4.513	7.049	1.02	0.907	Non-significant	124.163	5.02	7.211	1.134	0.524	Non-significant	150.34	6.773	7.447	1.353	0.013	Non-significant	122.8	5.49	7.199	114.769	5.27	7.097	0.983	0.933	Non-significant	144.072	6.473	7.396	1.138	0.434	Non-significant	150.441
2009218	N/A	N/A	N/A	N/A	N/A	N/A	67.404	2.293	6.5	72.272	2.52	6.582	1.007	0.965	Non-significant	84.059	2.66	6.725	1.086	0.676	Non-significant	49.869	1.547	6.192	0.925	0.795	Non-significant	56.21	1.943	6.26	0.976	0.841	Non-significant	64.757	2.217	6.463	62.934	2.207	6.435	0.997	0.993	Non-significant	50.579	1.727	6.171	0.841	0.373	Non-significant	44.294
2010078	N/A	N/A	N/A	N/A	N/A	N/A	61.072	3.28	6.396	73.721	4.067	6.607	1.05	0.728	Non-significant	42.434	2.143	6.024	0.776	0.19	Non-significant	84.567	4.147	6.761	1.222	0.427	Non-significant	62.334	3.407	6.42	1.008	0.966	Non-significant	46.976	2.547	6.13	78.82	4.38	6.658	1.069	0.295	Non-significant	58.482	3.197	6.352	1.154	0.5	Non-significant	102.586
2010565	N/A	N/A	N/A	N/A	N/A	N/A	64.656	2.387	6.457	55.921	2.12	6.308	0.967	0.834	Non-significant	38.997	1.36	5.913	0.68	0.054	Non-significant	62.659	2.107	6.424	0.989	0.995	Non-significant	76.92	2.883	6.638	1.067	0.671	Non-significant	70.503	2.62	6.557	69.811	2.65	6.541	1.003	0.994	Non-significant	70.633	2.653	6.55	1.011	0.969	Non-significant	96.919
2010657	N/A	N/A	N/A	N/A	N/A	N/A	29.743	2.647	5.694	28.423	2.61	5.649	0.992	0.969	Non-significant	29.415	2.457	5.689	0.997	0.991	Non-significant	49.104	3.99	6.174	1.352	0.26	Non-significant	30.561	2.77	5.715	1.006	0.972	Non-significant	18.74	1.687	5.283	30.173	2.773	5.704	1.024	0.642	Non-significant	29.907	2.673	5.696	1.263	0.302	Non-significant	34.856
2011684	N/A	N/A	N/A	N/A	N/A	N/A	1482.65	21.477	10.558	1501.71	22.347	10.575	1.015	0.946	Non-significant	1445.22	19.66	10.52	0.983	0.849	Non-significant	1452.12	19.19	10.528	0.984	0.956	Non-significant	1525.77	22.473	10.599	1.031	0.781	Non-significant	1468.86	21.457	10.542	1488.69	22.29	10.562	1.008	0.987	Non-significant	1425.01	20.897	10.502	0.971	0.785	Non-significant	1510.3
2012176	N/A	N/A	N/A	N/A	N/A	N/A	51.466	2.11	6.221	58.474	2.46	6.354	1.052	0.753	Non-significant	34.048	1.307	5.824	0.713	0.036	Non-significant	53.801	2.013	6.266	1.029	0.966	Non-significant	43.286	1.807	6.05	0.922	0.598	Non-significant	55.796	2.307	6.301	67.2	2.847	6.5	1.031	0.797	Non-significant	51.754	2.153	6.226	0.963	0.868	Non-significant	63.877
2012252	N/A	N/A	N/A	N/A	N/A	N/A	383.234	9.203	8.671	397.313	9.807	8.72	1.011	0.965	Non-significant	323.269	7.23	8.385	0.898	0.578	Non-significant	368.878	8.093	8.617	0.982	0.987	Non-significant	438.75	10.727	8.83	1.054	0.742	Non-significant	376.591	9.12	8.648	426.008	10.58	8.816	1.024	0.879	Non-significant	456.266	10.883	8.836	1.164	0.392	Non-significant	446.759
2012278	N/A	N/A	N/A	N/A	N/A	N/A	167.128	8.83	7.582	156.838	8.517	7.499	0.965	0.853	Non-significant	124.867	6.21	7.208	0.773	0.015	Non-significant	174.202	8.403	7.636	1.036	0.925	Non-significant	221.102	11.887	7.935	1.279	0.025	Non-significant	166.336	8.863	7.574	186.172	10.197	7.693	1.022	0.898	Non-significant	132.721	7.1	7.295	0.829	0.244	Non-significant	187.648
2012668	N/A	N/A	N/A	N/A	N/A	N/A	3.874	0.183	4.451	4.978	0.24	4.489	1.012	0.895	Non-significant	2.32	0.103	4.244	0.901	0.505	Non-significant	3.686	0.163	4.424	0.991	0.993	Non-significant	6.093	0.297	4.616	1.039	0.642	Non-significant	4.172	0.2	4.474	4.034	0.197	4.321	1	NC	Lowly expressed	1.585	0.073	4.058	0.874	0.323	Non-significant	5.916
2012687	N/A	N/A	N/A	N/A	N/A	N/A	67.983	2.047	6.499	75.619	2.323	6.618	1.018	0.917	Non-significant	72.916	2.043	6.577	1.042	0.861	Non-significant	109.88	3.013	7.037	1.308	0.317	Non-significant	57.102	1.743	6.304	0.964	0.792	Non-significant	77.669	2.347	6.515	122.2	3.787	7.188	1.032	0.576	Non-significant	28.481	0.857	5.638	0.455	0.008	Non-significant	181.412
2012790	N/A	N/A	N/A	N/A	N/A	N/A	0	0	3.672	0.281	0.02	3.795	1.005	NC	Lowly expressed	1.206	0.073	4.005	1.097	NC	Lowly expressed	0.766	0.047	4.024	1.042	0.525	Non-significant	1.132	0.077	4.021	1.027	NC	Lowly expressed	0	0	3.672	0.531	0.037	3.841	1.002	NC	Lowly expressed	0.652	0.043	3.859	1.027	NC	Lowly expressed	0
2012793	N/A	N/A	N/A	N/A	N/A	N/A	82.794	3.837	6.737	103.855	4.943	6.995	1.101	0.466	Non-significant	59.491	2.583	6.374	0.768	0.116	Non-significant	111.797	4.727	7.088	1.254	0.291	Non-significant	85.019	4.01	6.738	1.011	0.938	Non-significant	63.519	2.97	6.427	108.676	5.22	7.029	1.107	0.209	Non-significant	65.141	3.04	6.47	1.027	0.914	Non-significant	131.169
2013554	N/A	N/A	N/A	N/A	N/A	N/A	151.049	4.16	7.456	145.225	4.103	7.403	0.98	0.94	Non-significant	117.684	3.04	7.142	0.807	0.053	Non-significant	146.431	3.68	7.416	0.978	0.966	Non-significant	155.42	4.353	7.486	1.025	0.882	Non-significant	153.67	4.263	7.463	144.748	4.123	7.397	0.981	0.921	Non-significant	171.115	4.78	7.606	1.087	0.607	Non-significant	176.963
2014220	N/A	N/A	N/A	N/A	N/A	N/A	47.537	1.92	6.143	63.235	2.62	6.434	1.136	0.339	Non-significant	49.286	1.863	6.18	1.033	0.88	Non-significant	47.876	1.767	6.143	1.013	0.995	Non-significant	61.061	2.507	6.362	1.145	0.378	Non-significant	49.97	2.03	6.176	46.966	1.96	6.131	0.998	0.993	Non-significant	60.184	2.457	6.376	1.159	0.459	Non-significant	59.423
2015122	N/A	N/A	N/A	N/A	N/A	N/A	1.767	0.303	4.183	1.46	0.257	4.139	0.996	NC	Lowly expressed	1.792	0.297	4.199	0.998	NC	Lowly expressed	0.964	0.153	3.993	0.967	0.844	Non-significant	1.072	0.19	4.011	0.986	NC	Lowly expressed	4.17	0.73	4.332	1.522	0.27	4.076	0.994	NC	Lowly expressed	2.35	0.417	4.285	0.944	0.689	Non-significant	0
2016609	N/A	N/A	N/A	N/A	N/A	N/A	230.405	10.483	7.969	258.508	12.037	8.138	1.019	0.917	Non-significant	322.829	13.707	8.433	1.198	0.38	Non-significant	211.464	8.767	7.873	0.972	0.965	Non-significant	164.616	7.59	7.49	0.928	0.541	Non-significant	287.321	13.16	8.274	285.628	13.377	8.255	1	1	Non-significant	105.047	4.853	7.003	0.416	0.001	Non-significant	153.723
2016747	N/A	N/A	N/A	N/A	N/A	N/A	4092.19	144.447	11.995	3009.4	108.973	11.566	0.921	0.485	Non-significant	2305.72	76.047	11.178	0.64	0.027	Non-significant	2610.33	84.23	11.342	0.745	0.229	Non-significant	4240.68	152.367	11.939	1.01	0.94	Non-significant	3588.47	127.633	11.767	3739.31	136.423	11.874	1.008	0.979	Non-significant	4805.98	170.33	12.225	1.268	0.167	Non-significant	5398
2017357	N/A	N/A	N/A	N/A	N/A	N/A	74.157	2.497	6.61	82.618	2.857	6.725	1.03	0.866	Non-significant	51.896	1.633	6.226	0.775	0.175	Non-significant	58.296	1.787	6.354	0.871	0.621	Non-significant	68.957	2.36	6.499	0.977	0.892	Non-significant	58.258	1.977	6.343	68.377	2.377	6.523	1.02	0.858	Non-significant	69.495	2.38	6.535	1.136	0.508	Non-significant	101.873
2017441	N/A	N/A	N/A	N/A	N/A	N/A	190.465	7.433	7.746	205.986	8.247	7.849	1.05	0.775	Non-significant	203.548	7.473	7.822	1.069	0.626	Non-significant	203.938	7.257	7.835	1.063	0.835	Non-significant	198.723	7.877	7.801	1.035	0.839	Non-significant	219.206	8.62	7.913	201.97	8.14	7.823	0.985	0.949	Non-significant	281.861	11.107	8.26	1.263	0.096	Non-significant	231.399
2017643	N/A	N/A	N/A	N/A	N/A	N/A	85.469	5.687	6.771	96.485	6.603	6.91	1.055	0.741	Non-significant	78.536	4.907	6.677	0.94	0.716	Non-significant	91.452	5.55	6.851	1.049	0.913	Non-significant	71.728	4.853	6.576	0.915	0.531	Non-significant	83.204	5.583	6.744	99.445	6.847	6.94	1.024	0.857	Non-significant	88.257	5.953	6.81	1.047	0.839	Non-significant	68.087
2017832	N/A	N/A	N/A	N/A	N/A	N/A	9770.95	335.777	13.256	8959.35	315.867	13.132	0.948	0.728	Non-significant	10901.4	351.543	13.414	1.112	0.339	Non-significant	8897.92	278.96	13.123	0.926	0.721	Non-significant	8730.53	304.783	13.092	0.923	0.528	Non-significant	9046.27	313.307	13.146	8409.93	298.27	13.037	0.97	0.874	Non-significant	7920.96	275.493	12.954	0.888	0.297	Non-significant	7428.88
2017860	N/A	N/A	N/A	N/A	N/A	N/A	281.593	6.74	8.259	298.324	7.33	8.333	1.035	0.864	Non-significant	371.791	8.33	8.625	1.295	0.018	Non-significant	293.323	6.41	8.314	1.035	0.935	Non-significant	251.536	6.12	8.093	0.928	0.609	Non-significant	326.779	7.89	8.452	234.564	5.807	8.015	0.866	0.265	Non-significant	359.092	8.703	8.58	1.086	0.626	Non-significant	246.64
2018496	N/A	N/A	N/A	N/A	N/A	N/A	89.532	2.453	6.827	96.359	2.717	6.905	1.029	0.894	Non-significant	58.051	1.487	6.337	0.695	0.025	Non-significant	96.032	2.403	6.908	1.049	0.916	Non-significant	125.057	3.49	7.193	1.268	0.137	Non-significant	109.031	3.013	7.057	114.164	3.24	7.094	1.006	0.988	Non-significant	105.198	2.92	7.016	0.978	0.924	Non-significant	116.758
2019127	N/A	N/A	N/A	N/A	N/A	N/A	242.963	6.65	8.062	243.641	6.853	8.061	1.003	0.994	Non-significant	185.788	4.777	7.711	0.813	0.23	Non-significant	254.947	6.367	8.117	1.032	0.958	Non-significant	366.016	10.193	8.571	1.357	0.068	Non-significant	245.364	6.77	8.078	319.456	9.047	8.417	1.117	0.375	Non-significant	244.99	6.753	8.071	0.998	0.999	Non-significant	321.804
2019265	N/A	N/A	N/A	N/A	N/A	N/A	687.246	21.353	9.474	682.674	21.767	9.467	0.997	0.997	Non-significant	786.602	22.893	9.663	1.127	0.39	Non-significant	727.376	20.64	9.551	1.047	0.905	Non-significant	691.788	21.853	9.482	1.01	0.966	Non-significant	670.249	20.99	9.44	763.656	24.517	9.623	1.094	0.433	Non-significant	831.687	26.097	9.742	1.232	0.009	Non-significant	841.599
2019842	N/A	N/A	N/A	N/A	N/A	N/A	232.35	7.123	8.001	252.126	7.937	8.112	1.051	0.765	Non-significant	181.885	5.22	7.684	0.805	0.05	Non-significant	279.083	7.807	8.241	1.167	0.325	Non-significant	198.054	6.18	7.795	0.892	0.373	Non-significant	179.176	5.54	7.662	195.784	6.207	7.785	1.022	0.914	Non-significant	159.452	4.933	7.522	0.894	0.477	Non-significant	170.194
2020337	N/A	N/A	N/A	N/A	N/A	N/A	66.684	2.95	6.496	51.182	2.33	6.197	0.924	0.533	Non-significant	95.484	3.933	6.861	1.327	0.117	Non-significant	56.038	2.26	6.289	0.909	0.772	Non-significant	48.34	2.17	6.16	0.863	0.342	Non-significant	67.753	3.023	6.505	59.191	2.703	6.364	0.984	0.925	Non-significant	102.47	4.573	6.983	1.437	0.03	Non-significant	70.621
2020705	N/A	N/A	N/A	N/A	N/A	N/A	310.814	3.327	8.387	264.906	2.913	8.171	0.943	0.684	Non-significant	328.23	3.293	8.464	1.048	0.802	Non-significant	354.616	3.463	8.547	1.096	0.764	Non-significant	307.067	3.343	8.374	0.999	0.991	Non-significant	281.861	3.043	8.259	362.557	4.017	8.585	1.068	0.555	Non-significant	282.913	3.043	8.259	1.004	0.992	Non-significant	520.201
2021296	N/A	N/A	N/A	N/A	N/A	N/A	1.815	0.21	4.187	1.778	0.21	4.108	0.998	0.987	Non-significant	1.318	0.143	4.047	0.96	0.766	Non-significant	4.186	0.45	4.484	1.092	0.58	Non-significant	2.771	0.327	4.328	1.018	0.793	Non-significant	1.096	0.13	3.913	1.868	0.223	4.219	1.004	NC	Lowly expressed	4.47	0.53	4.501	1.191	0.223	Non-significant	5.028
2022141	N/A	N/A	N/A	N/A	N/A	N/A	65.313	2.97	6.36	21.558	1.01	5.435	0.963	0.303	Non-significant	201.365	8.477	7.526	1.247	0.151	Non-significant	17.762	0.743	5.257	0.864	0.227	Non-significant	44.136	2.047	5.985	0.98	0.781	Non-significant	46.42	2.13	6.078	14.028	0.657	5.123	0.373	0.013	Underexpressed	26.264	1.21	5.596	0.689	0.113	Non-significant	22.9
2023192	N/A	N/A	N/A	N/A	N/A	N/A	117.147	9.063	7.143	102.221	8.137	6.966	0.955	0.779	Non-significant	136.818	9.937	7.331	1.13	0.477	Non-significant	123	8.7	7.192	1.035	0.954	Non-significant	105.721	8.317	7.016	0.956	0.792	Non-significant	122.022	9.523	7.191	137.623	11.047	7.297	1.017	0.921	Non-significant	203.73	16.02	7.826	1.564	0.013	Non-significant	102.087
2024747	N/A	N/A	N/A	N/A	N/A	N/A	395.65	9.887	8.714	311.886	7.99	8.394	0.921	0.511	Non-significant	175.589	4.117	7.642	0.472	0	Non-significant	410.086	9.35	8.757	1.026	0.977	Non-significant	655.164	16.643	9.382	1.518	0.021	Non-significant	409.115	10.3	8.745	549.668	14.203	9.157	1.07	0.485	Non-significant	520.781	13.18	9.087	1.214	0.27	Non-significant	1255.67
2025608	N/A	N/A	N/A	N/A	N/A	N/A	112.673	11.073	7.08	109.789	11.127	7.039	0.993	0.974	Non-significant	91.267	8.437	6.848	0.851	0.336	Non-significant	109.667	9.853	7.063	0.984	0.987	Non-significant	100.066	10.023	6.946	0.947	0.741	Non-significant	112.507	11.17	7.095	133.205	13.573	7.292	1.041	0.792	Non-significant	137.971	13.78	7.342	1.198	0.235	Non-significant	141.792
2025662	N/A	N/A	N/A	N/A	N/A	N/A	86.914	5.703	6.787	71.145	4.8	6.54	0.953	0.728	Non-significant	73.771	4.53	6.593	0.908	0.615	Non-significant	89.937	5.363	6.773	1.014	0.991	Non-significant	67.251	4.493	6.498	0.915	0.536	Non-significant	92.403	6.117	6.841	100.043	6.793	6.956	1.014	0.944	Non-significant	125.71	8.423	7.212	1.291	0.161	Non-significant	98.759
2025994	N/A	N/A	N/A	N/A	N/A	N/A	9.006	0.54	4.839	7.793	0.477	4.76	0.989	0.942	Non-significant	8.179	0.46	4.765	0.967	0.878	Non-significant	12.036	0.657	5.02	1.092	0.762	Non-significant	11.108	0.673	4.972	1.036	0.766	Non-significant	10.426	0.63	4.919	8.841	0.543	4.821	0.995	0.965	Non-significant	15.658	0.957	5.174	1.212	0.387	Non-significant	11.084
2028234	N/A	N/A	N/A	N/A	N/A	N/A	15.728	0.797	5.198	20.017	1.047	5.369	1.037	0.755	Non-significant	18.841	0.897	5.332	1.093	0.666	Non-significant	13.957	0.643	5.101	0.958	0.928	Non-significant	24.071	1.24	5.506	1.127	0.362	Non-significant	22.03	1.127	5.443	14.906	0.783	5.162	0.983	0.792	Non-significant	15.464	0.79	5.176	0.855	0.467	Non-significant	28.033
2028544	N/A	N/A	N/A	N/A	N/A	N/A	40.037	4.267	5.97	26.329	2.89	5.568	0.824	0.196	Non-significant	28.398	2.84	5.657	0.772	0.171	Non-significant	39.382	3.843	5.955	0.997	0.996	Non-significant	28.899	3.137	5.678	0.862	0.341	Non-significant	44.23	4.757	6.026	28.179	3.113	5.646	0.958	0.472	Non-significant	44.083	4.797	6.055	0.992	0.975	Non-significant	34.069
2028828	N/A	N/A	N/A	N/A	N/A	N/A	689.683	23.207	9.481	610.303	21.083	9.312	0.956	0.788	Non-significant	544.857	17.31	9.108	0.835	0.257	Non-significant	794.484	24.387	9.677	1.104	0.737	Non-significant	943.545	32.29	9.898	1.249	0.155	Non-significant	696.749	23.627	9.494	773.115	26.873	9.638	1.029	0.87	Non-significant	1079.9	37.12	10.079	1.491	0.004	Non-significant	1266.14
2028894	N/A	N/A	N/A	N/A	N/A	N/A	20.326	0.983	5.38	19.189	0.963	5.318	0.99	0.961	Non-significant	17.435	0.79	5.271	0.919	0.683	Non-significant	23.026	1.02	5.476	1.049	0.918	Non-significant	23.616	1.163	5.509	1.037	0.802	Non-significant	16.87	0.827	5.244	27.517	1.377	5.633	1.034	0.555	Non-significant	26.257	1.27	5.574	1.27	0.293	Non-significant	36.479
2030401	N/A	N/A	N/A	N/A	N/A	N/A	5194.95	83.893	12.343	4996.55	82.797	12.292	0.984	0.954	Non-significant	4837.6	73.423	12.242	0.948	0.75	Non-significant	4531.1	66.76	12.151	0.904	0.687	Non-significant	4196.3	68.867	12.042	0.869	0.315	Non-significant	4905.46	79.867	12.265	4904.99	81.713	12.252	1.001	0.998	Non-significant	3273.56	53.707	11.677	0.687	0.002	Non-significant	4389.44
2031354	N/A	N/A	N/A	N/A	N/A	N/A	4.65	0.307	4.529	1.703	0.117	4.072	0.963	0.405	Non-significant	4.264	0.267	4.462	0.986	0.941	Non-significant	4.857	0.293	4.525	1.005	0.996	Non-significant	2.88	0.193	4.32	0.969	0.671	Non-significant	4.279	0.287	4.341	5.227	0.36	4.571	1.002	NC	Lowly expressed	6.146	0.403	4.597	1.054	0.762	Non-significant	11.079
2032991	N/A	N/A	N/A	N/A	N/A	N/A	345.347	14.107	8.529	365.122	15.327	8.605	1.031	0.891	Non-significant	375.086	14.387	8.642	1.08	0.615	Non-significant	387.889	14.47	8.689	1.099	0.714	Non-significant	384.299	15.953	8.668	1.074	0.634	Non-significant	417.334	17.19	8.789	365.361	15.44	8.605	0.949	0.711	Non-significant	480.856	19.757	8.971	1.137	0.316	Non-significant	427.543
2033078	N/A	N/A	N/A	N/A	N/A	N/A	41.442	3.5	5.996	46.906	4.077	6.126	1.038	0.825	Non-significant	37.155	2.947	5.904	0.927	0.701	Non-significant	49.287	3.807	6.18	1.112	0.733	Non-significant	46.815	4.02	6.104	1.052	0.758	Non-significant	63.523	5.417	6.439	60.146	5.253	6.383	0.995	0.982	Non-significant	48.385	4.177	6.14	0.843	0.399	Non-significant	63.004
2033280	N/A	N/A	N/A	N/A	N/A	N/A	1.064	0.073	4.01	0.281	0.02	3.795	0.988	NC	Lowly expressed	0.255	0.017	3.789	0.926	NC	Lowly expressed	1.248	0.077	4.117	1.008	0.985	Non-significant	3.025	0.217	4.351	1.035	NC	Lowly expressed	0.696	0.05	3.865	2.327	0.173	4.25	1.003	NC	Lowly expressed	0.887	0.06	3.978	1	NC	Lowly expressed	1.721
2033370	N/A	N/A	N/A	N/A	N/A	N/A	221.474	11.993	7.938	190.163	10.597	7.743	0.942	0.702	Non-significant	111.586	5.72	7.032	0.528	0	Non-significant	253.571	12.547	8.121	1.099	0.755	Non-significant	309.421	17.06	8.376	1.275	0.117	Non-significant	219.096	11.973	7.901	206.978	11.61	7.844	0.989	0.958	Non-significant	209.027	11.313	7.834	0.959	0.845	Non-significant	328.273
2033651	N/A	N/A	N/A	N/A	N/A	N/A	161.89	4.63	7.538	166.825	4.9	7.58	1.006	0.979	Non-significant	680.95	18.11	9.377	3.959	0	Overexpressed	150.936	3.943	7.446	0.973	0.97	Non-significant	141.055	4.1	7.368	0.967	0.823	Non-significant	162.752	4.693	7.449	147.649	4.37	7.416	0.99	0.952	Non-significant	134.847	3.867	7.296	0.884	0.534	Non-significant	145.334
2033990	N/A	N/A	N/A	N/A	N/A	N/A	1127.81	24.41	10.171	969.61	21.537	9.956	0.909	0.468	Non-significant	1112.25	22.53	10.146	1.002	0.976	Non-significant	1113.37	21.98	10.152	1	0.996	Non-significant	974.71	21.443	9.959	0.905	0.445	Non-significant	1131.73	24.703	10.172	881.61	19.697	9.815	0.952	0.637	Non-significant	688.638	14.94	9.458	0.651	0.016	Non-significant	696.065
2033996	N/A	N/A	N/A	N/A	N/A	N/A	4164.54	76.627	12.033	4106.41	77.547	12.012	0.998	0.98	Non-significant	4256.61	73.433	12.064	1.03	0.815	Non-significant	4462.55	74.87	12.13	1.067	0.738	Non-significant	4359.89	81.53	12.098	1.047	0.749	Non-significant	4191.18	77.723	12.035	3790.51	72.04	11.897	0.961	0.83	Non-significant	3341.95	62.223	11.711	0.817	0.091	Non-significant	3878.77
2034488	N/A	N/A	N/A	N/A	N/A	N/A	607.775	13.35	9.193	845.836	19.02	9.649	1.034	0.717	Non-significant	201.433	4.173	7.792	0.412	0.007	Non-significant	359.98	7.23	8.577	0.849	0.488	Non-significant	1699.04	38.047	10.542	2.202	0.027	Non-significant	361.548	8.007	8.455	470.114	10.657	8.933	1.011	0.886	Non-significant	1374.3	31.157	10.307	3.077	0.002	Overexpressed	455.401
2035334	N/A	N/A	N/A	N/A	N/A	N/A	6488.75	168.053	12.668	6849.1	182.347	12.745	1.031	0.896	Non-significant	8590.2	207.837	13.05	1.291	0.045	Non-significant	5485.21	129.633	12.427	0.88	0.531	Non-significant	4985	131.24	12.282	0.823	0.151	Non-significant	6110.02	159.603	12.577	5157.57	138.03	12.337	0.958	0.74	Non-significant	5523.83	142.857	12.391	0.922	0.65	Non-significant	3590.46
2035825	N/A	N/A	N/A	N/A	N/A	N/A	1672.87	26.427	10.73	1732.41	28.103	10.779	1.034	0.854	Non-significant	1706.25	25.337	10.752	1.025	0.803	Non-significant	1615.42	23.27	10.679	0.971	0.913	Non-significant	1618.84	26	10.683	0.981	0.874	Non-significant	1571.34	25.02	10.64	1632.14	26.623	10.691	1.017	0.951	Non-significant	1613.97	25.837	10.678	1.027	0.856	Non-significant	1426.04
2036006	N/A	N/A	N/A	N/A	N/A	N/A	733.928	12.277	9.566	713.25	12.24	9.523	0.986	0.96	Non-significant	756.842	11.87	9.609	1.034	0.802	Non-significant	814.067	12.427	9.713	1.093	0.653	Non-significant	771.227	13.117	9.636	1.041	0.792	Non-significant	787.393	13.287	9.639	673.908	11.653	9.448	0.933	0.601	Non-significant	729.343	12.383	9.554	0.944	0.656	Non-significant	752.509
2037024	N/A	N/A	N/A	N/A	N/A	N/A	176.613	7.547	7.653	202.08	8.877	7.821	1.083	0.567	Non-significant	130.889	5.24	7.277	0.769	0.029	Non-significant	184.112	7.193	7.701	1.039	0.932	Non-significant	188.898	8.21	7.737	1.048	0.769	Non-significant	184.43	7.947	7.699	198.475	8.77	7.802	1.02	0.931	Non-significant	188.073	8.123	7.727	1.01	0.951	Non-significant	229.503
2037150	N/A	N/A	N/A	N/A	N/A	N/A	625.379	11.82	9.345	530.356	10.29	9.116	0.959	0.784	Non-significant	852.071	15.043	9.76	1.246	0.239	Non-significant	536.291	9.233	9.126	0.927	0.828	Non-significant	432.418	8.303	8.837	0.844	0.272	Non-significant	569.839	10.857	9.202	435.532	8.483	8.819	0.98	0.825	Non-significant	194.541	3.683	7.753	0.393	0.001	Underexpressed	285.353
2037185	N/A	N/A	N/A	N/A	N/A	N/A	1261.35	42.89	10.321	1135.43	39.64	10.18	0.946	0.713	Non-significant	1340.05	42.697	10.412	1.059	0.678	Non-significant	1104.93	34.307	10.141	0.901	0.613	Non-significant	1342.54	46.453	10.408	1.042	0.77	Non-significant	1180.86	40.5	10.235	996.015	35.023	9.996	0.883	0.216	Non-significant	1571.15	53.853	10.637	1.322	0	Non-significant	1250.86
2037351	N/A	N/A	N/A	N/A	N/A	N/A	1437.2	25.277	10.512	1410.54	25.453	10.486	0.992	0.979	Non-significant	1595.71	26.317	10.661	1.106	0.41	Non-significant	1473.19	23.627	10.549	1.024	0.965	Non-significant	1628.09	29.107	10.69	1.103	0.452	Non-significant	1567.68	27.797	10.633	1456.94	26.457	10.531	0.979	0.92	Non-significant	1325.53	23.62	10.395	0.867	0.3	Non-significant	1484.05
2038626	N/A	N/A	N/A	N/A	N/A	N/A	208.052	5.04	7.86	179.872	4.47	7.676	0.948	0.732	Non-significant	231.007	5.243	7.989	1.088	0.63	Non-significant	147.714	3.26	7.424	0.769	0.189	Non-significant	175.698	4.327	7.646	0.921	0.596	Non-significant	219.193	5.353	7.921	181.586	4.547	7.676	0.945	0.649	Non-significant	182.267	4.433	7.682	0.85	0.261	Non-significant	166.842
2040368	N/A	N/A	N/A	N/A	N/A	N/A	1485.74	51.287	10.547	1261.57	44.763	10.328	0.932	0.644	Non-significant	1947.64	63.067	10.934	1.259	0.127	Non-significant	1906.17	60.117	10.913	1.211	0.354	Non-significant	1788.25	62.87	10.799	1.121	0.458	Non-significant	1457.61	50.773	10.53	1171.86	41.857	10.225	0.921	0.515	Non-significant	2206.47	76.763	11.117	1.457	0.005	Non-significant	2026.38
2040596	N/A	N/A	N/A	N/A	N/A	N/A	603.23	49.3	9.294	1456.37	122.21	10.527	2.344	0	Non-significant	311.648	23.863	8.395	0.537	0	Non-significant	813.003	60.65	9.707	1.287	0.143	Non-significant	569.812	47.337	9.193	0.974	0.88	Non-significant	613.695	50.537	9.306	724.461	61.013	9.535	1.04	0.754	Non-significant	391.107	32.017	8.682	0.677	0.014	Non-significant	567.819
2040977	N/A	N/A	N/A	N/A	N/A	N/A	142.359	3.397	7.371	174.584	4.267	7.619	1.077	0.59	Non-significant	168.475	3.777	7.575	1.136	0.475	Non-significant	262.735	5.71	8.15	1.725	0.004	Non-significant	134.952	3.267	7.29	0.982	0.927	Non-significant	165.494	3.967	7.468	161.965	3.977	7.535	0.999	0.998	Non-significant	209.168	5.093	7.829	1.184	0.408	Non-significant	189.721
2041819	N/A	N/A	N/A	N/A	N/A	N/A	584.214	10.47	9.249	583.04	10.723	9.246	1	0.997	Non-significant	1190.11	19.833	10.175	1.941	0	Non-significant	552.807	9.033	9.167	0.966	0.959	Non-significant	320.787	5.837	8.427	0.598	0.004	Non-significant	630.317	11.38	9.33	587.37	10.86	9.256	0.985	0.946	Non-significant	291.325	5.23	8.287	0.485	0	Non-significant	283.624
2042448	N/A	N/A	N/A	N/A	N/A	N/A	593.083	28.33	9.252	591.365	28.96	9.267	1.002	0.997	Non-significant	586.415	26.25	9.254	1.002	0.993	Non-significant	519.353	22.597	9.086	0.921	0.817	Non-significant	489.154	23.697	8.956	0.914	0.561	Non-significant	645.24	31.05	9.386	597.375	29.413	9.272	0.978	0.918	Non-significant	435.461	20.99	8.843	0.699	0.004	Non-significant	377.687
2042646	N/A	N/A	N/A	N/A	N/A	N/A	2893.44	162.76	11.49	2728.3	157.133	11.42	0.984	0.947	Non-significant	3104.37	164.3	11.588	1.057	0.785	Non-significant	3390.89	173.803	11.735	1.105	0.753	Non-significant	3263.13	186.063	11.632	1.054	0.741	Non-significant	3213.69	181.98	11.652	2622.27	152.103	11.369	0.938	0.595	Non-significant	2747.55	156.47	11.436	0.879	0.396	Non-significant	2075.12
2046519	N/A	N/A	N/A	N/A	N/A	N/A	34.756	2.103	5.835	37.164	2.313	5.854	1.01	0.96	Non-significant	28.094	1.593	5.65	0.908	0.635	Non-significant	40.129	2.207	5.966	1.051	0.911	Non-significant	42.327	2.607	6.007	1.043	0.748	Non-significant	26.389	1.61	5.558	26.616	1.667	5.604	0.996	0.993	Non-significant	38.581	2.327	5.916	1.243	0.309	Non-significant	34.847
2046557	N/A	N/A	N/A	N/A	N/A	N/A	200.783	4.507	7.815	245.807	5.67	8.08	1.159	0.212	Non-significant	184.323	3.877	7.704	0.936	0.618	Non-significant	183.975	3.777	7.694	0.936	0.811	Non-significant	249.669	5.703	8.097	1.194	0.143	Non-significant	205.902	4.66	7.845	267.49	6.213	8.191	1.081	0.468	Non-significant	200.962	4.567	7.818	0.979	0.913	Non-significant	237.884
2046958	N/A	N/A	N/A	N/A	N/A	N/A	295.125	10.54	8.314	143.848	5.263	7.389	0.57	0.018	Non-significant	202.798	6.777	7.829	0.787	0.23	Non-significant	177.756	5.797	7.624	0.713	0.19	Non-significant	124.916	4.527	7.203	0.478	0.003	Non-significant	178.863	6.433	7.662	177.658	6.567	7.641	0.995	0.989	Non-significant	118.436	4.3	7.151	0.704	0.03	Non-significant	93.503
2047506	N/A	N/A	N/A	N/A	N/A	N/A	31.469	2.26	5.752	55.026	4.05	6.293	1.567	0.021	Non-significant	29.09	1.96	5.682	0.958	0.841	Non-significant	32.454	2.12	5.766	1.015	0.989	Non-significant	12.555	0.913	5.05	0.449	0.001	Non-significant	33.901	2.45	5.738	44.305	3.287	6.05	1.022	0.798	Non-significant	40.988	2.967	5.997	1.148	0.528	Non-significant	23.888
2047522	N/A	N/A	N/A	N/A	N/A	N/A	56.409	2.407	6.318	60.668	2.657	6.393	1.034	0.866	Non-significant	48.56	1.94	6.165	0.895	0.483	Non-significant	57.284	2.233	6.335	1.016	0.987	Non-significant	68.833	2.987	6.531	1.141	0.368	Non-significant	68.1	2.927	6.513	60.157	2.657	6.383	0.982	0.902	Non-significant	70.47	3.07	6.541	1.02	0.934	Non-significant	69.828
2047958	N/A	N/A	N/A	N/A	N/A	N/A	189.994	3.59	7.746	181.122	3.51	7.683	0.982	0.946	Non-significant	164.366	2.913	7.561	0.895	0.48	Non-significant	202.881	3.503	7.827	1.049	0.901	Non-significant	228.342	4.39	7.945	1.126	0.417	Non-significant	212.343	4.047	7.885	253.706	4.96	8.114	1.035	0.785	Non-significant	225.05	4.333	7.945	1.051	0.805	Non-significant	251.312
2048553	N/A	N/A	N/A	N/A	N/A	N/A	2353.12	145.697	11.211	2733.18	173.377	11.421	1.082	0.611	Non-significant	2131.95	123.93	11.069	0.93	0.652	Non-significant	2956.57	166.82	11.537	1.197	0.355	Non-significant	2331.59	146.437	11.174	0.992	0.996	Non-significant	2442.88	152.3	11.267	2806.86	179.503	11.463	1.051	0.718	Non-significant	2716.81	170.54	11.417	1.101	0.497	Non-significant	2639.86
2048960	N/A	N/A	N/A	N/A	N/A	N/A	5186.02	24.957	12.343	5025.12	24.867	12.298	0.987	0.958	Non-significant	3218.04	14.557	11.66	0.642	0	Non-significant	5905.72	25.96	12.531	1.121	0.577	Non-significant	4353.39	21.317	12.094	0.882	0.333	Non-significant	3962.27	19.24	11.96	5927.62	29.517	12.535	1.343	0.08	Non-significant	5142.47	25.287	12.31	1.251	0.129	Non-significant	8696.33
2049226	N/A	N/A	N/A	N/A	N/A	N/A	82.811	2.773	6.732	80.386	2.76	6.704	0.989	0.971	Non-significant	49.253	1.54	6.175	0.635	0.003	Non-significant	93.591	2.853	6.872	1.089	0.782	Non-significant	76.322	2.597	6.626	0.964	0.832	Non-significant	71.649	2.42	6.563	81.157	2.807	6.715	1.023	0.885	Non-significant	73.415	2.493	6.599	1.023	0.919	Non-significant	82.638
2049688	N/A	N/A	N/A	N/A	N/A	N/A	0	0	3.672	0	0	3.672	1	NC	Lowly expressed	0.255	0.017	3.789	1.009	NC	Lowly expressed	0	0	3.672	1	0.996	Non-significant	0	0	3.672	1	NC	Lowly expressed	0.696	0.047	3.865	0.266	0.017	3.791	1	NC	Lowly expressed	0.606	0.04	3.928	1.002	NC	Lowly expressed	0
2049995	N/A	N/A	N/A	N/A	N/A	N/A	187.506	15.987	7.722	170.702	14.937	7.607	0.97	0.883	Non-significant	190.672	15.203	7.748	1.019	0.93	Non-significant	166.358	12.933	7.577	0.931	0.841	Non-significant	176.339	15.263	7.649	0.977	0.897	Non-significant	193.194	16.593	7.75	171.665	15.13	7.61	0.975	0.872	Non-significant	210.385	18.237	7.867	1.082	0.648	Non-significant	167.689
2050910	N/A	N/A	N/A	N/A	N/A	N/A	1485.39	24.08	10.55	797.882	13.247	9.663	0.579	0.001	Non-significant	839.421	12.793	9.739	0.596	0.001	Non-significant	1320.98	19.49	10.38	0.928	0.828	Non-significant	1952	32.117	10.909	1.19	0.256	Non-significant	1428.61	23.333	10.485	1279.04	21.41	10.349	0.969	0.853	Non-significant	1604.13	26.293	10.67	1.106	0.53	Non-significant	2941.15
2051102	N/A	N/A	N/A	N/A	N/A	N/A	1216.42	15.87	10.264	1152.01	15.407	10.195	0.987	0.956	Non-significant	1002.59	12.277	10.003	0.881	0.495	Non-significant	1152.5	13.707	10.196	0.973	0.97	Non-significant	955.605	12.657	9.903	0.904	0.499	Non-significant	1135.36	14.93	10.166	1084.63	14.59	10.098	0.995	0.988	Non-significant	420.934	5.53	8.781	0.408	0	Non-significant	721.507
2051859	N/A	N/A	N/A	N/A	N/A	N/A	132.657	5.137	7.293	116.756	4.647	7.14	0.927	0.552	Non-significant	155.401	5.657	7.489	1.156	0.184	Non-significant	136.973	4.843	7.335	1.027	0.954	Non-significant	137.538	5.413	7.34	1.029	0.87	Non-significant	146.026	5.703	7.391	103.047	4.123	6.982	0.882	0.304	Non-significant	150.465	5.92	7.44	1.016	0.94	Non-significant	98.849
2052151	N/A	N/A	N/A	N/A	N/A	N/A	2067.43	65.373	11.031	2269.12	73.657	11.163	1.084	0.388	Non-significant	1986.25	58.807	10.972	0.969	0.738	Non-significant	1807.22	52.137	10.84	0.885	0.206	Non-significant	2110.28	67.79	11.059	1.023	0.855	Non-significant	1895.55	60.403	10.907	1761.23	57.523	10.802	0.962	0.83	Non-significant	2075.41	66.367	11.037	1.096	0.362	Non-significant	1566.17
2052676	N/A	N/A	N/A	N/A	N/A	N/A	9.26	0.397	4.852	19.964	0.88	5.362	1.126	0.148	Non-significant	27.533	1.117	5.587	2.456	0.004	Non-significant	15.011	0.587	5.165	1.157	0.553	Non-significant	19.61	0.853	5.355	1.263	0.148	Non-significant	9.039	0.39	4.825	13.192	0.583	5.069	1.011	0.872	Non-significant	22.376	0.98	5.442	1.596	0.102	Non-significant	23.788
2053513	N/A	N/A	N/A	N/A	N/A	N/A	9641.28	270.633	13.23	8686.3	250.463	13.085	0.945	0.724	Non-significant	10404.9	274.55	13.347	1.076	0.597	Non-significant	9209.54	236.077	13.171	0.969	0.938	Non-significant	8944.3	255.377	13.114	0.957	0.775	Non-significant	9893.83	280.34	13.259	9168.21	266.14	13.164	0.98	0.921	Non-significant	7836.35	221.397	12.926	0.822	0.163	Non-significant	8055.69
2056157	N/A	N/A	N/A	N/A	N/A	N/A	217.14	6.2	7.915	179.895	5.267	7.676	0.914	0.524	Non-significant	298.011	7.993	8.328	1.323	0.043	Non-significant	136.864	3.56	7.329	0.667	0.01	Non-significant	164.571	4.77	7.555	0.834	0.209	Non-significant	225.334	6.483	7.963	236.111	6.96	8.026	1.007	0.98	Non-significant	167.576	4.84	7.561	0.813	0.292	Non-significant	274.405
2056300	N/A	N/A	N/A	N/A	N/A	N/A	444.474	19.923	8.875	396.563	18.267	8.718	0.964	0.84	Non-significant	643.585	26.93	9.36	1.358	0.071	Non-significant	399.955	16.36	8.731	0.939	0.881	Non-significant	501.549	22.85	9.033	1.058	0.731	Non-significant	520.553	23.537	9.087	402.209	18.647	8.733	0.945	0.578	Non-significant	686.335	30.767	9.423	1.251	0.182	Non-significant	407.848
2057243	N/A	N/A	N/A	N/A	N/A	N/A	2605.45	64.603	11.358	2189.99	55.743	11.113	0.934	0.658	Non-significant	3042.18	70.613	11.578	1.129	0.469	Non-significant	2565.93	58.063	11.339	0.995	0.996	Non-significant	2485.3	62.673	11.288	0.981	0.921	Non-significant	2651.88	66.293	11.375	2263.1	57.963	11.159	0.956	0.754	Non-significant	1773.33	44.347	10.804	0.702	0.015	Non-significant	2209.3
2057744	N/A	N/A	N/A	N/A	N/A	N/A	830.161	26.553	9.736	858.324	28.153	9.774	1.015	0.959	Non-significant	934.201	28.203	9.855	1.101	0.58	Non-significant	858.529	25.057	9.786	1.025	0.974	Non-significant	769.521	25.017	9.634	0.967	0.853	Non-significant	957.17	30.863	9.937	903.117	29.84	9.857	0.985	0.952	Non-significant	916.37	29.977	9.843	0.964	0.858	Non-significant	868.475
2058324	N/A	N/A	N/A	N/A	N/A	N/A	21.059	2.013	5.414	18.655	1.83	5.321	0.977	0.891	Non-significant	17.557	1.567	5.271	0.9	0.6	Non-significant	31.144	2.723	5.741	1.264	0.36	Non-significant	18.096	1.763	5.298	0.96	0.78	Non-significant	18.369	1.773	5.311	17.572	1.737	5.279	0.998	0.993	Non-significant	26.233	2.553	5.592	1.213	0.384	Non-significant	30.801
2058792	N/A	N/A	N/A	N/A	N/A	N/A	35.596	1.543	5.863	25.074	1.117	5.521	0.913	0.423	Non-significant	26.699	1.083	5.609	0.829	0.335	Non-significant	37.356	1.48	5.892	1.025	0.977	Non-significant	39.712	1.747	5.967	1.038	0.818	Non-significant	42.376	1.853	6.02	36.69	1.647	5.885	0.983	0.876	Non-significant	44.097	1.937	6.062	1.022	0.933	Non-significant	41.61
2059153	N/A	N/A	N/A	N/A	N/A	N/A	14.05	1.21	5.118	15.075	1.337	5.166	1.009	0.96	Non-significant	13.219	1.077	5.068	0.977	0.921	Non-significant	18.691	1.467	5.304	1.096	0.764	Non-significant	16.154	1.417	5.186	1.026	0.846	Non-significant	15.772	1.373	5.177	20.599	1.843	5.362	1.009	0.921	Non-significant	18.756	1.633	5.319	1.088	0.712	Non-significant	24.765
2059573	N/A	N/A	N/A	N/A	N/A	N/A	322.322	7.933	8.436	238.786	6.023	8.038	0.874	0.303	Non-significant	235.808	5.467	7.992	0.788	0.154	Non-significant	274.334	6.157	8.22	0.904	0.744	Non-significant	280.61	7.02	8.229	0.943	0.713	Non-significant	228.153	5.653	7.936	286.101	7.277	8.269	1.044	0.699	Non-significant	287.3	7.203	8.258	1.191	0.317	Non-significant	198.013
2059595	N/A	N/A	N/A	N/A	N/A	N/A	699.97	8.56	9.501	652.344	8.193	9.399	0.962	0.836	Non-significant	525.876	6.04	9.104	0.777	0.018	Non-significant	631.453	7.047	9.357	0.921	0.727	Non-significant	608.479	7.567	9.307	0.908	0.465	Non-significant	592.812	7.313	9.259	661.977	8.37	9.424	1.032	0.856	Non-significant	572.636	7.07	9.222	0.972	0.867	Non-significant	739.974
2060609	N/A	N/A	N/A	N/A	N/A	N/A	147.763	5.073	7.423	126.06	4.447	7.231	0.965	0.818	Non-significant	76.378	2.473	6.635	0.579	0.012	Non-significant	184.812	5.8	7.708	1.124	0.704	Non-significant	236.262	8.27	7.952	1.318	0.145	Non-significant	240.646	8.34	8.035	273.047	9.73	8.167	1.025	0.874	Non-significant	273.589	9.497	8.22	1.118	0.528	Non-significant	526.649
2060679	N/A	N/A	N/A	N/A	N/A	N/A	2047.27	138.203	11.014	2320.34	160.577	11.188	1.069	0.662	Non-significant	2050.05	130.057	11.004	1.014	0.968	Non-significant	2717.51	167.517	11.415	1.275	0.136	Non-significant	2057.52	141.077	11.022	1.007	0.971	Non-significant	2212.19	150.443	11.114	2508.26	174.943	11.306	1.048	0.75	Non-significant	2734.91	186.937	11.43	1.211	0.125	Non-significant	2844.71
2060785	N/A	N/A	N/A	N/A	N/A	N/A	19.308	0.9	5.344	18.25	0.873	5.302	0.992	0.968	Non-significant	14.026	0.62	5.114	0.826	0.339	Non-significant	21.705	0.923	5.433	1.055	0.903	Non-significant	15.674	0.74	5.188	0.951	0.719	Non-significant	14.895	0.697	5.135	28.597	1.377	5.668	1.043	0.44	Non-significant	23.751	1.127	5.505	1.261	0.316	Non-significant	29.056
2060949	N/A	N/A	N/A	N/A	N/A	N/A	32.872	1.14	5.79	54.121	1.93	6.261	1.108	0.279	Non-significant	24.627	0.8	5.534	0.868	0.486	Non-significant	45.057	1.427	6.069	1.137	0.649	Non-significant	31.359	1.107	5.746	0.991	0.955	Non-significant	31.396	1.097	5.695	31.64	1.137	5.758	0.998	0.994	Non-significant	21.926	0.76	5.433	0.808	0.332	Non-significant	38.249
2061015	N/A	N/A	N/A	N/A	N/A	N/A	9.075	0.997	4.854	9.551	1.073	4.866	1.008	0.964	Non-significant	11.58	1.2	4.991	1.132	0.541	Non-significant	8.443	0.847	4.814	0.984	0.987	Non-significant	8.447	0.94	4.809	0.989	0.935	Non-significant	11.737	1.3	4.93	12.209	1.39	5.01	1.003	0.988	Non-significant	16.391	1.81	5.227	1.186	0.438	Non-significant	12.74
2061445	N/A	N/A	N/A	N/A	N/A	N/A	72.67	3.017	6.592	76.102	3.247	6.637	1.021	0.934	Non-significant	71.113	2.77	6.561	0.994	0.971	Non-significant	67.992	2.573	6.516	0.955	0.905	Non-significant	84.144	3.55	6.753	1.096	0.53	Non-significant	71.414	2.99	6.568	70.054	3.003	6.549	1.001	0.999	Non-significant	71.31	3.003	6.569	1.005	0.979	Non-significant	107.453
2062429	N/A	N/A	N/A	N/A	N/A	N/A	68.985	3.767	6.534	66.766	3.737	6.491	0.988	0.965	Non-significant	73.866	3.787	6.608	1.07	0.654	Non-significant	61.124	3.043	6.401	0.915	0.744	Non-significant	65.102	3.607	6.469	0.971	0.867	Non-significant	78.386	4.313	6.655	56.878	3.21	6.328	0.913	0.358	Non-significant	74.127	4.083	6.614	0.956	0.816	Non-significant	69.025
2063190	N/A	N/A	N/A	N/A	N/A	N/A	233.558	18.433	8.012	277.903	22.487	8.241	1.082	0.577	Non-significant	265.758	19.753	8.159	1.111	0.517	Non-significant	214.286	15.42	7.9	0.946	0.894	Non-significant	287.716	23.077	8.27	1.141	0.387	Non-significant	229.054	18.207	7.987	314.218	25.623	8.402	1.062	0.497	Non-significant	262.767	21.097	8.15	1.107	0.604	Non-significant	449.659
2063196	N/A	N/A	N/A	N/A	N/A	N/A	540.908	19.243	9.145	678.29	24.787	9.456	1.133	0.347	Non-significant	565.766	18.923	9.194	1.041	0.819	Non-significant	617.91	20.073	9.325	1.102	0.727	Non-significant	628.279	22.74	9.324	1.094	0.547	Non-significant	570.049	20.44	9.214	674.017	24.75	9.445	1.026	0.843	Non-significant	639.094	23.31	9.314	1.082	0.688	Non-significant	1147.74
2063308	N/A	N/A	N/A	N/A	N/A	N/A	79.217	4.237	6.682	115.835	6.367	7.121	1.343	0.051	Non-significant	113.569	5.687	7.106	1.38	0.027	Non-significant	76.761	3.74	6.651	0.983	0.987	Non-significant	102.379	5.567	6.965	1.19	0.251	Non-significant	88.293	4.757	6.799	124.029	6.87	7.18	1.052	0.567	Non-significant	123.886	6.75	7.198	1.289	0.174	Non-significant	76.593
2065773	N/A	N/A	N/A	N/A	N/A	N/A	454.742	12.74	8.897	411.604	11.857	8.769	0.948	0.76	Non-significant	350.672	9.277	8.527	0.796	0.071	Non-significant	504.348	12.907	9.047	1.088	0.756	Non-significant	472.022	13.47	8.953	1.027	0.88	Non-significant	422.755	11.953	8.794	384.196	11.147	8.675	0.966	0.84	Non-significant	322.339	9.157	8.436	0.781	0.049	Non-significant	383.634
2066624	N/A	N/A	N/A	N/A	N/A	N/A	1060.33	12.327	10.08	935.132	11.167	9.907	0.945	0.728	Non-significant	950.724	10.367	9.925	0.921	0.602	Non-significant	929.586	9.853	9.893	0.91	0.731	Non-significant	947.694	11.2	9.922	0.941	0.705	Non-significant	981.26	11.503	9.951	911.746	10.95	9.869	0.988	0.954	Non-significant	454.644	5.33	8.894	0.49	0	Non-significant	660.347
2066852	N/A	N/A	N/A	N/A	N/A	N/A	246.021	8.823	8.079	252.198	9.28	8.114	1.015	0.958	Non-significant	300.338	10.13	8.331	1.194	0.186	Non-significant	263.251	8.597	8.169	1.055	0.882	Non-significant	280.205	10.2	8.242	1.092	0.548	Non-significant	292.99	10.583	8.302	307.053	11.37	8.375	1.016	0.949	Non-significant	247.68	8.99	8.089	0.87	0.295	Non-significant	230.63
2066853	N/A	N/A	N/A	N/A	N/A	N/A	108.341	6.6	7.05	116.431	7.287	7.133	1.037	0.854	Non-significant	130.269	7.463	7.264	1.171	0.256	Non-significant	122.789	6.813	7.186	1.097	0.731	Non-significant	97.368	6.03	6.917	0.943	0.707	Non-significant	100.694	6.187	6.963	137.991	8.687	7.339	1.108	0.355	Non-significant	104.011	6.41	6.993	1.026	0.913	Non-significant	90.215
2067010	N/A	N/A	N/A	N/A	N/A	N/A	22.139	1.237	5.454	14.505	0.83	5.133	0.898	0.328	Non-significant	14.411	0.76	5.13	0.742	0.147	Non-significant	27.415	1.397	5.616	1.107	0.75	Non-significant	16.605	0.947	5.232	0.915	0.528	Non-significant	20.591	1.16	5.306	17.202	0.997	5.257	0.991	0.921	Non-significant	23.272	1.307	5.493	1.06	0.808	Non-significant	23.907
2067551	N/A	N/A	N/A	N/A	N/A	N/A	55.726	3.57	6.278	45.993	3.017	6.11	0.961	0.776	Non-significant	50.553	3.037	6.183	0.949	0.802	Non-significant	55.581	3.237	6.302	1.003	0.996	Non-significant	63.982	4.157	6.406	1.049	0.756	Non-significant	66.547	4.283	6.488	54.936	3.623	6.282	0.979	0.846	Non-significant	52.198	3.41	6.216	0.861	0.459	Non-significant	41.75
2068213	N/A	N/A	N/A	N/A	N/A	N/A	21.875	1.127	5.447	15.719	0.83	5.192	0.966	0.715	Non-significant	12.613	0.607	5.026	0.763	0.215	Non-significant	19.834	0.923	5.304	0.972	0.958	Non-significant	24.551	1.283	5.526	1.021	0.881	Non-significant	10.723	0.553	4.925	35.015	1.863	5.837	2.16	0.08	Non-significant	15.474	0.813	5.179	1.135	0.563	Non-significant	40.902
2068459	N/A	N/A	N/A	N/A	N/A	N/A	142.468	10.077	7.382	122.659	8.907	7.192	0.943	0.715	Non-significant	131.909	8.733	7.286	0.948	0.772	Non-significant	156.914	10.14	7.485	1.073	0.839	Non-significant	208.952	15.027	7.84	1.352	0.05	Non-significant	151.652	10.803	7.459	147.116	10.76	7.416	0.994	0.988	Non-significant	156.965	11.14	7.477	1.032	0.884	Non-significant	187.673
2068636	N/A	N/A	N/A	N/A	N/A	N/A	28.857	1.53	5.668	42.641	2.32	6.03	1.127	0.302	Non-significant	29.215	1.453	5.665	1.02	0.933	Non-significant	36.217	1.75	5.87	1.128	0.695	Non-significant	35.487	1.91	5.854	1.07	0.63	Non-significant	29.277	1.56	5.672	40.072	2.19	5.975	1.021	0.807	Non-significant	35.172	1.86	5.837	1.089	0.71	Non-significant	56.271
2068768	N/A	N/A	N/A	N/A	N/A	N/A	1935.25	46.353	10.935	1541.82	37.877	10.609	0.824	0.017	Non-significant	1680	37.77	10.733	0.882	0.148	Non-significant	1790.91	39.14	10.827	0.936	0.711	Non-significant	2194.54	53.4	11.111	1.119	0.248	Non-significant	2017.19	48.693	10.993	1828.75	45.237	10.855	0.965	0.817	Non-significant	2328.18	56.63	11.196	1.141	0.263	Non-significant	2093.7
2069038	N/A	N/A	N/A	N/A	N/A	N/A	645.558	12.78	9.384	621.906	12.64	9.336	0.994	0.98	Non-significant	873.286	16.213	9.811	1.198	0.37	Non-significant	766.451	13.843	9.624	1.078	0.843	Non-significant	680.288	13.713	9.429	1.015	0.927	Non-significant	650.013	12.983	9.397	570.745	11.683	9.219	0.985	0.917	Non-significant	255.01	5.133	8.095	0.429	0	Non-significant	707.01
2069155	N/A	N/A	N/A	N/A	N/A	N/A	81.652	3.793	6.714	85.307	4.073	6.772	1.017	0.948	Non-significant	50.156	2.197	6.181	0.649	0.004	Non-significant	78.841	3.343	6.68	0.976	0.966	Non-significant	98.729	4.67	6.932	1.122	0.45	Non-significant	93.087	4.367	6.854	100.325	4.827	6.955	1.012	0.952	Non-significant	104.002	4.9	6.994	1.103	0.599	Non-significant	131.497
2069811	N/A	N/A	N/A	N/A	N/A	N/A	1172.5	29.087	10.224	1144.85	29.143	10.192	0.996	0.985	Non-significant	1174.38	27.497	10.178	1.002	0.98	Non-significant	1087.5	24.55	10.105	0.964	0.945	Non-significant	822.207	20.71	9.722	0.839	0.274	Non-significant	988.527	24.703	9.984	1013.88	25.937	10.015	1.004	0.993	Non-significant	496.18	12.463	8.975	0.563	0.009	Non-significant	896.37
2069881	N/A	N/A	N/A	N/A	N/A	N/A	47.734	1.907	6.145	36.01	1.477	5.87	0.964	0.731	Non-significant	39.781	1.483	5.933	0.925	0.704	Non-significant	16.887	0.613	5.247	0.423	0.011	Non-significant	36.568	1.48	5.87	0.951	0.679	Non-significant	47.646	1.913	6.134	50.437	2.083	6.175	1.001	0.994	Non-significant	52.692	2.067	6.155	1.036	0.887	Non-significant	29.115
2070221	N/A	N/A	N/A	N/A	N/A	N/A	2325.61	14.64	11.186	2234.1	14.447	11.14	0.983	0.948	Non-significant	1593.42	9.427	10.658	0.713	0.006	Non-significant	2494.66	14.34	11.299	1.052	0.869	Non-significant	2256.45	14.45	11.155	0.983	0.941	Non-significant	2227.11	14.147	11.132	2676.12	17.43	11.387	1.052	0.678	Non-significant	1693.92	10.82	10.735	0.795	0.119	Non-significant	3941.47
2071131	N/A	N/A	N/A	N/A	N/A	N/A	246.079	19.027	8.08	238.209	18.92	8.033	0.99	0.966	Non-significant	192.642	14.007	7.746	0.821	0.168	Non-significant	289.421	20.417	8.296	1.134	0.585	Non-significant	260.015	20.437	8.151	1.039	0.844	Non-significant	253.178	19.727	8.114	247.846	19.817	8.085	0.991	0.98	Non-significant	190.153	14.91	7.745	0.771	0.049	Non-significant	261.317
2071132	N/A	N/A	N/A	N/A	N/A	N/A	848.497	19.193	9.769	936.906	21.78	9.91	1.083	0.563	Non-significant	682.343	14.517	9.461	0.821	0.032	Non-significant	1008.82	20.84	10.01	1.172	0.197	Non-significant	937.67	21.58	9.907	1.094	0.474	Non-significant	800.578	18.27	9.687	774.67	18.103	9.64	0.989	0.975	Non-significant	702.848	16.16	9.502	0.893	0.309	Non-significant	816.248
2072053	N/A	N/A	N/A	N/A	N/A	N/A	80.403	4.337	6.693	84.703	4.7	6.764	1.015	0.948	Non-significant	53.266	2.71	6.25	0.718	0.06	Non-significant	79.011	3.887	6.679	0.988	0.994	Non-significant	108.716	5.973	7.049	1.186	0.279	Non-significant	84.521	4.603	6.753	90.653	5.067	6.83	1.005	0.988	Non-significant	111.036	6.103	7.073	1.223	0.278	Non-significant	145.722
2074180	N/A	N/A	N/A	N/A	N/A	N/A	5985.73	205.683	12.551	6402.59	225.61	12.649	1.05	0.77	Non-significant	7914.17	254.843	12.951	1.308	0.004	Non-significant	7000.6	219.33	12.778	1.151	0.328	Non-significant	5557.61	193.957	12.445	0.952	0.725	Non-significant	7217.93	249.837	12.819	6547.67	232.22	12.68	0.968	0.844	Non-significant	6522.81	226.897	12.669	0.917	0.522	Non-significant	6099.52
2075901	N/A	N/A	N/A	N/A	N/A	N/A	320.729	9.423	8.43	351.24	10.583	8.552	1.024	0.894	Non-significant	320.972	8.853	8.432	1.009	0.981	Non-significant	316.034	8.473	8.413	0.999	0.996	Non-significant	308.358	9.203	8.379	0.984	0.95	Non-significant	365.473	10.823	8.605	339.73	10.32	8.507	0.989	0.952	Non-significant	177.956	5.32	7.623	0.524	0.001	Non-significant	301.241
2076863	N/A	N/A	N/A	N/A	N/A	N/A	3983.75	56.367	11.965	3553.91	51.61	11.798	0.975	0.893	Non-significant	3622.69	48.173	11.827	0.952	0.809	Non-significant	3536.35	45.677	11.795	0.946	0.898	Non-significant	3370.36	48.527	11.727	0.95	0.733	Non-significant	3480.79	49.687	11.741	3479.91	50.897	11.773	1.004	1	Non-significant	1913.86	27.293	10.873	0.622	0.028	Non-significant	3504.77
2076894	N/A	N/A	N/A	N/A	N/A	N/A	1302.6	29.573	10.375	1149.77	26.78	10.197	0.919	0.518	Non-significant	1146.64	24.467	10.187	0.897	0.321	Non-significant	1393.7	28.863	10.469	1.063	0.804	Non-significant	1302.22	30.043	10.374	1.005	0.977	Non-significant	1365.23	31.23	10.437	1247.85	29.263	10.314	0.953	0.754	Non-significant	1111.49	25.64	10.144	0.823	0.032	Non-significant	1304.13
[truncated: 12,843 more rows]
[truncated: 11 more columns]
