# Supplementary material for: The Zn(II)2Cys6 transcription factor DsAce3 is a major activator of cellulases in the white-rot fungus Dichomitus squalens
Source: Appl Environ Microbiol. 2026 Feb 9;92(3):e01548-25. doi: 10.1128/aem.01548-25 (PMC12997857; doi:10.1128/aem.01548-25)
Supplement: Table S6 — Custom oligos used for the disruption of Dichomitus squalens ace3 and genetic analyses. [file aem.01548-25-s0007.xlsx]

## Sheet: Table S6
Table S6. Custom oligos used for the disruption of Dichomitus squalens ace3 and genetic analyses.
Name	Sequence	Notes
ace3_seq_F	AACCAAACTCGCCCACAC	Forward primer for sequencing of the CRISPR/Cas9 cut site
ace3_seq_R	AATTGCTGAGGGTGGAAGC	Reverse primer for sequencing of the CRISPR/Cas9 cut site
Ds_ace3_g477F	TAATACGACTCACTATAGATAGGTGCAGGGAATACCG	Custom primer for the synthesis of guide RNA using the GeneArtTM Precision gRNA Synthesis Kit (extension in bold)
Ds_ace3_g477R	TTCTAGCTCTAAAACCGGTATTCCCTGCACCTAT	Custom primer for the synthesis of guide RNA using the GeneArtTM Precision gRNA Synthesis Kit (extension in bold)
ssODN10_ace3_stop	GGTAAGGTGTGCGCGCGACAACCCAGACGATCCCAAGGGATGATGCAAGCATTGCATCACCCTCGGTATTCCCTGAACCTATGACTACCAGCCCAAGAAGAGAGGGCCTCCCAACCTGTG	Single-stranded oligodeoxynucleotide used as homology-directed repair donor for Dsace3 disruption
